# Supplementary material for: An epitranscriptomic mechanism underlies selective mRNA translation remodelling in melanoma persister cells
Source: Nat Commun. 2019 Dec 16;10:5713. doi: 10.1038/s41467-019-13360-6 (PMC6915789; doi:10.1038/s41467-019-13360-6)
Supplement: Supplementary file 5 — Supplementary Data 1 [file 41467_2019_13360_MOESM5_ESM.xls]

## Sheet: translation_only
ProbeID	Group	Entrez ID	UniGene ID	Gene Symbol	Public Gene IDs	Chromosome	Genomic Position	mRNA_log2FC	RPF_log2FC	log2FC_TE_v1	pvalue_v1	parental_log2TE	persister_log2TE	log2FC_TE_v2	pvalue_v2	log2FC_TE_final	pvalue_final	pvalue.adjust
TC0200008047.hg.1	Multiple_Complex	7840	Hs.184720	ALMS1	NM_015120; ENST00000423048; ENST00000464408; ENST00000476650; ENST00000484298; ENST00000490821; ENST00000613296; ENST00000614410; ENST00000620466; OTTHUMT00000327776; OTTHUMT00000327856; OTTHUMT00000327857; OTTHUMT00000327858; OTTHUMT00000327859; OTTHUMT00000328031; OTTHUMT00000328032; OTTHUMT00000476699	chr2	73385758 - 73610793	-0.881002	1.29696	2.17751434833778	2.89026142873673e-08	-3.10545837883777	-0.927495498769408	2.1792782811222	1.1160725649992e-07	2.17928	1.12e-07	7.00293612436392e-05
TC0700012780.hg.1	Multiple_Complex	28996	Hs.731417	HIPK2	NM_001113239; NM_022740; ENST00000342645; ENST00000406875; ENST00000428878; OTTHUMT00000349430; OTTHUMT00000349431	chr7	139561570 - 139777894	-0.713755	1.56823	2.28191475297515	5.31647926352644e-12	-3.20994355512163	-0.927959626854393	2.281914763714	6.52913940941949e-11	2.28191	6.53e-11	2.76978335883967e-07
TC1400008341.hg.1	Multiple_Complex	1778	Hs.614080	DYNC1H1	NM_001376; ENST00000360184; ENST00000553423; ENST00000554854; ENST00000555062; ENST00000555102; ENST00000555204; ENST00000555800; ENST00000556139; ENST00000556229; ENST00000556499; ENST00000556791; OTTHUMT00000414574; OTTHUMT00000414576; OTTHUMT00000414577; OTTHUMT00000414578; OTTHUMT00000414579; OTTHUMT00000414580; OTTHUMT00000414581; OTTHUMT00000414582; OTTHUMT00000414583; OTTHUMT00000414584; O…	chr14	101964528 - 102050798	-0.694469	2.56144	3.25542460532399	5.9566087627489e-14	-3.01419404208918	0.241711878943774	3.2567266424619	1.31450834508039e-09	3.25673	1.31e-09	2.66335086335318e-06
TC0100016709.hg.1	Multiple_Complex	7175	Hs.279640	TPR	NM_003292; ENST00000367478; ENST00000451586; ENST00000467810; ENST00000469463; ENST00000474852; ENST00000481347; ENST00000491783; ENST00000492973; ENST00000613151; OTTHUMT00000086353; OTTHUMT00000086354; OTTHUMT00000086355; OTTHUMT00000086356; OTTHUMT00000086357; OTTHUMT00000086358; OTTHUMT00000086359; OTTHUMT00000100317	chr1	186311652 - 186375693	-0.675388	1.58394	2.25902071093799	9.46957470136493e-05	-3.19851151084349	-0.939180931142453	2.26093618050129	0.0105422833087141	2.26094	0.0105423	0.2586975703467
TC0100014344.hg.1	Multiple_Complex	114803	Hs.744921	MYSM1	NM_001085487; ENST00000401044; ENST00000466774; ENST00000472487; ENST00000481973; ENST00000483003; ENST00000489282; ENST00000493821; ENST00000622766; OTTHUMT00000026341; OTTHUMT00000026342; OTTHUMT00000026343; OTTHUMT00000026399; OTTHUMT00000026400; OTTHUMT00000026401; OTTHUMT00000026402	chr1	58654739 - 58700092	-0.62806	1.37778	2.00499379086322	6.05809630589703e-07	-3.67117175884204	-1.66532935591154	2.00726541695637	4.62725402333829e-11	2.00499	6.06e-07	0.00023976284942435
TC1300008359.hg.1	Multiple_Complex	143	Hs.744855	PARP4	NM_006437; ENST00000381989; ENST00000480576; ENST00000484989; OTTHUMT00000044189; OTTHUMT00000044190; OTTHUMT00000044191	chr13	24420926 - 24512810	-0.595963	1.25445	1.85129570271912	0.00089933373248422	-1.06974461567905	0.780668231525065	1.85049154939661	0.0430175884856147	1.85049	0.0430176	0.561674032450532
TC0200009440.hg.1	Multiple_Complex	23518		R3HDM1	NM_001282798; NM_001282799; NM_001282800; NM_015361; ENST00000264160; ENST00000409478; ENST00000409606; ENST00000410054; ENST00000425804; ENST00000429703; ENST00000436436; ENST00000438014; ENST00000441871; ENST00000443537; ENST00000445855; ENST00000456040; ENST00000463230; ENST00000480793; ENST00000483021; ENST00000483065; ENST00000486532; ENST00000487294; ENST00000488035; ENST00000628915; BC0410…	chr2	135531455 - 135725270	-0.517744	2.05941	2.57751470200732	3.10911244080514e-13	-4.62725367852771	-2.05010287534816	2.57735578804008	4.17205430646634e-10	2.57736	4.17e-10	1.06859692849586e-06
TC0100008955.hg.1	Multiple_Complex	5586	Hs.440833	PKN2	NM_006256; ENST00000316005; ENST00000370505; ENST00000370513; ENST00000370521; ENST00000436111; ENST00000449189; ENST00000495119; BC125199; OTTHUMT00000027828; OTTHUMT00000029261; OTTHUMT00000029262; OTTHUMT00000029263; OTTHUMT00000029264	chr1	88684222 - 88836255	-0.499042	1.02575	1.52488158885381	3.92156344155977e-05	-1.81756565643496	-0.292778049068983	1.52502557625167	1.61954623634761e-05	1.52488	3.92e-05	0.00573895982135996
TC1500009446.hg.1	Multiple_Complex	123169	Hs.567662	LEO1	NM_001286430; NM_138792; ENST00000299601; ENST00000315141; ENST00000558949; BC018147; OTTHUMT00000254791; OTTHUMT00000419020; OTTHUMT00000419021	chr15	51938025 - 51971806	-0.442258	1.36623	1.80842667997007	2.10817673084536e-06	-3.63536181234672	-1.82687102642221	1.80924171257489	0.00025840374535587	1.80924	0.000258404	0.0223002596516589
TC0200011803.hg.1	Multiple_Complex	51594	Hs.467759	NBAS	NM_015909; NR_052013; ENST00000281513; ENST00000417461; ENST00000423602; ENST00000427792; ENST00000429842; ENST00000433283; ENST00000441755; ENST00000442506; ENST00000485694; BC131735; OTTHUMT00000241638; OTTHUMT00000323649; OTTHUMT00000323650; OTTHUMT00000323651; OTTHUMT00000323652; OTTHUMT00000323653; OTTHUMT00000323654; OTTHUMT00000323655; OTTHUMT00000323656	chr2	15166908 - 15561348	-0.433003	1.02078	1.45477540559556	0.000210874064365546	-0.00682678715107505	1.44695163798334	1.45406454750269	0.00379585914778731	1.45406	0.00379586	0.136717399658298
TC2100007850.hg.1	Multiple_Complex	26046	Hs.288773	LTN1	NM_015565; ENST00000361371; ENST00000389194; ENST00000389195; ENST00000475344; ENST00000483326; ENST00000486427; ENST00000614971; BC140790; BC150284; OTTHUMT00000171851; OTTHUMT00000171852; OTTHUMT00000171854; OTTHUMT00000171855; OTTHUMT00000171856; OTTHUMT00000472108; uc002ymr.2	chr21	28928144 - 28992956	-0.35344	1.17371	1.52735494580319	0.000193179966429537	-0.629533443780552	0.897616878745428	1.52694841444594	0.000424299685424748	1.52695	0.0004243	0.0315263723570934
TC0500013253.hg.1	Multiple_Complex	54439	Hs.61441	RBM27	NM_018989; ENST00000265271; ENST00000508019; OTTHUMT00000373420; OTTHUMT00000373459	chr5	146203600 - 146289221	-0.310807	1.11382	1.42492802736929	1.40629530101915e-05	-2.2901711007408	-0.865546142999594	1.42492802219276	4.83856565957531e-05	1.42493	4.84e-05	0.006681945964266
TC0300008561.hg.1	Multiple_Complex	54625	Hs.518203	PARP14	NM_017554; ENST00000460683; ENST00000474629; ENST00000474669; ENST00000475640; ENST00000483611; ENST00000494811; OTTHUMT00000356173; OTTHUMT00000356174; OTTHUMT00000356175; OTTHUMT00000356176; OTTHUMT00000356178; OTTHUMT00000356179	chr3	122680618 - 122730840	-0.307622	2.13225	2.4392403933523	2.03010311994934e-05	-2.77106279281902	-0.33119292546619	2.44036094879334	0.0146089177545128	2.44036	0.0146089	0.312308753570884
TC1500009429.hg.1	Multiple_Complex	23312	Hs.511386	DMXL2	NM_001174116; NM_001174117; NM_015263; ENST00000251076; ENST00000449909; ENST00000543779; ENST00000558124; ENST00000558507; ENST00000559059; ENST00000559062; ENST00000559498; ENST00000559769; ENST00000559868; ENST00000560211; ENST00000560421; ENST00000560891; ENST00000561079; BC140781; BC144539; OTTHUMT00000254671; OTTHUMT00000419003; OTTHUMT00000419004; OTTHUMT00000419005; OTTHUMT00000419006; OT…	chr15	51447711 - 51622833	-0.275266	1.57331	1.84881386809742	2.80795618082321e-06	-1.75820391944247	0.090371548492072	1.84940667407944	0.000298444385500572	1.84941	0.000298444	0.024703552031526
TC0X00010712.hg.1	Multiple_Complex	57187	Hs.149991	THOC2	NM_001081550; ENST00000245838; ENST00000355725; ENST00000416618; ENST00000419789; ENST00000432353; ENST00000433883; ENST00000438358; ENST00000441692; ENST00000448128; ENST00000455053; ENST00000459945; ENST00000464161; ENST00000464604; ENST00000464982; ENST00000464992; ENST00000491737; ENST00000492203; ENST00000496830; ENST00000497887; ENST00000618150; OTTHUMT00000058153; OTTHUMT00000058156; OTTHU…	chrX	123600561 - 123733056	-0.259243	1.25813	1.51767374423239	9.40058506241779e-05	-2.94922705961531	-1.43185017632712	1.51842565749667	0.00180131020020262	1.51843	0.00180131	0.0839164962313901
TC0900011803.hg.1	Multiple_Complex	23064	Hs.460317	SETX	NM_015046; ENST00000224140; ENST00000436441; ENST00000464133; ENST00000474172; ENST00000477049; BC137350; OTTHUMT00000054774; OTTHUMT00000054775; OTTHUMT00000054776; OTTHUMT00000054777; OTTHUMT00000054778	chr9	132261356 - 132354985	-0.217287	1.12695	1.34300856209609	0.000764158039931457	-2.03315172618182	-0.688913729666341	1.34587214472316	0.000414673178101586	1.34301	0.000764158	0.0470451038189094
TC1500008312.hg.1	Multiple_Complex	8826		IQGAP1	NM_003870; ENST00000268182; ENST00000558003; ENST00000558491; ENST00000558957; ENST00000559031; ENST00000559674; ENST00000559682; ENST00000559809; ENST00000560020; ENST00000560218; ENST00000560373; ENST00000560418; ENST00000560733; ENST00000560738; ENST00000561086; ENST00000561132; ENST00000561461; ENST00000633485; BC139731; BC151834; OTTHUMT00000313493; OTTHUMT00000418054; OTTHUMT00000418055; OT…	chr15	90388218 - 90502243	-0.164134	2.12398	2.28880178764462	0.0386161222724778	-4.17525884724221	-1.88714317849895	2.28871035210081	0.0179908865764466	2.2888	0.0386161	0.533062700680176
TC0600008183.hg.1	Multiple_Complex	23607	Hs.485518	CD2AP	NM_012120; ENST00000359314; ENST00000463175; ENST00000477159; ENST00000479857; ENST00000486693; BC069444; OTTHUMT00000040817; OTTHUMT00000040818; OTTHUMT00000314437; OTTHUMT00000314438; OTTHUMT00000314439	chr6	47477789 - 47627263	-0.141461	1.32404	1.46561432156969	2.57564367716096e-05	-2.96415248274696	-1.49864877564716	1.46603855329337	0.000128411754165939	1.46604	0.000128412	0.0134671583783411
TC0500006803.hg.1	Multiple_Complex	7204		TRIO	NM_007118; ENST00000344135; ENST00000344204; ENST00000502490; ENST00000502816; ENST00000503399; ENST00000504606; ENST00000505971; ENST00000506611; ENST00000507714; ENST00000508283; ENST00000508343; ENST00000508717; ENST00000509354; ENST00000509967; ENST00000510281; ENST00000510757; ENST00000511019; ENST00000512070; ENST00000512303; ENST00000512979; ENST00000513206; ENST00000515144; ENST0000051571…	chr5	14143702 - 14532128	-0.140061	1.58232	1.72433106981175	2.55194345133352e-06	-1.09307077480287	0.629308693850815	1.72570682846867	6.77729526608894e-05	1.72571	6.78e-05	0.00850293745260234
TC0100007765.hg.1	Multiple_Complex	9202	Hs.269211	ZMYM4	NM_005095; ENST00000314607; ENST00000441447; ENST00000457946; ENST00000470175; ENST00000482131; ENST00000492456; BC127113; BC127114; OTTHUMT00000012207; OTTHUMT00000012208; OTTHUMT00000012209; OTTHUMT00000012680; OTTHUMT00000012681; OTTHUMT00000012682; uc001byt.3	chr1	35268967 - 35422058	-0.135754	1.11142	1.24704021247362	4.47082067675981e-05	-1.66697365937741	-0.41980261312574	1.24743625579459	0.000546859618909636	1.24744	0.00054686	0.0370810156178736
TC0M00006441.hg.1	Multiple_Complex	4539; 4538		ND4L	ENST00000361335; ENST00000361381	chrM	10470 - 12336	-0.113959	1.25747	1.37159917787458	8.9990007638957e-07	-1.34718934374478	0.0242359503465561	1.3714620237839	5.0254020255143e-06	1.37146	5.03e-06	0.00125174004580471
TC1500009204.hg.1	Multiple_Complex	197131	Hs.591121	UBR1	NM_174916; ENST00000290650; ENST00000546274; ENST00000562173; ENST00000563239; ENST00000564540; ENST00000566493; ENST00000568782; ENST00000569066; ENST00000569243; ENST00000569337; ENST00000569971; ENST00000627960; BC113505; BC113507; OTTHUMT00000253202; OTTHUMT00000432206; OTTHUMT00000432207; OTTHUMT00000432208; OTTHUMT00000432209; OTTHUMT00000432210; OTTHUMT00000432211; OTTHUMT00000432212; OTTH…	chr15	42942897 - 43106113	-0.0881241	1.0636	1.15131178433598	0.00352255970042496	-1.0917765116931	0.0599421379154669	1.15122623646012	0.0205276034902545	1.15123	0.0205276	0.380842172174668
TC0500008641.hg.1	Multiple_Complex	10111	Hs.633509	RAD50	NM_005732; ENST00000378823; ENST00000416135; ENST00000423956; ENST00000434288; ENST00000453394; ENST00000455677; ENST00000487596; ENST00000496204; ENST00000533482; BC136436; OTTHUMT00000132566; OTTHUMT00000132567; OTTHUMT00000132568; OTTHUMT00000132569; OTTHUMT00000132570; OTTHUMT00000268489; OTTHUMT00000315741; OTTHUMT00000315742; OTTHUMT00000315743	chr5	132556019 - 132646344	-0.0866679	1.82798	1.91462113926052	0.00012054256071306	-3.75143931890161	-1.83678829543756	1.915622257283	1.62239713484221e-05	1.91462	0.000120543	0.0128949193197777
TC0M00006442.hg.1	Multiple_Complex	4540		ND5	ENST00000361567	chrM	12337 - 14148	-0.0751263	2.204	2.27914561797224	9.68682165597885e-14	-2.48295565929717	-0.20383031863419	2.27899834699411	2.47619303658591e-09	2.279	2.48e-09	4.09930737459191e-06
TC0200010624.hg.1	Multiple_Complex	200576	Hs.744997	PIKFYVE	NM_001178000; NM_015040; NM_152671; ENST00000264380; ENST00000308862; ENST00000392202; ENST00000407449; ENST00000422495; ENST00000443896; ENST00000452564; ENST00000474721; ENST00000477200; OTTHUMT00000256477; OTTHUMT00000319310; OTTHUMT00000319311; OTTHUMT00000319312; OTTHUMT00000319313; OTTHUMT00000319314; OTTHUMT00000319315; OTTHUMT00000336511; OTTHUMT00000340404; uc002vcz.3	chr2	208266267 - 208358751	-0.0698082	1.00816	1.07788495267048	0.00103214560760763	-0.419681528415592	0.658283950141624	1.0780412597579	0.000257701908993501	1.07788	0.00103215	0.0574001500338944
TC0300008002.hg.1	Multiple_Complex	25978	Hs.476930	CHMP2B	NM_001244644; NM_014043; ENST00000263780; ENST00000466696; ENST00000471660; ENST00000472024; ENST00000494980; BC001553; OTTHUMT00000352779; OTTHUMT00000352809; OTTHUMT00000352810; OTTHUMT00000352811; OTTHUMT00000352812	chr3	87227263 - 87255548	-0.067281	1.36134	1.42835848246475	2.17186792318869e-06	-2.30825986752909	-0.879639451012331	1.42851824612833	2.39736224906667e-06	1.42852	2.4e-06	0.000693906024116847
TC0300007165.hg.1	Multiple_Complex	4820		NKTR	NM_005385; ENST00000232978; ENST00000429888; ENST00000442970; ENST00000445842; ENST00000459950; ENST00000460807; ENST00000460910; ENST00000464315; ENST00000465584; ENST00000466553; ENST00000468735; ENST00000472127; ENST00000472258; ENST00000478488; ENST00000487466; ENST00000490189; ENST00000498730; ENST00000508351; ENST00000617821; OTTHUMT00000256642; OTTHUMT00000343469; OTTHUMT00000343470; OTTHU…	chr3	42600614 - 42648741	-0.0641164	2.36256	2.42574278452325	1.13015755802243e-05	-3.63607337133993	-1.20939431434682	2.42736944808244	0.00449432609411203	2.42737	0.00449433	0.152069981873307
TC1100008927.hg.1	Multiple_Complex	79659	Hs.503721	DYNC2H1	NM_001080463; NM_001377; ENST00000334267; ENST00000375735; ENST00000398093; ENST00000525306; ENST00000527252; ENST00000528670; ENST00000530547; ENST00000533027; ENST00000533197; OTTHUMT00000387196; OTTHUMT00000387197; OTTHUMT00000387198; OTTHUMT00000387199; OTTHUMT00000387201; OTTHUMT00000387202; OTTHUMT00000387203; OTTHUMT00000387204; OTTHUMT00000387205; uc001pho.2	chr11	103109431 - 103479863	-0.0526034	1.36564	1.41910724846938	0.000410135946627614	-1.1390736793352	0.279174005746343	1.41980169566497	0.000978980787534651	1.4198	0.000978981	0.0552814650198955
TC1200007992.hg.1	Multiple_Complex	57522	Hs.210751; Hs.593803	SRGAP1	NM_020762; ENST00000355086; ENST00000537556; ENST00000537585; ENST00000542381; ENST00000542841; ENST00000543397; ENST00000631006; BC053903; OTTHUMT00000400896; OTTHUMT00000400897; OTTHUMT00000400898; OTTHUMT00000400899; OTTHUMT00000400900; OTTHUMT00000400901	chr12	63844293 - 64162221	-0.0437217	1.22068	1.26471742202147	0.000528148147658032	-0.780025721792092	0.48437657625791	1.2642302436093	0.00319605653392242	1.26423	0.00319606	0.122284293821863
TC1400008844.hg.1	Multiple_Complex	25831		HECTD1	NM_015382; ENST00000399332; ENST00000553616; ENST00000553700; ENST00000553957; ENST00000554027; ENST00000554471; ENST00000554850; ENST00000554882; ENST00000555311; ENST00000555843; ENST00000555915; ENST00000556004; ENST00000556224; ENST00000556281; ENST00000556474; ENST00000557321; ENST00000557369; ENST00000557695; ENST00000611816; OTTHUMT00000409939; OTTHUMT00000409940; OTTHUMT00000409942; OTTHU…	chr14	31100112 - 31207804	-0.0380422	1.07078	1.10803768817944	0.00575629751687115	-2.78847656559529	-1.6796545507648	1.11037116811406	0.0099631008609111	1.11037	0.0099631	0.250274693568851
TC1600010490.hg.1	Multiple_Complex	23019; 677830		CNOT1SNORA50A	NM_001265612; NM_016284; NM_206999; NR_002980; NR_049763; ENST00000245138; ENST00000317147; ENST00000441024; ENST00000562046; ENST00000563130; ENST00000563283; ENST00000564557; ENST00000565605; ENST00000565697; ENST00000566240; ENST00000567133; ENST00000567188; ENST00000567285; ENST00000568158; ENST00000568917; ENST00000569020; ENST00000569240; ENST00000569263; ENST00000569732; ENST00000569882; E…	chr16	58519946 - 58629886	-0.0249499	1.0981	1.12341675808244	0.000424534370342975	-0.425134701091165	0.697911251974138	1.12304318589428	0.00383740222455931	1.12304	0.0038374	0.137629419282411
TC1000008558.hg.1	Coding	26148	Hs.14555; Hs.427927	C10orf12	NM_015652; ENST00000286067; BC024315; OTTHUMT00000049627	chr10	96981284 - 96986212	-0.015338	1.07457	1.08981492921616	0.00139009460742218	-1.98666664714227	-0.896761018091635	1.09183697276056	0.0077715539991762	1.09184	0.00777155	0.21578818887056
TC0M00006443.hg.1	Multiple_Complex	4519		CYTB	ENST00000361789	chrM	14747 - 15953	0.000935322	1.12677	1.12566691238457	4.68564472800817e-05	-1.51883978524494	-0.39300027631935	1.12566689447895	0.000130008313807254	1.12567	0.000130008	0.0136072695445912
TC1500006930.hg.1	Multiple_Complex	440275	Hs.656673	EIF2AK4	NM_001013703; ENST00000263791; ENST00000558557; ENST00000558629; ENST00000558743; ENST00000558823; ENST00000559032; ENST00000559311; ENST00000559624; ENST00000560648; ENST00000560855; ENST00000624709; OTTHUMT00000418394; OTTHUMT00000418395; OTTHUMT00000418396; OTTHUMT00000418397; OTTHUMT00000418398; OTTHUMT00000418399; OTTHUMT00000418400; OTTHUMT00000418401; OTTHUMT00000418402; OTTHUMT00000418403…	chr15	39934124 - 40035596	0.00251331	1.1873	1.18495651078455	0.00132135811234217	-1.32599662046161	-0.141206139318609	1.18479858332761	0.00725949959632859	1.1848	0.0072595	0.206642287733614
TC0400008609.hg.1	Multiple_Complex	84162	Hs.408142	KIAA1109	NM_015312; ENST00000264501; ENST00000306802; ENST00000388738; ENST00000419325; ENST00000421930; ENST00000424425; ENST00000438707; ENST00000442707; ENST00000446180; ENST00000449251; ENST00000470182; ENST00000480651; ENST00000482114; ENST00000483357; ENST00000491933; ENST00000495260; OTTHUMT00000316415; OTTHUMT00000316416; OTTHUMT00000316417; OTTHUMT00000316418; OTTHUMT00000316419; OTTHUMT000003164…	chr4	122152333 - 122362759	0.0103002	1.32814	1.31771984969476	0.00108409936666265	-1.14659641615005	0.171242835801786	1.31949796171144	0.00260316847632214	1.3195	0.00260317	0.106696896334762
TC0600008539.hg.1	Multiple_Complex	135228	Hs.399891	CD109	NM_001159587; NM_001159588; NM_133493; ENST00000287097; ENST00000422508; ENST00000437994; ENST00000474094; OTTHUMT00000041230; OTTHUMT00000041231	chr6	73695785 - 73828317	0.0326275	1.26917	1.23687728745052	0.00115562262292451	-0.742461235984011	0.494085597425388	1.23631126630326	0.00907758749887806	1.23631	0.00907759	0.236895530397644
TC0300012857.hg.1	Multiple_Complex	170506	Hs.446270	DHX36	NM_001114397; NM_020865; ENST00000308361; ENST00000329463; ENST00000460695; ENST00000460875; ENST00000462464; ENST00000469977; ENST00000477549; ENST00000479934; ENST00000481332; ENST00000481941; ENST00000491011; ENST00000495598; ENST00000496811; BC036035; OTTHUMT00000353349; OTTHUMT00000353350; OTTHUMT00000353351; OTTHUMT00000353352; OTTHUMT00000353353; OTTHUMT00000353354; OTTHUMT00000353355; OTT…	chr3	154272546 - 154324497	0.0355217	1.17477	1.13925564278937	0.000983593740176072	-1.8405695775347	-0.70131879797313	1.13886453358673	0.00866048036045815	1.13886	0.00866048	0.230168747513249
TC1000011964.hg.1	Multiple_Complex	22841	Hs.173656	RAB11FIP2	NM_014904; ENST00000355624; ENST00000369199; ENST00000476207; ENST00000483413; BC075073; BC075074; OTTHUMT00000050583; OTTHUMT00000050584; OTTHUMT00000050585; uc001ldj.2	chr10	118004916 - 118046603	0.04695	1.39293	1.34526604208832	0.000113444690466027	-3.2042634205152	-1.85828465960619	1.34829382865185	0.000195929898873775	1.34829	0.00019593	0.0182857154200635
TC1700008465.hg.1	Multiple_Complex	1213		CLTC	NM_001288653; NM_004859; ENST00000269122; ENST00000393043; ENST00000466513; ENST00000472129; ENST00000472651; ENST00000475458; ENST00000483176; ENST00000496076; ENST00000498711; ENST00000579456; ENST00000579815; ENST00000580081; ENST00000584313; ENST00000585198; ENST00000621829; BC051800; BC054489; OTTHUMT00000258859; OTTHUMT00000258860; OTTHUMT00000258861; OTTHUMT00000258862; OTTHUMT00000258863;…	chr17	59619689 - 59696956	0.053324	1.22021	1.16729755726303	0.00218614992603805	-0.516432225161155	0.650454287790569	1.16727688226834	0.0221222005287382	1.16728	0.0221222	0.398551920607326
TC0100006812.hg.1	Multiple_Complex	23095	Hs.97858	KIF1B	NM_015074; NM_183416; ENST00000263934; ENST00000377081; ENST00000377083; ENST00000377086; ENST00000377093; ENST00000465635; ENST00000470616; ENST00000483340; ENST00000495136; ENST00000497835; ENST00000620295; ENST00000622724; BC115395; OTTHUMT00000005102; OTTHUMT00000005103; OTTHUMT00000005104; OTTHUMT00000005105; OTTHUMT00000005106; OTTHUMT00000005107; OTTHUMT00000005108; OTTHUMT00000005109; OTT…	chr1	10210706 - 10381603	0.0582002	1.27006	1.21236889648226	0.000453697932523843	-0.889476625886779	0.322383787649625	1.21255755183444	0.00441425296462455	1.21256	0.00441425	0.150410351392516
TC0400009217.hg.1	Multiple_Complex	11275	Hs.388668	KLHL2	NM_001161521; NM_001161522; NM_007246; ENST00000226725; ENST00000421009; ENST00000506541; ENST00000506761; ENST00000506824; ENST00000509028; ENST00000509704; ENST00000511305; ENST00000514860; ENST00000538127; BC022503; BC036468; OTTHUMT00000364439; OTTHUMT00000364440; OTTHUMT00000364441; OTTHUMT00000364442; OTTHUMT00000364443; OTTHUMT00000364444; OTTHUMT00000364445; OTTHUMT00000364446; OTTHUMT000…	chr4	165207618 - 165323156	0.0725088	1.16266	1.08898445948595	0.00175536800294238	-2.40433668360203	-1.31418852924794	1.09263068602064	0.00406087142401532	1.09263	0.00406087	0.142458497042098
TC0500008540.hg.1	Multiple_Complex	51808	Hs.744042	PHAX	NM_032177; ENST00000297540; ENST00000505674; ENST00000511371; ENST00000513813; ENST00000514725; BC021161; OTTHUMT00000250924; OTTHUMT00000371427; OTTHUMT00000371428; OTTHUMT00000372432; OTTHUMT00000372433	chr5	126600268 - 126627252	0.0736003	1.24409	1.17035280169697	0.000151532248341383	-3.63132275276391	-2.4608331026691	1.17094826168475	0.0017054183473694	1.17095	0.00170542	0.0809356052055698
TC0300009651.hg.1	Multiple_Complex	23200	Hs.478429	ATP11B	NM_014616; ENST00000323116; ENST00000466758; ENST00000475636; ENST00000482070; ENST00000482794; ENST00000484691; ENST00000490303; ENST00000491699; ENST00000493826; ENST00000498086; OTTHUMT00000350598; OTTHUMT00000350599; OTTHUMT00000350601; OTTHUMT00000350602; OTTHUMT00000350603; OTTHUMT00000350604; OTTHUMT00000350605; OTTHUMT00000350606; OTTHUMT00000350607; OTTHUMT00000350608; uc003fla.3	chr3	182793500 - 182921635	0.0825965	1.22408	1.14122937763554	0.001401468438948	-2.10641540346574	-0.964929477073592	1.14289786170189	0.00104877225205915	1.14123	0.00140147	0.070420442127774
TC1100012037.hg.1	Multiple_Complex	84441	Hs.745167	MAML2	NM_032427; ENST00000524717; ENST00000618849; BC143529; BC152449; OTTHUMT00000395540	chr11	95976593 - 96343180	0.0958769	1.73424	1.63830160230534	2.02813109054715e-05	-2.84667950392713	-1.20831843502888	1.63932553968458	0.000173996995081193	1.63933	0.000173997	0.0168070749356539
TC0600008863.hg.1	Multiple_Complex	79694	Hs.734632; Hs.743412	MANEA	NM_024641; ENST00000358812; ENST00000369293; ENST00000474553; ENST00000612218; BC137014; BC137016; BC146671; BC150199; OTTHUMT00000043644; OTTHUMT00000043645; OTTHUMT00000043646	chr6	95577497 - 95609457	0.0988207	1.29632	1.19781998722437	0.00360196210787713	-3.21728827129485	-2.01979085860793	1.19730592684213	0.0121408943399038	1.19731	0.0121409	0.280494262785783
TC1400009184.hg.1	Multiple_Complex	57544	Hs.532609	TXNDC16	NM_001160047; NM_020784; ENST00000281741; ENST00000554399; ENST00000555312; ENST00000557374; BC137081; BC137082; BC142650; BC144469; BC150205; BC152428; OTTHUMT00000411681; OTTHUMT00000411682; OTTHUMT00000411683; OTTHUMT00000411684	chr14	52430590 - 52552583	0.0991664	1.31233	1.2135058426457	6.18200243647905e-05	-1.30226655414	-0.0891018090646984	1.21411587046595	0.000290709655475537	1.21412	0.00029071	0.0242258046229614
TC1600007262.hg.1	Multiple_Complex	27327	Hs.655057	TNRC6A	NM_014494; ENST00000315183; ENST00000395799; ENST00000450465; ENST00000462400; ENST00000464539; ENST00000477487; ENST00000491718; ENST00000561726; ENST00000562829; ENST00000563201; ENST00000567232; ENST00000568750; ENST00000568806; ENST00000568903; ENST00000569098; ENST00000569376; ENST00000569634; OTTHUMT00000214081; OTTHUMT00000214082; OTTHUMT00000313982; OTTHUMT00000313983; OTTHUMT00000313984;…	chr16	24729695 - 24827632	0.108562	1.61417	1.50577606367907	1.75367498246884e-06	-3.09131839784346	-1.58570766624399	1.50577609036789	2.21309005971723e-06	1.50578	2.21e-06	0.000657356514574434
TC1400010624.hg.1	Multiple_Complex	145482	Hs.632344	PTGR2	NM_001146154; NM_001146155; NM_152444; ENST00000267568; ENST00000553326; ENST00000553813; ENST00000555228; ENST00000555976; ENST00000556219; BC059364; OTTHUMT00000412574; OTTHUMT00000412576; OTTHUMT00000412577; OTTHUMT00000412578; OTTHUMT00000412579; OTTHUMT00000472036	chr14	73851831 - 73885466	0.116475	1.55577	1.43943788110872	3.46344834823802e-05	-2.10373167332781	-0.664439873088435	1.43938651381648	1.15926674198562e-05	1.43944	3.46e-05	0.0052182365513131
TC0700012636.hg.1	Multiple_Complex	5420	Hs.744213	PODXL	NM_001018111; NM_005397; ENST00000322985; ENST00000378555; ENST00000446198; ENST00000465001; ENST00000482581; ENST00000484346; ENST00000487965; ENST00000490761; BC093730; BC112035; BC143318; OTTHUMT00000337625; OTTHUMT00000337626; OTTHUMT00000337627; OTTHUMT00000337628; OTTHUMT00000337629; OTTHUMT00000337630; OTTHUMT00000337631; OTTHUMT00000337632	chr7	131500262 - 131558217	0.11878	1.18074	1.0645787003233	0.00946995488673989	0.655877800438718	1.7178392815388	1.06240607345893	0.0177107057416472	1.06241	0.0177107	0.350028786319469
TC1100008264.hg.1	Multiple_Complex	8500		PPFIA1	NM_003626; NM_177423; NR_045286; ENST00000253925; ENST00000389547; ENST00000525530; ENST00000525922; ENST00000526074; ENST00000526262; ENST00000526347; ENST00000526369; ENST00000527612; ENST00000528284; ENST00000528750; ENST00000528853; ENST00000530294; ENST00000530390; ENST00000530548; ENST00000530746; ENST00000530798; ENST00000530932; ENST00000531657; ENST00000532024; ENST00000532443; ENST00000…	chr11	70270700 - 70384501	0.119414	1.28699	1.16655606711598	0.0010755377793583	-1.65742973286428	-0.489858516696225	1.16959043004994	0.000690234674461164	1.16656	0.00107554	0.0587305927384915
TC0100013349.hg.1	Multiple_Complex	57035		RSRP1	NM_020317; ENST00000243189; ENST00000431849; ENST00000450820; ENST00000473314; ENST00000475766; ENST00000491378; ENST00000498238; ENST00000561867; ENST00000562018; ENST00000564223; ENST00000564413; ENST00000565733; ENST00000566395; ENST00000566599; ENST00000567741; ENST00000568212; ENST00000568254; ENST00000568399; ENST00000568701; ENST00000568996; ENST00000569495; ENST00000570063; BC001892; BC04…	chr1	25242237 - 25338213	0.120204	1.34911	1.22887953132784	0.00368536037384443	-0.768639310945879	0.46027006696153	1.22934896065369	0.000705179211398425	1.22888	0.00368536	0.134125380897958
TC0600014294.hg.1	Multiple_Complex	24149	Hs.509718	ZNF318	NM_014345; ENST00000361428; OTTHUMT00000040601; uc003oux.3	chr6	43336070 - 43369443	0.142187	1.15568	1.01411989942003	0.00240729724392236	-0.602793711758959	0.410703674614813	1.01383566357877	0.0144446189834136	1.01384	0.0144446	0.310272337561072
TC0800010258.hg.1	Multiple_Complex	7994	Hs.491577	KAT6A	NM_001305878; NM_006766; ENST00000265713; ENST00000396930; ENST00000406337; ENST00000418721; ENST00000426524; ENST00000463961; ENST00000470574; ENST00000485568; OTTHUMT00000318160; OTTHUMT00000318161; OTTHUMT00000318162; OTTHUMT00000318163; OTTHUMT00000318164; OTTHUMT00000318165; OTTHUMT00000318166; uc003xon.4; uc010lxb.3; uc010lxc.3; uc010lxd.3	chr8	41929479 - 42052026	0.149003	1.20376	1.05506306687928	0.00139409014133506	-1.52485742853873	-0.470103544021254	1.05512001052373	0.0048993920817645	1.05512	0.00489939	0.160492642406538
TC1500009221.hg.1	Multiple_Complex	7158	Hs.440968	TP53BP1	NM_001141979; NM_001141980; NM_005657; ENST00000263801; ENST00000382039; ENST00000382044; ENST00000411772; ENST00000413546; ENST00000414758; ENST00000417342; ENST00000434561; ENST00000434595; ENST00000450115; ENST00000467474; ENST00000476454; ENST00000477089; ENST00000480860; ENST00000571145; ENST00000572085; ENST00000605155; BC112161; OTTHUMT00000132896; OTTHUMT00000132897; OTTHUMT00000132898; O…	chr15	43403061 - 43510728	0.182439	1.5801	1.39797161300747	0.000184145283423238	-0.161374018038218	1.23628911263258	1.39816289727422	0.00357714273588558	1.39816	0.00357714	0.132027494941943
TC0700009827.hg.1	Multiple_Complex	155435	Hs.591815	RBM33	NM_053043; ENST00000287912; ENST00000307403; ENST00000341148; ENST00000392755; ENST00000392759; ENST00000392761; ENST00000401878; ENST00000438356; ENST00000440108; ENST00000486747; OTTHUMT00000317219; OTTHUMT00000317220; OTTHUMT00000317221; OTTHUMT00000317222; OTTHUMT00000317223; OTTHUMT00000317224; OTTHUMT00000317225; OTTHUMT00000317226; OTTHUMT00000317227; OTTHUMT00000338071; uc003wmg.2	chr7	155644451 - 155781485	0.191612	1.44849	1.25687708722311	0.00406465484101609	-1.31104504740452	-0.0541713827966899	1.25659268318278	0.007457866879571	1.25659	0.00745787	0.210217074107509
TC0100015925.hg.1	Multiple_Complex	3782	Hs.490765	KCNN3	NM_001204087; NM_002249; NM_170782; ENST00000271915; ENST00000358505; ENST00000361147; ENST00000515643; ENST00000618040; BC042147; OTTHUMT00000090688; OTTHUMT00000090689; OTTHUMT00000090690; OTTHUMT00000470258	chr1	154697455 - 154870280	0.213266	1.21507	1.00262573370335	0.00451634015431235	-0.200435031083568	0.801368965090167	1.00526654301734	0.00338503608474806	1.00263	0.00451634	0.152472811725417
TC0800010703.hg.1	Multiple_Complex	10565	Hs.656902	ARFGEF1	NM_006421; ENST00000262215; ENST00000517955; ENST00000518230; ENST00000518290; ENST00000518789; ENST00000519436; ENST00000520381; ENST00000522878; OTTHUMT00000379441; OTTHUMT00000379442; OTTHUMT00000379511; OTTHUMT00000379513; OTTHUMT00000379514; OTTHUMT00000379515; OTTHUMT00000380486; OTTHUMT00000380487; uc003xxo.2	chr8	67173511 - 67343677	0.215109	1.23919	1.02447036606212	0.00208613781086948	-1.22367261390024	-0.199594460104433	1.02457793144884	0.00718090007903162	1.02458	0.0071809	0.205438816802643
TC0600012123.hg.1	Multiple_Complex	667		DST	NM_001144769; NM_001144770; NM_001723; NM_015548; NM_183380; ENST00000244364; ENST00000312431; ENST00000340834; ENST00000361203; ENST00000370754; ENST00000370765; ENST00000370788; ENST00000421834; ENST00000439203; ENST00000449297; ENST00000459869; ENST00000466429; ENST00000482156; ENST00000487754; ENST00000492944; ENST00000517840; ENST00000517937; ENST00000518398; ENST00000518464; ENST00000518828…	chr6	56457987 - 56954628	0.221077	1.55376	1.3331321450023	0.0121495857471853	-2.76212103266784	-1.42944051719139	1.33258074585974	0.0056229147124517	1.33313	0.0121496	0.280494262785783
TC1600008231.hg.1	Multiple_Complex	10725	Hs.371987	NFAT5	NM_001113178; NM_006599; NM_138713; NM_138714; NM_173214; NM_173215; ENST00000349945; ENST00000354436; ENST00000393742; ENST00000426654; ENST00000562429; ENST00000563474; ENST00000565301; ENST00000566899; ENST00000567239; ENST00000567990; ENST00000568832; ENST00000627621; BC131509; BC146765; OTTHUMT00000268952; OTTHUMT00000268953; OTTHUMT00000433971; OTTHUMT00000433972; OTTHUMT00000433973; OTTHUM…	chr16	69565094 - 69704666	0.225802	1.45473	1.22866641310423	0.0036639555467085	-1.13814066649087	0.0907860867202779	1.22865043657193	0.00907700604952855	1.22865	0.00907701	0.236895530397644
TC0200007249.hg.1	Multiple_Complex	253635	Hs.595250	GPATCH11	NM_001278505; NM_174931; ENST00000281932; ENST00000409774; ENST00000473067; OTTHUMT00000250268; OTTHUMT00000250269; OTTHUMT00000328341	chr2	37084451 - 37099244	0.236437	1.2464	1.0094954572824	0.000810573435528825	-2.98564244711193	-1.97568163104271	1.0102165319845	0.00188440672283205	1.01022	0.00188441	0.0866265535470542
TC0400009467.hg.1	Multiple_Complex	60684	Hs.443240	TRAPPC11	NM_021942; NM_199053; ENST00000334690; ENST00000357207; ENST00000504526; ENST00000505676; ENST00000506426; ENST00000509857; ENST00000511409; ENST00000511955; ENST00000512476; ENST00000513600; BC051724; OTTHUMT00000361654; OTTHUMT00000361656; OTTHUMT00000361657; OTTHUMT00000361658; OTTHUMT00000361684; OTTHUMT00000361685; OTTHUMT00000361686; OTTHUMT00000361687; OTTHUMT00000361688; uc003ivw.3	chr4	183659267 - 183713594	0.236971	1.37966	1.14222792068552	0.00230700081675515	-1.89480148807664	-0.752115436724034	1.14306229526483	0.00195559255941561	1.14223	0.002307	0.0990121280033234
TC0800008011.hg.1	Multiple_Complex	79776	Hs.458973	ZFHX4	NM_024721; ENST00000458716; ENST00000517585; ENST00000517683; ENST00000518282; ENST00000519536; ENST00000520307; ENST00000521891; ENST00000522409; ENST00000523625; ENST00000523809; ENST00000523885; ENST00000524290; OTTHUMT00000379197; OTTHUMT00000379198; OTTHUMT00000379199; OTTHUMT00000379200; OTTHUMT00000379201; OTTHUMT00000379202; OTTHUMT00000379203; OTTHUMT00000379205; OTTHUMT00000379206; OTTH…	chr8	76681219 - 76867285	0.242226	1.30415	1.06266781620833	0.00089746291258755	-0.370992821902312	0.690930855422648	1.06258964386838	0.00200191126230667	1.06259	0.00200191	0.0898972721991831
TC0400012102.hg.1	Multiple_Complex	987	Hs.480938	LRBA	NM_001199282; NM_006726; ENST00000357115; ENST00000502839; ENST00000503716; ENST00000507224; ENST00000508396; ENST00000508606; ENST00000509835; ENST00000510157; ENST00000510413; ENST00000510841; ENST00000513021; ENST00000514435; ENST00000515096; OTTHUMT00000364938; OTTHUMT00000364939; OTTHUMT00000364940; OTTHUMT00000364941; OTTHUMT00000364943; OTTHUMT00000364944; OTTHUMT00000364945; OTTHUMT000003…	chr4	150264531 - 151015727	0.251393	1.60137	1.3500819030285	0.00113249676817289	-0.593715251070378	0.756261205702471	1.35033207617829	0.00400515698498582	1.35033	0.00400516	0.141303715025261
TC1100006888.hg.1	Multiple_Complex	7003	Hs.655331	TEAD1	NM_021961; ENST00000334310; ENST00000361985; ENST00000525312; ENST00000526600; ENST00000527376; ENST00000527575; ENST00000527636; BC115398; OTTHUMT00000386822; OTTHUMT00000386888; OTTHUMT00000386990; OTTHUMT00000386992; OTTHUMT00000387220	chr11	12674422 - 12944737	0.257061	1.28084	1.02366986153483	0.000508291332120298	-1.48595949015713	-0.462176162876461	1.02417002612013	0.000797468600542352	1.02417	0.000797469	0.04807120893589
TC2000009134.hg.1	Multiple_Complex	84181	Hs.740645	CHD6	NM_032221; ENST00000309279; ENST00000373222; ENST00000373233; ENST00000440647; ENST00000440697; ENST00000470470; ENST00000476641; ENST00000480022; ENST00000482596	chr20	41402101 - 41618494	0.276729	1.46611	1.18973242640989	0.000487560813470391	-1.27866513865723	-0.0892895460208019	1.19057145374048	0.000744913408026804	1.19057	0.000744913	0.0460692460772841
TC0100017974.hg.1	Multiple_Complex	9859		CEP170	NM_001042404; NM_001042405; NM_014812; ENST00000336415; ENST00000366542; ENST00000366543; ENST00000366544; ENST00000413359; ENST00000439296; ENST00000451408; ENST00000461671; ENST00000464936; ENST00000466495; ENST00000468254; ENST00000468697; ENST00000469646; ENST00000476661; ENST00000481987; ENST00000490813; ENST00000492145; ENST00000518289; ENST00000521911; ENST00000522191; ENST00000522522; ENS…	chr1	243124428 - 243255406	0.286102	1.42422	1.13843994218134	0.00189837076950362	-1.89970103326387	-0.761583121472141	1.13843995254619	0.00267117632392282	1.13844	0.00267118	0.108696698433011
TC1400010778.hg.1	Multiple_Complex	9321	Hs.632339	TRIP11	NM_004239; ENST00000267622; ENST00000554357; ENST00000555105; ENST00000555516; ENST00000557017; BC146845; OTTHUMT00000411823; OTTHUMT00000411824; OTTHUMT00000411825; OTTHUMT00000411826; OTTHUMT00000411827	chr14	91965991 - 92040896	0.303615	2.53679	2.23314278525845	2.09888073921434e-06	-2.37659641293389	-0.143424616474913	2.23426519554764	2.18992555370958e-06	2.23427	2.19e-06	0.00065336789871665
TC0200016645.hg.1	Multiple_Complex	55252	Hs.119815	ASXL2	NM_018263; ENST00000336112; ENST00000404843; ENST00000497092; BC042999; OTTHUMT00000325594; OTTHUMT00000325595	chr2	25737692 - 25878466	0.308235	1.35554	1.04719622960035	0.00150628180942642	-0.879364631776397	0.167943310589917	1.04772038234414	0.00372283138562908	1.04772	0.00372283	0.134838409978428
TC1100008505.hg.1	Multiple_Complex	56946	Hs.352588	EMSY	NM_001300942; NM_001300943; NM_001300944; NM_020193; ENST00000334736; ENST00000427574; ENST00000524451; ENST00000524490; ENST00000524767; ENST00000525038; ENST00000525919; ENST00000525959; ENST00000528826; ENST00000529032; ENST00000531641; ENST00000531793; ENST00000531998; ENST00000532719; ENST00000533248; ENST00000533972; ENST00000533988; ENST00000534573; BC117265; BC143370; BC143374; BC143376; …	chr11	76444923 - 76553025	0.316173	1.37757	1.06099646062452	0.00129884150786588	-1.68677930726324	-0.62538036745453	1.06214061460869	0.000641745385088649	1.061	0.00129884	0.0666104022262159
TC0200009774.hg.1	Multiple_Complex	85461	Hs.61590	TANC1	NM_001145909; NM_033394; ENST00000263635; ENST00000454300; ENST00000464096; ENST00000465963; ENST00000470074; ENST00000496406; BC150597; OTTHUMT00000333131; OTTHUMT00000333132; OTTHUMT00000333133; OTTHUMT00000333134; OTTHUMT00000333135	chr2	158968634 - 159232659	0.318985	1.33764	1.01871770015902	0.00740501807776725	-0.306977245378178	0.71167966680608	1.01921940306806	0.0368911351322902	1.01922	0.0368911	0.520491216510244
TC0200016452.hg.1	Multiple_Complex	5966	Hs.631886	REL	NM_001291746; NM_002908; ENST00000295025; ENST00000394479; BC117191; BC143885; OTTHUMT00000251576; OTTHUMT00000325344	chr2	60881495 - 60931610	0.323682	1.74328	1.41982710943677	0.00031944550023375	-1.86328088462872	-0.443680105003842	1.42009773529313	0.000140380179789397	1.41983	0.000319446	0.0258545099824329
TC0X00007026.hg.1	Multiple_Complex	8239	Hs.77578	USP9X	NM_001039590; NM_001039591; ENST00000324545; ENST00000378308; ENST00000462850; ENST00000463829; ENST00000465386; ENST00000467173; ENST00000485180; ENST00000487625; OTTHUMT00000056248; OTTHUMT00000056249; OTTHUMT00000056250; OTTHUMT00000356677; OTTHUMT00000356680; OTTHUMT00000356681; OTTHUMT00000356682; OTTHUMT00000356683; uc004dfb.3	chrX	41085635 - 41236579	0.342152	1.46913	1.12669721713952	0.00310814729873652	-0.986240715572581	0.140736058048877	1.12746935499823	0.0193332420441199	1.12747	0.0193332	0.367266667714704
TC0300011628.hg.1	Multiple_Complex	6091	Hs.744218	ROBO1	NM_001145845; NM_002941; NM_133631; ENST00000436010; ENST00000464233; ENST00000466906; ENST00000467549; ENST00000472273; ENST00000484514; ENST00000488735; ENST00000492990; ENST00000495273; ENST00000495961; ENST00000498428; ENST00000618833; ENST00000618846; BC112336; BC115020; BC115022; BC157861; BC171855; OTTHUMT00000352610; OTTHUMT00000352611; OTTHUMT00000352612; OTTHUMT00000352613; OTTHUMT00000…	chr3	78597238 - 79767909	0.351545	1.3949	1.04328275619221	0.000506275424821029	-0.286825353314523	0.756524995221611	1.04328274970297	0.000794139412367791	1.04328	0.000794139	0.0478917926383508
TC0600008562.hg.1	Multiple_Complex	26054	Hs.485784	SENP6	NM_001100409; NM_001304792; NM_015571; ENST00000327284; ENST00000370010; ENST00000424947; ENST00000436928; ENST00000447266; ENST00000474906; ENST00000476060; ENST00000483859; ENST00000485497; ENST00000487548; ENST00000493959; ENST00000503501; BC028583; OTTHUMT00000041269; OTTHUMT00000041270; OTTHUMT00000041271; OTTHUMT00000041272; OTTHUMT00000041273; OTTHUMT00000041274; OTTHUMT00000041275; OTTHUM…	chr6	75601509 - 75718285	0.366054	1.43131	1.06482344060647	0.00254692103218977	-2.8607143782776	-1.79546075982234	1.06571005594392	0.00714120457236084	1.06571	0.00714121	0.204648199429593
TC1300007137.hg.1	Multiple_Complex	5925	Hs.408528	RB1	NM_000321; ENST00000267163; ENST00000467505; ENST00000480491; ENST00000484879; ENST00000525036; ENST00000531171; BC039060; BC040540; OTTHUMT00000044883; OTTHUMT00000044884; OTTHUMT00000044885; OTTHUMT00000044886; OTTHUMT00000388126; OTTHUMT00000388127	chr13	48303747 - 48481986	0.369038	1.53888	1.1700897614104	0.000555436907950882	-1.99110318073924	-0.821261712793772	1.17003830204	0.00290423560312411	1.17004	0.00290424	0.115075885325189
TC0600009862.hg.1	Multiple_Complex	9590	Hs.371240	AKAP12	NM_005100; NM_144497; ENST00000253332; ENST00000354675; ENST00000359755; ENST00000402676; ENST00000490177; OTTHUMT00000042712; OTTHUMT00000042713; OTTHUMT00000042714	chr6	151239999 - 151358561	0.37874	1.59445	1.21534936161708	0.0025735889031117	-1.75618071659441	-0.540475321475039	1.2161041188515	0.00199715944277748	1.21535	0.00257359	0.105932290357008
TC1200011936.hg.1	Multiple_Complex	6311		ATXN2	NM_001310121; NM_001310123; NM_002973; NR_132311; ENST00000377617; ENST00000389153; ENST00000389154; ENST00000392645; ENST00000468920; ENST00000471866; ENST00000475132; ENST00000481331; ENST00000482777; ENST00000483311; ENST00000484991; ENST00000492467; ENST00000495342; ENST00000535949; ENST00000542287; ENST00000546483; ENST00000548492; ENST00000549455; ENST00000550104; ENST00000550236; ENST00000…	chr12	111452214 - 111599676	0.38099	1.72971	1.348573714304	0.0020325295626686	-1.55744364994924	-0.208718799238896	1.34931684008986	0.00506519800189179	1.34932	0.0050652	0.164257859927124
TC0700013615.hg.1	Multiple_Complex	168850	Hs.159006	ZNF800	NM_176814; ENST00000265827; ENST00000393312; ENST00000393313; ENST00000434602; ENST00000436992; ENST00000439506; ENST00000619291; BC110623; BC110624; OTTHUMT00000059777; OTTHUMT00000141823; OTTHUMT00000141826; OTTHUMT00000141828; OTTHUMT00000268491; OTTHUMT00000308985	chr7	127370043 - 127431924	0.394199	1.44001	1.04567402380256	0.00435782888779744	-1.88240131981579	-0.836585459968145	1.04567401843053	0.0091360648151722	1.04567	0.00913607	0.237639552656969
TC1500009036.hg.1	Multiple_Complex	4212		MEIS2	NM_001220482; NM_002399; NM_170674; NM_170675; NM_170676; NM_170677; NM_172315; NM_172316; NR_051953; ENST00000314177; ENST00000338564; ENST00000340545; ENST00000397620; ENST00000397624; ENST00000424352; ENST00000557796; ENST00000557992; ENST00000558313; ENST00000558643; ENST00000559085; ENST00000559129; ENST00000559371; ENST00000559408; ENST00000559561; ENST00000559972; ENST00000560570; ENST0000…	chr15	36889204 - 37101303	0.417824	1.48321	1.06505149041329	0.0025360337611891	-1.984976536218	-0.919595250491582	1.06572540308462	0.0098092739836458	1.06573	0.00980927	0.248666469333318
TC0600008663.hg.1	Multiple_Complex	23033	Hs.520246; Hs.708998	DOPEY1	NM_001199942; NM_015018; ENST00000237163; ENST00000349129; ENST00000369739; ENST00000481979; ENST00000484282; ENST00000493541; ENST00000604380; BC144544; BC150619; OTTHUMT00000043784; OTTHUMT00000043785; OTTHUMT00000314908; OTTHUMT00000314909; OTTHUMT00000314910; OTTHUMT00000469973	chr6	83067666 - 83171350	0.425619	1.45459	1.02954679543134	0.00172981004062095	-0.412885734408952	0.616081777740662	1.03012284226891	0.00371834193474479	1.03012	0.00371834	0.134817194981199
TC1800007385.hg.1	Multiple_Complex	23335	Hs.465213	WDR7	NM_015285; NM_052834; ENST00000254442; ENST00000357574; ENST00000585669; ENST00000585754; ENST00000585824; ENST00000586124; ENST00000587403; ENST00000589935; ENST00000590557; ENST00000591449; ENST00000591524; ENST00000593058; ENST00000615645; BC131558; BC150282; OTTHUMT00000256062; OTTHUMT00000256063; OTTHUMT00000449630; OTTHUMT00000449631; OTTHUMT00000449632; OTTHUMT00000449633; OTTHUMT000004496…	chr18	56651343 - 57044194	0.42642	1.42752	1.00098124625753	0.00485766905313699	-0.359445422944895	0.641654877648945	1.0014690175721	0.00189493010614391	1.00098	0.00485767	0.159667935584345
TC0400010626.hg.1	Multiple_Complex	285527	Hs.595553	FRYL	NM_015030; ENST00000302806; ENST00000358350; ENST00000502520; ENST00000502925; ENST00000503238; ENST00000503339; ENST00000505437; ENST00000505759; ENST00000506685; ENST00000507711; ENST00000507873; ENST00000509886; ENST00000511343; ENST00000512297; ENST00000512810; ENST00000513401; ENST00000514617; ENST00000514783; ENST00000515684; OTTHUMT00000361407; OTTHUMT00000361409; OTTHUMT00000361410; OTTHU…	chr4	48497361 - 48780322	0.437207	1.6384	1.20145013581204	0.00131900680995945	-0.422820527349336	0.778369396798733	1.20143925533276	0.0163381917834339	1.20144	0.0163382	0.334576789048295
TC0500012032.hg.1	Multiple_Complex	27125	Hs.519313	AFF4	NM_014423; ENST00000265343; ENST00000378593; ENST00000378595; ENST00000421773; ENST00000425658; ENST00000465484; ENST00000477369; ENST00000478588; ENST00000491831; BC137226; OTTHUMT00000133049; OTTHUMT00000251004; OTTHUMT00000251005; OTTHUMT00000251006; OTTHUMT00000251007; OTTHUMT00000251008; OTTHUMT00000251009; OTTHUMT00000251010; OTTHUMT00000315753	chr5	132875379 - 132963662	0.460882	1.82661	1.36575102819096	0.000112996370208161	-0.890563672117629	0.475167395529824	1.36575103281365	0.000175205443823839	1.36575	0.000175205	0.0168921441754873
TC0400010168.hg.1	Multiple_Complex	254251	Hs.446201; Hs.677572	LCORL	NM_001166139; NM_153686; ENST00000326877; ENST00000382224; ENST00000382226; ENST00000510121; ENST00000510451; ENST00000512376; BC037322; OTTHUMT00000250373; OTTHUMT00000250374; OTTHUMT00000360217; OTTHUMT00000360218; OTTHUMT00000360223	chr4	17841199 - 18021876	0.476133	1.47783	1.00158296448411	0.00955699975447886	-2.34709602252566	-1.34539431363664	1.00183868328968	0.00505561830019134	1.00158	0.009557	0.244298953537148
TC0100011692.hg.1	Multiple_Complex	375056	Hs.118474	MIA3	NM_001300867; NM_198551; ENST00000340535; ENST00000344507; ENST00000344922; ENST00000354906; ENST00000450260; ENST00000467190; ENST00000470521; ENST00000475451; ENST00000476400; ENST00000477519; ENST00000479370; ENST00000495210; OTTHUMT00000091489; OTTHUMT00000091490; OTTHUMT00000091491; OTTHUMT00000091492; OTTHUMT00000091798; OTTHUMT00000091799; OTTHUMT00000091800; OTTHUMT00000091801; OTTHUMT000…	chr1	222618086 - 222682763	0.479706	1.67855	1.19884955906844	0.0154099414705335	-2.09307699801616	-0.89422885061229	1.19950449258395	0.00940304955259729	1.19885	0.0154099	0.323010565365065
TC0900008337.hg.1	Multiple_Complex	58499	Hs.370379	ZNF462	NM_021224; ENST00000277225; ENST00000374686; ENST00000427098; ENST00000441147; ENST00000469433; ENST00000471032; ENST00000472574; ENST00000479166; ENST00000480607; ENST00000482115; ENST00000483287; ENST00000497489; OTTHUMT00000053532; OTTHUMT00000053533; OTTHUMT00000053534; OTTHUMT00000053535; OTTHUMT00000053536; OTTHUMT00000053537; OTTHUMT00000053538; OTTHUMT00000053539; OTTHUMT00000356384; OTTH…	chr9	106863097 - 107013634	0.480116	1.66664	1.18629980577774	0.000651254863979525	-1.59095959888704	-0.404432408654241	1.18723896572633	0.00237515591691964	1.18724	0.00237516	0.100739922155709
TC2000008499.hg.1	Multiple_Complex	6238	Hs.472213	RRBP1	NM_001042576; NM_004587; ENST00000246043; ENST00000360807; ENST00000377807; ENST00000377813; ENST00000398782; ENST00000455029; ENST00000468428; ENST00000470422; ENST00000495501; ENST00000610403; ENST00000620641; BC128577; BC128578; OTTHUMT00000078124; OTTHUMT00000078125; OTTHUMT00000078126; OTTHUMT00000078127; OTTHUMT00000078128; OTTHUMT00000078129; OTTHUMT00000476856; OTTHUMT00000476857; uc002wp…	chr20	17613678 - 17682295	0.480413	1.52263	1.04276167299946	0.0100606605963409	-0.321698925055505	0.720514728729473	1.04225743144901	0.0376554495761248	1.04226	0.0376555	0.526331062598739
TC0500013211.hg.1	Multiple_Complex	324	Hs.158932	APC	NM_000038; NM_001127510; NM_001127511; ENST00000257430; ENST00000502371; ENST00000504915; ENST00000505084; ENST00000505350; ENST00000507379; ENST00000508376; ENST00000508624; ENST00000509732; ENST00000512211; OTTHUMT00000250738; OTTHUMT00000370792; OTTHUMT00000370793; OTTHUMT00000370794; OTTHUMT00000370795; OTTHUMT00000370796; OTTHUMT00000370797; OTTHUMT00000370798; OTTHUMT00000370800; OTTHUMT000…	chr5	112707498 - 112846239	0.482886	1.99692	1.51392744841761	0.00214035392853471	-2.75178998558006	-1.23775895520815	1.51404398899045	0.00230558532195121	1.51404	0.00230559	0.0990038261156088
TC1500009504.hg.1	Multiple_Complex	26108	Hs.256587	PYGO1	NM_015617; ENST00000302000; ENST00000563719; OTTHUMT00000254977; OTTHUMT00000419656	chr15	55538884 - 55588947	0.512762	1.54039	1.02754405802046	0.00106805945796599	-1.95182253733746	-0.924195933613305	1.02844181211828	0.00303715623290303	1.02844	0.00303716	0.118487533260702
TC1100013148.hg.1	Multiple_Complex	5286	Hs.175343	PIK3C2A	NM_002645; ENST00000265970; ENST00000503729; ENST00000532035; ENST00000533645; BC113658; OTTHUMT00000387553; OTTHUMT00000387554; OTTHUMT00000387555; OTTHUMT00000387556	chr11	17086572 - 17207983	0.52475	1.7028	1.17803777595998	0.00511553620487429	-1.24388115435339	-0.0658323614951769	1.17803780540354	0.00360760804015285	1.17804	0.00511554	0.165027100715705
TC0700007024.hg.1	Multiple_Complex	8887	Hs.34576	TAX1BP1	NM_001079864; NM_001206901; NM_001206902; NM_006024; ENST00000265393; ENST00000396319; ENST00000409980; ENST00000416801; ENST00000418691; ENST00000422800; ENST00000433216; ENST00000457186; ENST00000460059; ENST00000488564; ENST00000490455; ENST00000494033; ENST00000543117; BC050358; OTTHUMT00000214141; OTTHUMT00000214142; OTTHUMT00000327516; OTTHUMT00000327517; OTTHUMT00000327518; OTTHUMT00000327…	chr7	27739331 - 27844564	0.525002	1.79471	1.26952672021323	0.000422000549767413	-2.49670408194356	-1.22699889478798	1.26973578113274	0.00240968644649486	1.26974	0.00240969	0.101468917099747
TC1700007478.hg.1	Multiple_Complex	4763		NF1	NM_000267; NM_001042492; NM_001128147; ENST00000356175; ENST00000358273; ENST00000422121; ENST00000431387; ENST00000456735; ENST00000466819; ENST00000468273; ENST00000471572; ENST00000479536; ENST00000479614; ENST00000487476; ENST00000488981; ENST00000489712; ENST00000490416; ENST00000493220; ENST00000495910; ENST00000498569; ENST00000577967; ENST00000579081; ENST00000581113; ENST00000581790; ENS…	chr17	31094927 - 31382116	0.551099	1.6711	1.12033545044002	0.000233934111554537	-0.471798765847778	0.648197706137877	1.11976740590787	0.000454424874916364	1.11977	0.000454425	0.0330709910505313
TC1500007659.hg.1	Multiple_Complex	8554	Hs.162458	PIAS1	NM_016166; ENST00000249636; ENST00000545237; ENST00000562190; ENST00000563996; ENST00000564009; ENST00000564915; ENST00000567417; ENST00000611270; BC118587; BC121797; OTTHUMT00000419642; OTTHUMT00000419715; OTTHUMT00000419716; OTTHUMT00000419717; OTTHUMT00000419718; OTTHUMT00000419719; OTTHUMT00000419720; OTTHUMT00000474063	chr15	68054179 - 68198603	0.592759	1.64127	1.04823968102455	0.00169284586581538	-1.39482711232224	-0.346315085537296	1.04823966303941	0.00499456006608082	1.04824	0.00499456	0.162709750172899
TC0100013123.hg.1	Multiple_Complex	23352		UBR4	NM_020765; ENST00000375218; ENST00000375224; ENST00000375225; ENST00000375254; ENST00000417040; ENST00000419533; ENST00000425413; ENST00000459947; ENST00000465036; ENST00000466969; ENST00000467272; ENST00000475973; ENST00000483922; ENST00000486515; ENST00000492606; ENST00000494503; ENST00000497018; OTTHUMT00000007085; OTTHUMT00000007086; OTTHUMT00000007087; OTTHUMT00000007088; OTTHUMT00000007089;…	chr1	19072110 - 19210276	0.594863	1.71915	1.12439069502469	0.00128662908608536	-0.176931909207295	0.947356178495839	1.12399631639245	0.00414487693638995	1.124	0.00414488	0.144273601055112
TC0900007865.hg.1	Multiple_Complex	79048	Hs.59804; Hs.667515	SECISBP2	NM_001282688; NM_001282689; NM_001282690; NM_024077; ENST00000339901; ENST00000375807; ENST00000425851; ENST00000440898; ENST00000470305; ENST00000477484; ENST00000496597; ENST00000498819; ENST00000534113; BC036109; OTTHUMT00000052990; OTTHUMT00000052991; OTTHUMT00000052992; OTTHUMT00000143493; OTTHUMT00000143494; OTTHUMT00000143495; OTTHUMT00000143636; OTTHUMT00000143637	chr9	89318473 - 89359663	0.606738	1.77321	1.16664090351175	0.000238666118327844	-1.51733371339799	-0.350860788645343	1.16710569151631	0.00104662129365894	1.16711	0.00104662	0.0578496908038278
TC1100007287.hg.1	Multiple_Complex	54765	Hs.192103	TRIM44	NM_017583; ENST00000299413; ENST00000532066; BC013166; BC024031; OTTHUMT00000389081; OTTHUMT00000389082	chr11	35662752 - 35818007	0.628588	1.6411	1.01247729370242	0.000845056705645078	-2.0933142165497	-1.08079912735105	1.0124773078871	0.00107916363419075	1.01248	0.00107916	0.0588339210206403
TC0300011450.hg.1	Multiple_Complex	7110	Hs.267632	TMF1	NM_007114; ENST00000398559; ENST00000477872; ENST00000488010; ENST00000489370; ENST00000543976; BC117418; BC126123; BC143840; OTTHUMT00000352106; OTTHUMT00000352107; OTTHUMT00000352109; OTTHUMT00000352110	chr3	69019827 - 69052333	0.633467	1.93779	1.30371704982557	0.00101758881672538	-2.82806247113233	-1.52373795196089	1.30498765765276	0.00557409415932756	1.30499	0.00557409	0.174592358589921
TC0500007163.hg.1	Multiple_Complex	25836	Hs.481927	NIPBL	NM_015384; NM_133433; ENST00000282516; ENST00000448238; ENST00000503274; ENST00000504430; ENST00000505998; ENST00000509429; ENST00000513819; ENST00000514335; ENST00000621733; OTTHUMT00000207582; OTTHUMT00000366904; OTTHUMT00000366905; OTTHUMT00000366906; OTTHUMT00000366962; OTTHUMT00000366963; OTTHUMT00000366964; OTTHUMT00000366965	chr5	36876759 - 37066413	0.642275	1.8712	1.22873235676887	0.0118478240181834	-2.66611880126963	-1.43719296797363	1.23081335266451	0.00953531147603248	1.22873	0.0118478	0.277185921152795
TC1700009123.hg.1	Multiple_Complex	57674		RNF213	NM_001256071; NM_020954; ENST00000319921; ENST00000411702; ENST00000427003; ENST00000508628; ENST00000558116; ENST00000558488; ENST00000559070; ENST00000559603; ENST00000559864; ENST00000560083; ENST00000560694; ENST00000570776; ENST00000571908; ENST00000572622; ENST00000573038; ENST00000573548; ENST00000573919; ENST00000574060; ENST00000574909; ENST00000582970; BC036891; BC040341; OTTHUMT0000036…	chr17	80260861 - 80398786	0.652062	1.73432	1.08203335299639	0.00256506125019585	0.063684913010799	1.14593810240007	1.08222047013215	0.0227292568769097	1.08222	0.0227293	0.404390120713039
TC0300009202.hg.1	Multiple_Complex	4154		MBNL1	NM_021038; NM_207292; NM_207293; NM_207294; NM_207295; NM_207296; NM_207297; ENST00000282486; ENST00000282488; ENST00000324196; ENST00000324210; ENST00000355460; ENST00000357472; ENST00000459747; ENST00000460166; ENST00000460591; ENST00000461436; ENST00000463374; ENST00000464596; ENST00000465907; ENST00000466565; ENST00000477171; ENST00000478535; ENST00000485509; ENST00000485910; ENST00000492948;…	chr3	152243828 - 152465780	0.667385	2.22639	1.55882224838763	1.36409098783443e-06	-2.40605189175065	-0.84704926778876	1.55893952110605	3.32792402914646e-05	1.55894	3.33e-05	0.00508172876216683
TC1300006919.hg.1	Multiple_Complex	341640	Hs.253994	FREM2	NM_207361; ENST00000280481; ENST00000482551; OTTHUMT00000044599; OTTHUMT00000044600	chr13	38687036 - 38887131	0.681471	2.54618	1.86664207834129	1.42564864358894e-06	-0.518301751285904	1.34641201572235	1.86780447158004	6.32256909172581e-05	1.8678	6.32e-05	0.0079915154022512
TC0200007702.hg.1	Multiple_Complex	64895	Hs.387471	PAPOLG	NM_022894; ENST00000238714; ENST00000412217; ENST00000414060; ENST00000453839; ENST00000470208; ENST00000483370; ENST00000496283; BC111701; BC113747; OTTHUMT00000251577; OTTHUMT00000325345; OTTHUMT00000325346; OTTHUMT00000325347; OTTHUMT00000327050; OTTHUMT00000327052; OTTHUMT00000327053	chr2	60756230 - 60802086	0.683898	1.69353	1.00989904378156	0.00263272701005709	-1.00493964768456	0.00469138581403196	1.01011548487266	0.00772713028252469	1.01012	0.00772713	0.214818336238527
TC0100018248.hg.1	Multiple_Complex	55599	Hs.632423	RNPC3	NM_017619; ENST00000423855; ENST00000524631; ENST00000524641; ENST00000525323; ENST00000527062; ENST00000531883; ENST00000532117; ENST00000533099; ENST00000533834; BC010697; OTTHUMT00000390810; OTTHUMT00000390811; OTTHUMT00000390812; OTTHUMT00000390813; OTTHUMT00000390814; OTTHUMT00000390815; OTTHUMT00000390816; OTTHUMT00000390817; OTTHUMT00000390818	chr1	103525691 - 103555239	0.696174	2.21335	1.51696340902441	1.24806588211616e-05	-2.14117880992108	-0.624002280925099	1.51907351708244	3.93519246359485e-05	1.51907	3.94e-05	0.00574411157992474
TC0500010549.hg.1	Multiple_Complex	253260	Hs.407926	RICTOR	NM_001285439; NM_001285440; NM_152756; ENST00000296782; ENST00000357387; ENST00000503698; ENST00000505927; ENST00000509567; ENST00000510711; ENST00000511516; ENST00000513566; ENST00000514735; ENST00000515846; BC137163; BC137164; BC144509; OTTHUMT00000366985; OTTHUMT00000366986; OTTHUMT00000366987; OTTHUMT00000366988; OTTHUMT00000366989; OTTHUMT00000366990; OTTHUMT00000366991; OTTHUMT00000366992; …	chr5	38937919 - 39074408	0.700806	1.85693	1.15620283658173	0.000569328641679152	-0.861529494344571	0.294596239916274	1.15649861528733	0.000249147178385695	1.1562	0.000569329	0.0382202634972173
TC0500013204.hg.1	Multiple_Complex	831		CAST	NM_001042440; NM_001190442; NM_001284212; NM_001284213; NM_173060; NR_104285; ENST00000309190; ENST00000325674; ENST00000338252; ENST00000341926; ENST00000348386; ENST00000395812; ENST00000395813; ENST00000421689; ENST00000437034; ENST00000484552; ENST00000503828; ENST00000504221; ENST00000504465; ENST00000504532; ENST00000505143; ENST00000505402; ENST00000506811; ENST00000507487; ENST00000507836…	chr5	96529821 - 96774683	0.715735	1.89033	1.17483150146196	0.000248170231426369	-1.38834034845124	-0.21374963466613	1.17483151292163	0.000346839079047073	1.17483	0.000346839	0.0272158410292718
TC2000007620.hg.1	Multiple_Complex	10564	Hs.62578	ARFGEF2	NM_006420; ENST00000371917; ENST00000493140; OTTHUMT00000079627; OTTHUMT00000079628	chr20	48921738 - 49036693	0.71768	1.91674	1.19876734205797	0.000336450776310188	-0.662343612845803	0.53671476022418	1.19925133640408	0.000910091394423183	1.19925	0.000910091	0.0527068714986976
TC0100017491.hg.1	Multiple_Complex	55740	Hs.497893	ENAH	NM_001008493; NM_018212; ENST00000284563; ENST00000358675; ENST00000366843; ENST00000366844; ENST00000391874; ENST00000483952; ENST00000497899; ENST00000498108; ENST00000612656; BC095481; OTTHUMT00000092060; OTTHUMT00000092061; OTTHUMT00000092062; OTTHUMT00000092063; OTTHUMT00000098791; OTTHUMT00000357426; OTTHUMT00000357427; OTTHUMT00000357429; OTTHUMT00000473709	chr1	225486832 - 225653143	0.721648	1.77927	1.0575160372084	0.000184502114136393	-1.32102560196802	-0.263399553060968	1.05751606014674	0.000111739500443966	1.05752	0.000184502	0.0175832763634089
TC0500013205.hg.1	Multiple_Complex	831	Hs.436186	CAST	ENST00000510098; OTTHUMT00000370558	chr5	96757586 - 96779982	0.728216	1.78063	1.05263587747416	0.000373672018807234	-1.44784164005262	-0.395428765299868	1.05263588115014	0.000760544682427624	1.05264	0.000760545	0.046843893212137
TC1000007700.hg.1	Multiple_Complex	7321	Hs.129683	UBE2D1	NM_001204880; NM_003338; ENST00000373910; ENST00000473824; ENST00000606483; ENST00000615793; BC005980; BC015997; OTTHUMT00000048143; OTTHUMT00000048144; OTTHUMT00000470351	chr10	58334975 - 58370753	0.739056	1.74536	1.00587726909755	0.00119364652421611	-2.7757202145529	-1.76941178385653	1.00641524690582	0.00362789031438718	1.00642	0.00362789	0.133104354102178
TC1200006450.hg.1	Multiple_Complex	65125		WNK1	NM_001184985; NM_014823; NM_018979; NM_213655; ENST00000315939; ENST00000340908; ENST00000447667; ENST00000530271; ENST00000534872; ENST00000535572; ENST00000535698; ENST00000537603; ENST00000537687; ENST00000538787; ENST00000540360; ENST00000540885; ENST00000542424; ENST00000542543; ENST00000543065; ENST00000544559; ENST00000544965; ENST00000545055; ENST00000545285; ENST00000574564; ENST00000574…	chr12	752593 - 911452	0.740858	1.83993	1.09876739458039	0.00137313940365436	-0.993442639596756	0.105629049028911	1.09953739087483	0.00150931646568948	1.09954	0.00150932	0.0742354022526621
TC2000007320.hg.1	Multiple_Complex	57148	Hs.598850	RALGAPB	NM_001282917; NM_001282918; NM_020336; ENST00000262879; ENST00000397040; ENST00000397042; ENST00000438490; ENST00000461147; ENST00000461423; ENST00000490114; ENST00000495949; ENST00000632792; BC047482; OTTHUMT00000079191; OTTHUMT00000079192; OTTHUMT00000079194; OTTHUMT00000079195; OTTHUMT00000276803; OTTHUMT00000276804; OTTHUMT00000276805; OTTHUMT00000276806; OTTHUMT00000487886	chr20	38472806 - 38578861	0.767161	1.80012	1.03324688323714	0.00142663376945186	-0.298748603954457	0.734211521447987	1.03285517704287	0.00114279582019313	1.03325	0.00142663	0.0712267503505298
TC0600009712.hg.1	Multiple_Complex	7402	Hs.133135	UTRN	NM_007124; ENST00000367524; ENST00000367525; ENST00000367526; ENST00000367545; ENST00000417142; ENST00000421035; ENST00000432686; ENST00000433557; ENST00000455022; ENST00000460618; ENST00000465299; ENST00000480333; ENST00000628146; OTTHUMT00000042551; OTTHUMT00000042552; OTTHUMT00000042553; OTTHUMT00000042554; OTTHUMT00000042555; OTTHUMT00000042556; OTTHUMT00000042557; OTTHUMT00000042558; OTTHUMT…	chr6	144285155 - 144853034	0.769743	2.87786	2.10765969336599	3.21991611163686e-05	-2.97748005044211	-0.869358663273512	2.1097759110932	6.32189877930133e-07	2.10766	3.22e-05	0.004978401049598
TC1900006508.hg.1	Multiple_Complex	10347	Hs.134514	ABCA7	NM_019112; ENST00000263094; ENST00000433129; ENST00000435683; ENST00000524383; ENST00000524850; ENST00000525073; ENST00000525238; ENST00000525939; ENST00000526885; ENST00000527496; ENST00000529442; ENST00000530092; ENST00000530703; ENST00000531467; ENST00000531478; ENST00000532194; ENST00000533574; ENST00000611490; ENST00000612569; OTTHUMT00000394993; OTTHUMT00000394994; OTTHUMT00000394995; OTTHU…	chr19	1040101 - 1065572	0.781355	2.04684	1.26702057879145	0.000486445821130729	0.846943288525266	2.11242813385419	1.26740982232797	0.000170038082347717	1.26702	0.000486446	0.0346640526081346
TC0600011857.hg.1	Multiple_Complex	9820	Hs.520136	CUL7	NM_001168370; NM_014780; ENST00000265348; ENST00000478630; ENST00000535468; BC033647; OTTHUMT00000040575; OTTHUMT00000040576	chr6	43037617 - 43053945	0.788085	1.92561	1.13835836877333	0.00115436397950204	1.16635873797874	2.30388534927016	1.13754424021092	0.00826723665128093	1.13754	0.00826724	0.224096920010261
TC1600010227.hg.1	Multiple_Complex	9683	Hs.511839	N4BP1	NM_153029; ENST00000262384; ENST00000564124; ENST00000564710; ENST00000565423; ENST00000565638; ENST00000569027; BC152472; OTTHUMT00000429920; OTTHUMT00000429921; OTTHUMT00000429922; OTTHUMT00000429923; OTTHUMT00000429924; OTTHUMT00000429925; uc002efp.3	chr16	48538726 - 48620148	0.804855	1.93768	1.13303425970418	0.00239786829472898	-0.74750310838132	0.38531911117045	1.13284554850606	8.24862926971169e-05	1.13303	0.00239787	0.101278973556148
TC1100009533.hg.1	Multiple_Complex	170689	Hs.534221	ADAMTS15	NM_139055; ENST00000299164; BC109114; OTTHUMT00000385638	chr11	130448974 - 130476644	0.830467	1.88985	1.06308364234229	0.00228651378709307	0.17585963854881	1.23524407173831	1.06539535100987	0.00384866681521481	1.0654	0.00384867	0.137778618187081
TC0500012425.hg.1	Multiple_Complex	1452		CSNK1A1	NM_001025105; NM_001271741; NM_001271742; NM_001892; ENST00000261798; ENST00000377843; ENST00000412431; ENST00000503350; ENST00000504676; ENST00000515435; ENST00000515748; ENST00000515768; ENST00000523203; ENST00000606299; ENST00000606719; ENST00000606826; BC008717; OTTHUMT00000373582; OTTHUMT00000373583; OTTHUMT00000373584; OTTHUMT00000373585; OTTHUMT00000373586; OTTHUMT00000373761; OTTHUMT00000…	chr5	149492197 - 149551552	0.840054	1.95974	1.11945366049311	8.6611761149833e-05	-1.03531935976369	0.0843623478902235	1.11945365555343	0.00022221720099866	1.11945	0.000222217	0.0199298401276217
TC2000006736.hg.1	Multiple_Complex	55304	Hs.425023	SPTLC3	NM_018327; ENST00000399002; ENST00000431275; ENST00000434210; ENST00000450297; ENST00000476791; ENST00000485952; BC150644; OTTHUMT00000078032; OTTHUMT00000078033; OTTHUMT00000078034; OTTHUMT00000078035; OTTHUMT00000078036; OTTHUMT00000254544	chr20	13008979 - 13169103	0.841485	2.08125	1.24010007192461	0.00117383496666414	-0.184258184465198	1.05550399651874	1.24226748371039	9.57839978244636e-05	1.2401	0.00117384	0.0619790341208312
TC0100013194.hg.1	Multiple_Complex	8672	Hs.467084	EIF4G3	NM_001198801; NM_001198802; NM_001198803; NM_003760; ENST00000264211; ENST00000356916; ENST00000374933; ENST00000374935; ENST00000400422; ENST00000411888; ENST00000435383; ENST00000438975; ENST00000463775; ENST00000476088; ENST00000485722; ENST00000496705; ENST00000602326; BC094683; BC136643; OTTHUMT00000007467; OTTHUMT00000007468; OTTHUMT00000007705; OTTHUMT00000007706; OTTHUMT00000007707; OTTHU…	chr1	20806292 - 21176888	0.869591	1.93406	1.06453990636647	0.00567244589919318	-1.38945192987369	-0.324981354661964	1.0647221879032	0.00214164931899964	1.06454	0.00567245	0.176816195365206
TC0400008834.hg.1	Coding	60592	Hs.480815	SCOC	NM_001153446; NM_001153484; NM_001153552; NM_001153585; NM_001153635; NM_001153663; NM_001153690; NM_032547; ENST00000338517; ENST00000394201; ENST00000394203; ENST00000394205; ENST00000502535; ENST00000506322; ENST00000506597; ENST00000510586; ENST00000512749; ENST00000608372; ENST00000614192; BC062684; OTTHUMT00000257274; OTTHUMT00000257275; OTTHUMT00000257276; OTTHUMT00000364699; OTTHUMT000003…	chr4	140257286 - 140385726	0.901433	2.00543	1.10392947468965	0.00106858047745471	-3.39127499475988	-2.28727579016136	1.10563045964377	0.00290713769130217	1.10563	0.00290714	0.115157263377376
TC1200007959.hg.1	Multiple_Complex	23041	Hs.389378	MON2	NM_001278469; NM_001278470; NM_001278471; NM_001278472; NM_015026; ENST00000393629; ENST00000393630; ENST00000546600; ENST00000546751; ENST00000547095; ENST00000547287; ENST00000549286; ENST00000549378; ENST00000549539; ENST00000551307; ENST00000551397; ENST00000552115; ENST00000552738; BC136621; BC141817; BC142710; BC144309; BC151241; OTTHUMT00000406767; OTTHUMT00000406844; OTTHUMT00000406845; O…	chr12	62466817 - 62600479	0.90972	1.9558	1.04590186168001	0.00650306780142924	-0.257440612033272	0.788642394477036	1.04675168529677	0.0274950427913885	1.04675	0.027495	0.446679279431664
TC0100007477.hg.1	Multiple_Complex	8289	Hs.468972	ARID1A	NM_006015; NM_139135; ENST00000324856; ENST00000374152; ENST00000430291; ENST00000430799; ENST00000457599; ENST00000466382; ENST00000524572; ENST00000532781; ENST00000615191; OTTHUMT00000011437; OTTHUMT00000011438; OTTHUMT00000011439; OTTHUMT00000096880; OTTHUMT00000096881; OTTHUMT00000393245; OTTHUMT00000393246; OTTHUMT00000393247	chr1	26696031 - 26782110	0.911539	1.93021	1.01865654257655	0.00411284355066638	0.416580117791764	1.43525262215081	1.01851123150565	0.00282123066928372	1.01866	0.00411284	0.14356266585787
TC0100009480.hg.1	Multiple_Complex	204851	Hs.532363	HIPK1	NM_152696; NM_181358; NM_198268; NM_198269; ENST00000340480; ENST00000361587; ENST00000369553; ENST00000369555; ENST00000369558; ENST00000369559; ENST00000369561; ENST00000426820; ENST00000503968; ENST00000514621; ENST00000626993; BC028408; BC033012; BC036057; OTTHUMT00000033127; OTTHUMT00000033128; OTTHUMT00000033129; OTTHUMT00000033130; OTTHUMT00000033132; OTTHUMT00000033133; OTTHUMT00000033134…	chr1	113929192 - 113977869	0.926398	2.53695	1.61069621472813	2.11682819685984e-06	-0.593822829038156	1.01672595018482	1.61055317700128	2.94937861060107e-06	1.61055	2.95e-06	0.000817098257936929
TC2000008587.hg.1	Multiple_Complex	57186	Hs.472285	RALGAPA2	NM_020343; ENST00000202677; ENST00000424981; ENST00000427175; ENST00000430436; ENST00000495793; ENST00000620717; OTTHUMT00000078242; OTTHUMT00000078243; OTTHUMT00000078245; OTTHUMT00000078247; OTTHUMT00000471941	chr20	20389552 - 20712623	0.938626	2.31584	1.3773520018399	1.34026033618913e-05	-0.229668415271793	1.1475472557231	1.37816067641384	0.000155953801494192	1.37816	0.000155954	0.0155274271049418
TC0100011267.hg.1	Multiple_Complex	493	Hs.343522	ATP2B4	NM_001001396; NM_001684; ENST00000341360; ENST00000356729; ENST00000357681; ENST00000367218; ENST00000458092; ENST00000466407; ENST00000484746; BC140774; BC150293; OTTHUMT00000087462; OTTHUMT00000087463; OTTHUMT00000087464; OTTHUMT00000087465; OTTHUMT00000098774; OTTHUMT00000098775	chr1	203626561 - 203744081	0.939854	2.05598	1.11625688873164	0.00778751607469064	-0.299035969952908	0.817094413152487	1.11617185588031	0.000506858074634985	1.11626	0.00778752	0.216054630521
TC2200008356.hg.1	Multiple_Complex	23331	Hs.387856	TTC28	NM_001145418; ENST00000397906; ENST00000431039; ENST00000442232; ENST00000468807; ENST00000469670; ENST00000480563; ENST00000490475; ENST00000612946; BC016465; OTTHUMT00000320930; OTTHUMT00000320931; OTTHUMT00000320932; OTTHUMT00000320933; OTTHUMT00000320934; OTTHUMT00000320935; OTTHUMT00000320965; uc003adp.4	chr22	27978014 - 28679865	0.942122	2.17907	1.23968731278703	0.000400072420214724	0.138867311534651	1.37581737056677	1.23987107386066	0.00344264006862585	1.23987	0.00344264	0.128453672718674
TC0600011943.hg.1	Multiple_Complex	59084	Hs.35198	ENPP5	NM_001290072; NM_001290073; NM_021572; ENST00000230565; ENST00000371383; ENST00000492313; BC027615; OTTHUMT00000040779; OTTHUMT00000040780; OTTHUMT00000040781	chr6	46159182 - 46171010	0.94261	2.69754	1.75423409187909	3.25670413862971e-05	-1.05256815938581	0.702362176767448	1.75741985324158	1.19046043632682e-08	1.75423	3.26e-05	0.00501164921460994
TC1000009149.hg.1	Multiple_Complex	59338	Hs.643512	PLEKHA1	NM_001001974; NM_001195608; NM_021622; ENST00000368988; ENST00000368989; ENST00000368990; ENST00000392799; ENST00000433307; ENST00000463663; ENST00000481451; ENST00000494222; BC001136; BC042458; OTTHUMT00000050783; OTTHUMT00000050787; OTTHUMT00000050788; OTTHUMT00000050789; OTTHUMT00000050790; OTTHUMT00000109728	chr10	122374578 - 122442602	0.950221	1.97879	1.02848545393161	0.000911495501589984	-2.18177761063151	-1.15320770303278	1.02916840191532	0.000807753567347486	1.02849	0.000911496	0.0527431859935381
TC0500010511.hg.1	Multiple_Complex	65250	Hs.586199	C5orf42	NM_023073; ENST00000425232; ENST00000504716; ENST00000505121; ENST00000505431; ENST00000508244; ENST00000508405; ENST00000509849; ENST00000509957; ENST00000510830; ENST00000511210; ENST00000511781; ENST00000511824; ENST00000512288; ENST00000514429; ENST00000515380; BC144069; BC150594; OTTHUMT00000360806; OTTHUMT00000360807; OTTHUMT00000360808; OTTHUMT00000360810; OTTHUMT00000360811; OTTHUMT000003…	chr5	37106228 - 37249428	0.955665	2.31991	1.36440758075772	0.00281680355860555	-1.77510109017991	-0.410852583381054	1.36725582095	0.00318078949436151	1.36726	0.00318079	0.121906316730541
TC0500008736.hg.1	Multiple_Complex	7045	Hs.369397	TGFBI	NM_000358; ENST00000442011; ENST00000503087; ENST00000504185; ENST00000504411; ENST00000506699; ENST00000507018; ENST00000508076; ENST00000508767; ENST00000509485; ENST00000509749; ENST00000513497; ENST00000514242; ENST00000514554; ENST00000515433; ENST00000604555; BC000097; BC004972; OTTHUMT00000372108; OTTHUMT00000372110; OTTHUMT00000372114; OTTHUMT00000372115; OTTHUMT00000372116; OTTHUMT000003…	chr5	136028895 - 136063818	0.964371	2.24806	1.28365389548399	0.000785057281774666	1.10234243204063	2.38603325964249	1.28406284774211	0.00183402626890495	1.28406	0.00183403	0.0849144154174103

## Sheet: homodirection_translation up
ProbeID	Group	Entrez ID	UniGene ID	Gene Symbol	Public Gene IDs	Chromosome	Genomic Position	mRNA_log2FC	RPF_log2FC	log2FC_TE_v1	pvalue_v1	parental_log2TE	persister_log2TE	log2FC_TE_v2	pvalue_v2	log2FC_TE_final	pvalue_final	pvalue.adjust
TC1000010727.hg.1	Multiple_Complex	288		ANK3	NM_001149; NM_001204403; NM_001204404; NM_020987; ENST00000280772; ENST00000355288; ENST00000373815; ENST00000373820; ENST00000373827; ENST00000459732; ENST00000460468; ENST00000465749; ENST00000467420; ENST00000469721; ENST00000474360; ENST00000480699; ENST00000486349; ENST00000489505; ENST00000502769; ENST00000503366; ENST00000503925; ENST00000506635; ENST00000508449; ENST00000510382; ENST00000…	chr10	60026298 - 60733526	4.32581	5.39939	1.07346448389406	0.0144250362469334	-1.16067898320362	-0.0870939445879131	1.07346453132829	0.0276089165364204	1.07346	0.0276089	0.447404848969687
TC0400011791.hg.1	Multiple_Complex	57182	Hs.480694	ANKRD50	NM_001167882; NM_020337; ENST00000504087; ENST00000515641; BC024725; OTTHUMT00000364774; OTTHUMT00000364775	chr4	124664049 - 124712732	3.36889	4.4396	1.07080517854725	0.00277145764395144	-1.8235039947844	-0.752790921420237	1.07180731659947	0.0067061170085539	1.07181	0.00670612	0.196748516081952
TC1700008549.hg.1	Multiple_Complex	26115	Hs.410889	TANC2	NM_025185; ENST00000389520; ENST00000424789; ENST00000579541; ENST00000580068; ENST00000580466; ENST00000581143; ENST00000581424; ENST00000583016; ENST00000583356; ENST00000583545; ENST00000613171; OTTHUMT00000444765; OTTHUMT00000444766; OTTHUMT00000444767; OTTHUMT00000444768; OTTHUMT00000444769; OTTHUMT00000444770; OTTHUMT00000444771; OTTHUMT00000444772; OTTHUMT00000444773; OTTHUMT00000444774	chr17	63009537 - 63427706	3.29321	4.7556	1.4624415390827	1.48164908798539e-05	-0.589573576364129	0.872822263119909	1.46303270005424	0.00058080950179331	1.46303	0.00058081	0.0386873846263208
TC0400008450.hg.1	Multiple_Complex	287	Hs.620557	ANK2	NM_001127493; NM_001148; NM_020977; ENST00000264366; ENST00000357077; ENST00000394537; ENST00000502701; ENST00000503271; ENST00000503423; ENST00000504415; ENST00000504454; ENST00000504887; ENST00000505342; ENST00000506344; ENST00000506722; ENST00000508007; ENST00000508613; ENST00000509550; ENST00000510275; ENST00000511380; ENST00000512298; ENST00000512999; ENST00000514160; ENST00000514167; ENST00…	chr4	112818083 - 113383740	2.67277	3.92687	1.25419283027313	0.00042241899887037	-0.223022473298317	1.03107619257718	1.2552271994231	0.00489325330659679	1.25523	0.00489325	0.16037159255686
TC0800010749.hg.1	Multiple_Complex	10499	Hs.446678	NCOA2	NM_006540; ENST00000452400; ENST00000518287; ENST00000518363; ENST00000519724; ENST00000520416; ENST00000521239; ENST00000522054; ENST00000524223; BC114383; OTTHUMT00000379696; OTTHUMT00000379697; OTTHUMT00000379698; OTTHUMT00000379699; OTTHUMT00000379700; OTTHUMT00000379701; OTTHUMT00000379702; OTTHUMT00000379703	chr8	70109762 - 70403805	2.4278	3.97223	1.54449911722986	7.64237532613165e-07	-1.05559459956118	0.488834750237693	1.54468796105881	5.56023419934875e-06	1.54469	5.56023e-06	0.00133122009270122
TC0600009843.hg.1	Multiple_Complex	57480	Hs.189781	PLEKHG1	NM_001029884; ENST00000358517; ENST00000367326; ENST00000367328; ENST00000475490; BC140864; BC151134; OTTHUMT00000042691; OTTHUMT00000042692; OTTHUMT00000042693; uc003qny.1	chr6	150599863 - 150843665	2.3994	3.84207	1.4429844375291	0.000490277931972021	-0.446049673442534	0.996621563426581	1.44750970362442	0.000145834300955944	1.44298	0.000490278	0.0348274355129262
TC1200012043.hg.1	Multiple_Complex	23389	Hs.603766; Hs.715095	MED13L	NM_015335; ENST00000281928; ENST00000548694; ENST00000548743; ENST00000548784; ENST00000549755; ENST00000549786; ENST00000551197; ENST00000552023; ENST00000552340; ENST00000552447; BC130422; OTTHUMT00000403879; OTTHUMT00000404155; OTTHUMT00000404164; OTTHUMT00000404165; OTTHUMT00000404166; OTTHUMT00000404167; OTTHUMT00000404168; OTTHUMT00000404169; OTTHUMT00000404170; OTTHUMT00000404171	chr12	115953872 - 116277338	2.31353	3.44474	1.13128800152201	0.000273043208970265	-1.3221300095739	-0.190911283863805	1.13128802483837	0.000418012639085005	1.13129	0.000418013	0.0311958305419403
TC0300009471.hg.1	Multiple_Complex	6498	Hs.536655; Hs.581632	SKIL	NM_001145097; NM_001145098; NM_001248008; NM_005414; ENST00000259119; ENST00000413427; ENST00000426052; ENST00000458537; ENST00000465590; ENST00000470571; ENST00000476188; ENST00000477216; ENST00000490894; ENST00000490989; BC059386; OTTHUMT00000352351; OTTHUMT00000352404; OTTHUMT00000352405; OTTHUMT00000352407; OTTHUMT00000352408; OTTHUMT00000352409; OTTHUMT00000352410; OTTHUMT00000352411; OTTHUM…	chr3	170357678 - 170397227	2.3052	3.34842	1.04348581569949	0.00701744399952794	-2.39371862932953	-1.35049702871491	1.0444702588511	0.0185199835289838	1.04447	0.01852	0.359149159220405
TC0500011896.hg.1	Multiple_Complex	57507	Hs.266616	ZNF608	NM_020747; ENST00000306315; ENST00000503896; ENST00000504926; ENST00000505686; ENST00000509799; ENST00000511308; ENST00000512940; ENST00000513985; ENST00000513986; ENST00000613878; BC151226; OTTHUMT00000371300; OTTHUMT00000371301; OTTHUMT00000371302; OTTHUMT00000371303; OTTHUMT00000371304; OTTHUMT00000371305; OTTHUMT00000371306; OTTHUMT00000371307; OTTHUMT00000371308	chr5	124636913 - 124748807	2.21083	3.29647	1.0849010817682	0.0112238720099909	-2.14860141089338	-1.06295288356389	1.09015790597045	0.00259153842799341	1.0849	0.0112239	0.269221371028683
TC1700011038.hg.1	Multiple_Complex	22834	Hs.463375; Hs.712948	ZNF652	NM_001145365; NM_014897; ENST00000362063; ENST00000430262; ENST00000508237; ENST00000513488; BC139779; BC152440; OTTHUMT00000364524; OTTHUMT00000364525; OTTHUMT00000364526; OTTHUMT00000364527	chr17	49289206 - 49362473	2.07263	3.1962	1.12349859265918	0.000596609740489465	-2.25604499160007	-1.13247948039103	1.12449948896925	0.000336959794672961	1.1235	0.00059661	0.0394494750469775
TC1000007761.hg.1	Multiple_Complex	84159	Hs.535297	ARID5B	NM_001244638; NM_032199; ENST00000279873; ENST00000309334; OTTHUMT00000048233; OTTHUMT00000048234	chr10	61901254 - 62096948	2.03279	3.45261	1.41986166810455	0.000790667886877407	-1.40967937094592	0.0101410080027683	1.42013309432017	0.000794066052956999	1.42013	0.000794066	0.0478917926383508
TC1100007030.hg.1	Multiple_Complex	89797	Hs.502116; Hs.639427; Hs.639428	NAV2	NM_001111018; NM_001111019; NM_001244963; NM_145117; NM_182964; ENST00000349880; ENST00000360655; ENST00000396085; ENST00000396087; ENST00000525025; ENST00000525322; ENST00000526675; ENST00000527559; ENST00000528008; ENST00000528923; ENST00000530408; ENST00000533746; ENST00000533917; ENST00000534229; ENST00000534299; ENST00000540292; BC150290; OTTHUMT00000324112; OTTHUMT00000324113; OTTHUMT000003…	chr11	19350177 - 20121601	1.94236	3.40304	1.46072768010014	0.000434808609768404	-0.171350743234745	1.2893294153936	1.46127228538635	0.000198748013178514	1.46073	0.000434809	0.0320505691723001
TC0100018238.hg.1	Multiple_Complex	11080	Hs.13852	DNAJB4	NM_007034; ENST00000370763; ENST00000426517; ENST00000476396; ENST00000477671; ENST00000484662; ENST00000487931; BC034721; OTTHUMT00000098248; OTTHUMT00000098582; OTTHUMT00000098621; OTTHUMT00000098622; OTTHUMT00000098623; OTTHUMT00000098624	chr1	77979095 - 78017964	1.86233	3.16136	1.2989921715455	0.00159526698856517	-3.22712104741925	-1.92809055121556	1.30095997447709	0.00590175478776425	1.30096	0.00590175	0.18166966268458
TC1700011237.hg.1	Multiple_Complex	7716	Hs.463569	VEZF1	NM_007146; ENST00000258963; ENST00000581208; ENST00000583932; ENST00000584396; OTTHUMT00000443320; OTTHUMT00000443321; OTTHUMT00000443322; OTTHUMT00000445408	chr17	57971547 - 57988259	1.81353	3.0593	1.2458157811647	3.78735290721521e-05	-2.22477219273335	-0.979007377152879	1.24581580097473	0.000108582689016401	1.24582	0.000108583	0.011935303671236
TC1700008709.hg.1	Multiple_Complex	2186	Hs.444200	BPTF	NM_004459; NM_182641; ENST00000306378; ENST00000321892; ENST00000335221; ENST00000342579; ENST00000424123; ENST00000467104; ENST00000544491; ENST00000544778; ENST00000577770; ENST00000577837; ENST00000578307; ENST00000579173; ENST00000580465; ENST00000581258; ENST00000582406; ENST00000582467; ENST00000583990; ENST00000584931; OTTHUMT00000255333; OTTHUMT00000255334; OTTHUMT00000448086; OTTHUMT0000…	chr17	67825524 - 67984378	1.80224	3.42554	1.62361225084998	0.000115688321641873	-2.95122328574984	-1.32792780120484	1.62345320298994	0.000187472853579271	1.62345	0.000187473	0.0177471686704226
TC1100007257.hg.1	Multiple_Complex	847	Hs.502302	CAT	NM_001752; ENST00000241052; ENST00000525707; ENST00000528104; ENST00000530343; ENST00000534710; BC110398; BC112217; BC112219; OTTHUMT00000103197; OTTHUMT00000389840; OTTHUMT00000389841; OTTHUMT00000389842; OTTHUMT00000389843	chr11	34438925 - 34472062	1.78232	2.80333	1.02074413584668	0.00646222154174723	-0.351364557382943	0.669647605663082	1.02152634112792	0.00436577377572863	1.02074	0.00646222	0.19254753606062
TC0600009206.hg.1	Multiple_Complex	4082	Hs.519909; Hs.712658	MARCKS	NM_002356; ENST00000612661; ENST00000617290; BC089040; OTTHUMT00000476910	chr6	113857335 - 113863475	1.76475	2.86674	1.10265181835791	0.00140024053440663	0.340979072316794	1.44296449861823	1.10306630094884	0.00393245221081865	1.10307	0.00393245	0.139819378632434
TC0400012048.hg.1	Multiple_Complex	152485	Hs.633543	ZNF827	NM_001306215; NM_178835; ENST00000379448; ENST00000503462; ENST00000508784; ENST00000508995; ENST00000509940; ENST00000511534; ENST00000511659; ENST00000513320; ENST00000513840; ENST00000515386; BC117407; BC143577; OTTHUMT00000364654; OTTHUMT00000364655; OTTHUMT00000364656; OTTHUMT00000364921; OTTHUMT00000364922; OTTHUMT00000366933; OTTHUMT00000366934; OTTHUMT00000366935; OTTHUMT00000366936; OTTH…	chr4	145757627 - 145938960	1.68551	2.70507	1.01950377151655	0.00237121704792269	-0.535592122448771	0.483967740131071	1.02017007917185	0.000307201466228796	1.0195	0.00237122	0.100636471838699
TC0500011775.hg.1	Multiple_Complex	57556	Hs.156967	SEMA6A	NM_001300780; NM_020796; ENST00000257414; ENST00000343348; ENST00000502996; ENST00000503402; ENST00000503865; ENST00000503962; ENST00000506114; ENST00000509665; ENST00000510024; ENST00000510263; ENST00000512156; ENST00000513137; ENST00000514316; ENST00000515009; ENST00000515129; OTTHUMT00000371270; OTTHUMT00000371271; OTTHUMT00000371272; OTTHUMT00000371273; OTTHUMT00000371274; OTTHUMT00000371275;…	chr5	116443555 - 116574934	1.68372	2.98325	1.29954362253507	0.000907410862475521	-0.633684871595564	0.665850648791913	1.29946213218979	0.00251948584581732	1.29946	0.00251949	0.104625329938728
TC0200012307.hg.1	Multiple_Complex	6654	Hs.709893; Hs.732497	SOS1	NM_005633; ENST00000395038; ENST00000402219; ENST00000426016; ENST00000451331; ENST00000461545; ENST00000469581; ENST00000472480; ENST00000474390; OTTHUMT00000219948; OTTHUMT00000331649; OTTHUMT00000331650; OTTHUMT00000331651; OTTHUMT00000331652; OTTHUMT00000331653; OTTHUMT00000331654	chr2	38981396 - 39124345	1.67606	2.84164	1.16534417916036	0.00239814906590981	-2.31395893567461	-1.14838302975	1.16548030306708	0.00276419718370178	1.16548	0.0027642	0.111347112073447
TC0200010264.hg.1	Multiple_Complex	54842	Hs.418581; Hs.744117	MFSD6	NM_017694; ENST00000281416; ENST00000392328; ENST00000412482; ENST00000417958; ENST00000432036; ENST00000434582; ENST00000444317; ENST00000445546; ENST00000486123; ENST00000489793; BC050537; OTTHUMT00000255931; OTTHUMT00000334928; OTTHUMT00000334929; OTTHUMT00000334930; OTTHUMT00000334931; OTTHUMT00000334932; OTTHUMT00000334933; OTTHUMT00000334934; OTTHUMT00000334935; uc002urz.2	chr2	190408355 - 190509205	1.6679	3.01467	1.34653886191009	0.00144609536386539	-2.62753721675587	-1.28076909435863	1.348412797325	0.00049198715095133	1.34654	0.0014461	0.0718811591522249
TC0100007378.hg.1	Multiple_Complex	25932	Hs.440544	CLIC4	NM_013943; ENST00000374379; ENST00000488683; ENST00000489758; ENST00000497755; BC012444; OTTHUMT00000009332; OTTHUMT00000009333; OTTHUMT00000009334; OTTHUMT00000009335	chr1	24745269 - 24844324	1.6488	2.65271	1.00376164214363	0.000422998121638296	-1.0812090357988	-0.0772934013681979	1.00376166629315	0.000307067996067008	1.00376	0.000422998	0.0314641068561088
TC1800008750.hg.1	Multiple_Complex	6925		TCF4	NM_001083962; NM_001243226; NM_001243227; NM_001243228; NM_001243230; NM_001243231; NM_001243232; NM_001243233; NM_001243234; NM_001243235; NM_001243236; NM_001306207; NM_001306208; NM_003199; ENST00000354452; ENST00000356073; ENST00000398339; ENST00000457482; ENST00000537578; ENST00000537856; ENST00000540999; ENST00000543082; ENST00000544241; ENST00000561831; ENST00000561992; ENST00000562030; EN…	chr18	55222331 - 55664787	1.63723	2.95777	1.32060077828737	0.000467523741063218	0.072065517957015	1.39259952286849	1.32188761040188	4.92245874194706e-05	1.3206	0.000467524	0.0337049112317216
TC1300008702.hg.1	Multiple_Complex	1997	Hs.135646	ELF1	NM_001145353; NM_172373; ENST00000239882; ENST00000405737; ENST00000442101; ENST00000498824; ENST00000625359; BC030507; OTTHUMT00000044652; OTTHUMT00000044653; OTTHUMT00000044654; OTTHUMT00000481774	chr13	40931919 - 41061440	1.58951	2.63112	1.04150837307193	0.00187582170857611	-1.10613535053481	-0.0645266701031857	1.04150839193087	0.00223034049275471	1.04151	0.00223034	0.0966891201267724
TC1600009202.hg.1	Multiple_Complex	1387	Hs.459759	CREBBP	NM_001079846; NM_004380; ENST00000262367; ENST00000382070; ENST00000570939; ENST00000571763; ENST00000571826; ENST00000572134; ENST00000572569; ENST00000573517; ENST00000573672; ENST00000574740; ENST00000575237; ENST00000576720; OTTHUMT00000251591; OTTHUMT00000438836; OTTHUMT00000438837; OTTHUMT00000438838; OTTHUMT00000438839; OTTHUMT00000438840; OTTHUMT00000438841; OTTHUMT00000438842; OTTHUMT000…	chr16	3725054 - 3880726	1.58409	2.88847	1.30448273663048	0.000573399829605858	-0.354769562525255	0.94961514647533	1.30469357838534	0.000168696769289397	1.30448	0.0005734	0.0383402296282792
TC1300009293.hg.1	Multiple_Complex	23077	Hs.591221	MYCBP2	NM_015057; ENST00000357337; ENST00000429715; ENST00000462987; ENST00000466564; ENST00000474882; ENST00000482517; ENST00000485061; ENST00000486679; ENST00000491491; ENST00000498073; ENST00000544440; ENST00000612956; OTTHUMT00000045326; OTTHUMT00000045327; OTTHUMT00000045328; OTTHUMT00000045329; OTTHUMT00000045330; OTTHUMT00000045331; OTTHUMT00000045332; OTTHUMT00000045333; OTTHUMT00000045334; OTTH…	chr13	77044655 - 77327050	1.52942	2.82491	1.29608234292333	0.000848156612678429	-1.64018802172667	-0.344702371478686	1.29673760963799	0.00971593311960525	1.29674	0.00971593	0.247084661106484
TC0100006884.hg.1	Multiple_Complex	55187	Hs.439381	VPS13D	NM_015378; NM_018156; ENST00000011700; ENST00000460333; ENST00000466732; ENST00000469054; ENST00000473099; ENST00000476045; ENST00000476169; ENST00000481484; ENST00000487188; ENST00000489961; ENST00000543710; ENST00000543766; ENST00000613099; ENST00000620676; OTTHUMT00000036897; OTTHUMT00000036898; OTTHUMT00000036899; OTTHUMT00000036900; OTTHUMT00000036901; OTTHUMT00000036902; OTTHUMT00000036903;…	chr1	12230039 - 12512047	1.52927	2.56994	1.0410388053477	0.00693700198420345	0.269665536799242	1.31033449964282	1.04234338443088	0.021727215441344	1.04234	0.0217272	0.394103353308718
TC1600006593.hg.1	Multiple_Complex	25837	Hs.3797	RAB26	NM_001308053; NM_014353; ENST00000210187; ENST00000541451; ENST00000561600; ENST00000562735; ENST00000564426; ENST00000565592; ENST00000566724; ENST00000567145; BC066913; OTTHUMT00000250767; OTTHUMT00000434788; OTTHUMT00000434789; OTTHUMT00000434790; OTTHUMT00000434791; OTTHUMT00000434792; OTTHUMT00000434793; OTTHUMT00000434794	chr16	2140803 - 2154165	1.49909	2.85777	1.35835205352445	0.0013874224249877	-1.27427316172807	0.0844124301614915	1.36107134334745	2.31145728112388e-05	1.35835	0.00138742	0.0699118760920864
TC1000008276.hg.1	Multiple_Complex	54462	Hs.461988	CCSER2	NM_001284240; NM_001284241; NM_001284242; NM_001284243; NM_018999; ENST00000224756; ENST00000359979; ENST00000372088; ENST00000466105; ENST00000480006; ENST00000493409; ENST00000494144; ENST00000494586; ENST00000498300; ENST00000543283; BC030528; OTTHUMT00000049131; OTTHUMT00000049132; OTTHUMT00000049133; OTTHUMT00000049134; OTTHUMT00000049135; OTTHUMT00000049136; OTTHUMT00000049137; OTTHUMT00000…	chr10	84328586 - 84518521	1.48474	3.52306	2.03870846328714	1.04595562077614e-07	-4.5460015108702	-2.50768158651397	2.03910111741716	4.93835690640826e-07	2.0391	4.93836e-07	0.000205638634983105
TC0200012320.hg.1	Multiple_Complex	8491	Hs.655750	MAP4K3	NM_001270425; NM_003618; ENST00000263881; ENST00000341681; ENST00000414968; ENST00000429397; ENST00000437545; ENST00000437968; ENST00000465701; ENST00000474502; ENST00000475457; ENST00000479708; ENST00000484274; ENST00000495648; ENST00000497566; BC071579; OTTHUMT00000219966; OTTHUMT00000331770; OTTHUMT00000331771; OTTHUMT00000331773; OTTHUMT00000331774; OTTHUMT00000331775; OTTHUMT00000331776; OTT…	chr2	39249266 - 39437312	1.46827	2.46974	1.00180875685197	0.00241394958908328	-0.752663034327389	0.248805532793385	1.00188405300882	0.00870691761250012	1.00188	0.00870692	0.230807277074183
TC0900007167.hg.1	Multiple_Complex	79269	Hs.118394	DCAF10	NM_001286810; NM_024345; ENST00000242323; ENST00000377724; ENST00000461549; ENST00000478453; ENST00000483167; BC108686; OTTHUMT00000052485; OTTHUMT00000052486; OTTHUMT00000052487; OTTHUMT00000052488	chr9	37800502 - 37867668	1.46805	2.54274	1.07496681159265	0.000422812783883349	-1.02304083984747	0.0516415214959113	1.07686562185866	0.000768932921384359	1.07687	0.000768933	0.0471892604330591
TC0800012427.hg.1	Multiple_Complex	27067		STAU2	NM_001164380; NM_001164381; NM_001164382; NM_001164383; NM_001164384; NM_001164385; NM_014393; ENST00000355780; ENST00000517542; ENST00000518502; ENST00000518767; ENST00000518981; ENST00000519818; ENST00000519961; ENST00000520872; ENST00000520945; ENST00000521210; ENST00000521293; ENST00000521419; ENST00000521447; ENST00000521451; ENST00000521727; ENST00000521736; ENST00000521845; ENST00000522061…	chr8	73420369 - 73747708	1.44604	2.85008	1.40361375969058	0.000164190040104162	-2.29865584667263	-0.894623335860044	1.40445427798458	0.000306266300281957	1.40445	0.000306266	0.0251821019159756
TC1300007774.hg.1	Multiple_Complex	10150	Hs.657347	MBNL2	NM_001306070; NM_144778; NM_207304; ENST00000343600; ENST00000345429; ENST00000376673; ENST00000397601; ENST00000449284; ENST00000469707; BC104038; BC104039; BC104040; OTTHUMT00000045525; OTTHUMT00000045526; OTTHUMT00000045527; OTTHUMT00000276558	chr13	97221434 - 97394120	1.41044	2.54151	1.13126424106434	0.000851764786567262	-2.47939488315259	-1.34832156631514	1.1316065852189	0.000279687953157883	1.13126	0.000851765	0.0503163924179747
TC0500007641.hg.1	Multiple_Complex	5295		PIK3R1	NM_001242466; NM_181504; NM_181523; NM_181524; ENST00000320694; ENST00000336483; ENST00000517412; ENST00000517643; ENST00000517698; ENST00000518292; ENST00000518813; ENST00000519025; ENST00000520550; ENST00000520675; ENST00000521381; ENST00000521409; ENST00000521657; ENST00000522084; ENST00000523807; ENST00000523872; BC030815; BC094795; OTTHUMT00000254013; OTTHUMT00000254014; OTTHUMT00000254015; …	chr5	68215720 - 68301821	1.4082	2.42652	1.0180472013878	0.00148234433933401	-1.89317990448191	-0.874858968337359	1.01871870514401	0.00845981116301201	1.01872	0.00845981	0.226984916444719
TC0400008041.hg.1	Multiple_Complex	5783	Hs.436142	PTPN13	NM_006264; NM_080683; NM_080684; NM_080685; ENST00000316707; ENST00000411767; ENST00000427191; ENST00000436978; ENST00000502971; ENST00000507902; ENST00000508063; ENST00000511105; ENST00000511467; BC140777	chr4	86594315 - 86815175	1.39846	2.57517	1.17696396691868	0.00294552674848507	-1.41538973060328	-0.238682639938273	1.1778617564709	0.00226780295947764	1.17696	0.00294553	0.116203213050523
TC2100007072.hg.1	Multiple_Complex	7267		TTC3	NM_001001894; NM_003316; ENST00000354749; ENST00000355666; ENST00000399010; ENST00000399017; ENST00000411496; ENST00000414818; ENST00000418766; ENST00000428693; ENST00000438055; ENST00000450533; ENST00000460328; ENST00000463216; ENST00000469939; ENST00000472398; ENST00000476784; ENST00000479930; ENST00000481605; ENST00000484047; ENST00000485402; ENST00000487711; ENST00000488522; ENST00000491952; …	chr21	37073226 - 37203112	1.32903	2.5074	1.17844333562808	0.000981983573139633	-3.27259767477702	-2.09422852205574	1.17876442633726	0.000237465454490549	1.17844	0.000981984	0.0553819152695078
TC1400007172.hg.1	Multiple_Complex	6815	Hs.364980	STYX	NM_001130701; NM_145251; ENST00000354586; ENST00000442123; ENST00000556861; BC020265; BC146995; BC146998; OTTHUMT00000276902; OTTHUMT00000411935; OTTHUMT00000411936	chr14	52730165 - 52774998	1.31719	2.44677	1.12940546172287	0.00161408917029635	-3.28949003199508	-2.15990368722437	1.13017854145962	0.0013264779881891	1.12941	0.00161409	0.0777822523492117
TC0100018338.hg.1	Multiple_Complex	89796	Hs.585374	NAV1	NM_001167738; NM_020443; ENST00000367295; ENST00000367296; ENST00000367302; ENST00000430015; ENST00000438083; ENST00000469130; ENST00000477118; ENST00000490213; ENST00000491403; ENST00000593583; OTTHUMT00000087013; OTTHUMT00000087014; OTTHUMT00000087015; OTTHUMT00000087016; OTTHUMT00000087017; OTTHUMT00000087018; OTTHUMT00000087019; OTTHUMT00000097758; OTTHUMT00000331155	chr1	201622853 - 201826974	1.31579	2.33529	1.01950515494992	0.000528766340828422	0.289037431219414	1.30853876903431	1.01950515653915	0.000813450799631233	1.01951	0.000813451	0.0487316619814386
TC1000009276.hg.1	Multiple_Complex	1793	Hs.159195	DOCK1	NM_001290223; NM_001380; ENST00000280333; ENST00000464466; ENST00000473861; ENST00000484400; ENST00000495574; ENST00000623213; BC146857; OTTHUMT00000050979; OTTHUMT00000050980; OTTHUMT00000050981; OTTHUMT00000050982; OTTHUMT00000050983; OTTHUMT00000478871	chr10	126905409 - 127452517	1.29934	2.38637	1.08733460288458	0.000443423059130026	-0.17723187847569	0.909804845118362	1.08806338917151	0.000483784201139996	1.08806	0.000483784	0.0345469254627851
TC0700013102.hg.1	Multiple_Complex	58508	Hs.647120	KMT2C	NM_170606; ENST00000262189; ENST00000355193; ENST00000360104; ENST00000418061; ENST00000418673; ENST00000424877; ENST00000452749; ENST00000473186; ENST00000485241; ENST00000489110; ENST00000490130; ENST00000558084; ENST00000558665; OTTHUMT00000318887; OTTHUMT00000318888; OTTHUMT00000348355; OTTHUMT00000348360; OTTHUMT00000348361; OTTHUMT00000348362; OTTHUMT00000348365; OTTHUMT00000348366; OTTHUMT…	chr7	152134922 - 152436005	1.20707	2.8288	1.62134186682926	3.02577637963198e-05	-2.16481859308242	-0.543090751240065	1.62226415379545	0.000117059058016672	1.62226	0.000117059	0.0126117199410819
TC0100009191.hg.1	Multiple_Complex	178	Hs.904	AGL	NM_000028; NM_000642; NM_000643; NM_000644; NM_000645; NM_000646; ENST00000294724; ENST00000361302; ENST00000361522; ENST00000361915; ENST00000370161; ENST00000370163; ENST00000370165; ENST00000477753; BC078663; OTTHUMT00000029775; OTTHUMT00000029776; OTTHUMT00000029777; OTTHUMT00000029778; OTTHUMT00000029779; OTTHUMT00000029780; OTTHUMT00000029781	chr1	99850084 - 99924023	1.15897	2.29937	1.14071513646512	0.0025621770264743	-0.56415832576209	0.576243454762273	1.14066038243008	0.0120114096729325	1.14066	0.0120114	0.278954426508494
TC0300013058.hg.1	Multiple_Complex	27333	Hs.143600	GOLIM4	NM_001308155; NM_014498; ENST00000309027; ENST00000470487; ENST00000479415; OTTHUMT00000351278; OTTHUMT00000351279; OTTHUMT00000351280	chr3	168008673 - 168095975	1.1574	2.489	1.33183356869314	0.00117046672162065	-2.87999152799453	-1.54839931169422	1.33170098308411	0.00318192940083156	1.3317	0.00318193	0.121915584578855
TC1500009261.hg.1	Multiple_Complex	80208		SPG11	NM_001160227; NM_025137; ENST00000261866; ENST00000427534; ENST00000535302; ENST00000557866; ENST00000558080; ENST00000558093; ENST00000558138; ENST00000558155; ENST00000558253; ENST00000558319; ENST00000558561; ENST00000558790; ENST00000558988; ENST00000558989; ENST00000559193; ENST00000559347; ENST00000559511; ENST00000559754; ENST00000559822; ENST00000559933; ENST00000560299; ENST00000560435; …	chr15	44562696 - 44663678	1.13668	3.00056	1.86456954165543	3.69826998404454e-07	-0.768676475383359	1.09519713489712	1.86628062220738	7.87297204999272e-07	1.86628	7.87297e-07	0.000294423128315843
TC2000010002.hg.1	Multiple_Complex	23054	Hs.368971	NCOA6	NM_001242539; NM_014071; ENST00000359003; ENST00000374796; ENST00000434040; ENST00000471897; ENST00000593786; ENST00000612493; ENST00000616167; ENST00000626057; ENST00000628752; BC136272; OTTHUMT00000078805; OTTHUMT00000078811; OTTHUMT00000078812; OTTHUMT00000078813; OTTHUMT00000461887; OTTHUMT00000480404; OTTHUMT00000481061; uc002xav.3	chr20	34689097 - 34825649	1.10888	2.32165	1.2132436429766	0.000256875019073227	-1.07610562874338	0.136670559525949	1.21538425859066	0.000590644917282367	1.21538	0.000590645	0.0391605876847867
TC0200007609.hg.1	Multiple_Complex	6711	Hs.503178; Hs.705692	SPTBN1	NM_003128; NM_178313; ENST00000333896; ENST00000356805; ENST00000389980; ENST00000467371; ENST00000496323; ENST00000602898; ENST00000615901; BC137282; BC137283; uc002rxx.3	chr2	54456285 - 54671446	1.07186	2.80826	1.73675381303611	0.000273338033872617	-2.96870969418567	-1.23229998882547	1.73674587978498	0.000337731356637373	1.73675	0.000337731	0.0268425243931636
TC1500008955.hg.1	Multiple_Complex	342184	Hs.657649	FMN1	NM_001103184; NM_001277313; NM_001277314; ENST00000320930; ENST00000334528; ENST00000558197; ENST00000558628; ENST00000558711; ENST00000558882; ENST00000559047; ENST00000559150; ENST00000559610; ENST00000560317; ENST00000561249; ENST00000616417; OTTHUMT00000417305; OTTHUMT00000417413; OTTHUMT00000417414; OTTHUMT00000417415; OTTHUMT00000417416; OTTHUMT00000417417; OTTHUMT00000417418; OTTHUMT000004…	chr15	32765544 - 33194733	1.06289	2.07447	1.01167484380847	0.00787801726201356	-2.0783833321261	-1.06680578093089	1.01210654863104	0.038079344996762	1.01211	0.0380793	0.529421454661044
TC0500012486.hg.1	Multiple_Complex	51164	Hs.675564	DCTN4	NM_001135643; NM_001135644; NM_016221; ENST00000424236; ENST00000446090; ENST00000447998; ENST00000517421; ENST00000518015; ENST00000518909; ENST00000519313; ENST00000519552; ENST00000520195; ENST00000521093; ENST00000521448; ENST00000521533; ENST00000521728; ENST00000522625; ENST00000627368; BC026323; OTTHUMT00000252372; OTTHUMT00000374554; OTTHUMT00000374557; OTTHUMT00000374559; OTTHUMT00000374…	chr5	150708440 - 150759109	1.04204	2.29605	1.25413859522365	1.04022976746257e-05	-0.814576842645227	0.439428168170576	1.25413858746026	5.49267606448804e-05	1.25414	5.49268e-05	0.00722510441622337
TC0300012170.hg.1	Multiple_Complex	2804	Hs.213389	GOLGB1	NM_001256486; NM_001256487; NM_001256488; NM_004487; ENST00000340645; ENST00000393667; ENST00000472475; ENST00000472829; ENST00000482512; ENST00000489400; ENST00000491690; ENST00000494517; ENST00000614479; OTTHUMT00000355159; OTTHUMT00000355160; OTTHUMT00000355161; OTTHUMT00000355162; OTTHUMT00000355163; OTTHUMT00000355164; OTTHUMT00000355165; OTTHUMT00000355166	chr3	121663199 - 121749767	1.01682	2.05279	1.03597039552242	0.0122217315195174	-1.70348423081235	-0.667513813270277	1.03711686057393	0.0130975509997377	1.03712	0.0130976	0.293250597136879
TC0300011052.hg.1	Multiple_Complex	3913		LAMB2	NM_002292; ENST00000305544; ENST00000418109; ENST00000462930; ENST00000464891; ENST00000467506; ENST00000469665; ENST00000477225; ENST00000477701; ENST00000480640; ENST00000483057; ENST00000483321; ENST00000484713; ENST00000486298; ENST00000488638; ENST00000493571; ENST00000494831; ENST00000498377; ENST00000538659; ENST00000542580; OTTHUMT00000345939; OTTHUMT00000345941; OTTHUMT00000345942; OTTHU…	chr3	49121114 - 49133166	1.00207	2.17139	1.1704820977851	0.00191755868993149	0.138838686993955	1.30816295925664	1.17162331849651	0.00428977040820939	1.17162	0.00428977	0.147801099724473
