# Supplementary material for: An epitranscriptomic mechanism underlies selective mRNA translation remodelling in melanoma persister cells
Source: Nat Commun. 2019 Dec 16;10:5713. doi: 10.1038/s41467-019-13360-6 (PMC6915789; doi:10.1038/s41467-019-13360-6)
Supplement: Supplementary file 6 — Supplementary Data 2 [file 41467_2019_13360_MOESM6_ESM.xls]

## Sheet: translation_only
ProbeID	Group	Entrez ID	UniGene ID	Gene Symbol	Public Gene IDs	Chromosome	Genomic Position	mRNA_log2FC	RPF_log2FC	log2FC_TE_v1	pvalue_v1	parental_log2TE	persister_log2TE	log2FC_TE_v2	pvalue_v2	log2FC_TE_final	pvalue_final	pvalue.adjust
TC1100007941.hg.1	Multiple_Complex	2286	Hs.227729	FKBP2	NM_001135208; NM_004470; NM_057092; ENST00000309366; ENST00000394540; ENST00000449942; ENST00000535135; ENST00000536642; ENST00000541388; BC003384; BC091475; OTTHUMT00000396397; OTTHUMT00000396398; OTTHUMT00000396399; OTTHUMT00000396400; OTTHUMT00000396401; OTTHUMT00000397011	chr11	64240941 - 64244135	0.205735	-2.42053	-2.62671807065147	4.91989752198954e-07	1.88120335638348	-0.745058453755236	-2.62679825916021	1.08888890929135e-06	-2.6268	1.08889e-06	0.000379991438139592
TC0200007047.hg.1	Multiple_Complex	56896	Hs.299315	DPYSL5	NM_001253723; NM_001253724; NM_020134; ENST00000288699; ENST00000401478; ENST00000431402; ENST00000434719; ENST00000450961; ENST00000484882; ENST00000614712; BC002874; OTTHUMT00000214187; OTTHUMT00000324739; OTTHUMT00000324740; OTTHUMT00000324741; OTTHUMT00000324742; OTTHUMT00000324743; uc002rhu.4	chr2	26847747 - 26950351	-0.737126	-3.27878	-2.53546601093465	2.48498243831686e-07	2.7273104011198	0.185659041289674	-2.55020063184098	1.96781138810412e-07	-2.53547	2.48498e-07	0.000128264777947344
TSUnmapped00000397.hg.1	Coding			EIF3F	ENST00000628056			0.892781	-1.48921	-2.38191473105713	2.21656967464845e-11	1.92650656302794	-0.455486431649455	-2.38240064915223	4.28373649620652e-12	-2.38191	2.21657e-11	1.20359733333411e-07
TC1500010368.hg.1	Multiple_Complex	145864	Hs.447530	HAPLN3	NM_001307952; NM_178232; ENST00000359595; ENST00000558770; ENST00000562281; ENST00000562889; ENST00000563808; BC062320; OTTHUMT00000309070; OTTHUMT00000415569; OTTHUMT00000415570; OTTHUMT00000432802; OTTHUMT00000432803	chr15	88877285 - 88895626	-0.311313	-2.61478	-2.30278682163587	7.33876640150427e-09	2.64952068797938	0.34605132793493	-2.30468742195977	1.33057314109343e-08	-2.30469	1.33057e-08	1.48053527789699e-05
TC1500007822.hg.1	Multiple_Complex	80381		CD276	NM_001024736; NM_025240; ENST00000318424; ENST00000318443; ENST00000537340; ENST00000557951; ENST00000558689; ENST00000559073; ENST00000559465; ENST00000559978; ENST00000560786; ENST00000560928; ENST00000560995; ENST00000561176; ENST00000561213; ENST00000561260; ENST00000561416; ENST00000563584; ENST00000564751; ENST00000567189; ENST00000567582; BC062581; OTTHUMT00000268978; OTTHUMT00000268979; O…	chr15	73683966 - 73714518	-0.771142	-3.05452	-2.28082777833923	4.97303284239149e-07	3.45366438990612	1.17028178258074	-2.28549818781163	4.28053464483221e-07	-2.28083	4.97303e-07	0.000206449299191023
TC1900011942.hg.1	Multiple_Complex	54938	Hs.709416	SARS2	NM_001145901; NM_017827; ENST00000221431; ENST00000430193; ENST00000455102; ENST00000593754; ENST00000594171; ENST00000594259; ENST00000597490; ENST00000598343; ENST00000598563; ENST00000598598; ENST00000598831; ENST00000600042; ENST00000600448; ENST00000602034; BC042912; OTTHUMT00000463138; OTTHUMT00000463139; OTTHUMT00000463140; OTTHUMT00000463141; OTTHUMT00000463142; OTTHUMT00000463143; OTTHUM…	chr19	38915264 - 38930896	-0.130652	-2.40835	-2.27600551817057	1.89292193785168e-09	2.97747344116239	0.69977889545149	-2.27879276006011	6.66551838125205e-09	-2.27879	6.66552e-09	8.78489437140743e-06
TC1400010722.hg.1	Multiple_Complex	79711		IPO4	NM_024658; NR_051979; ENST00000354464; ENST00000557996; ENST00000558046; ENST00000558193; ENST00000558233; ENST00000558718; ENST00000558780; ENST00000559253; ENST00000559588; ENST00000559635; ENST00000560155; ENST00000560222; ENST00000560315; ENST00000560798; ENST00000560935; ENST00000561034; ENST00000561090; ENST00000561199; ENST00000561379; ENST00000561462; BC110804; BC136759; OTTHUMT0000007193…	chr14	24180219 - 24188964	-0.575513	-2.7858	-2.200792927607	3.51733793017597e-06	3.67624799829368	1.46596354995369	-2.21426510005179	3.6616801347942e-06	-2.21427	3.66168e-06	0.00096895336900256
TC0300010862.hg.1	Multiple_Complex	84892	Hs.745002	POMGNT2	NM_032806; ENST00000344697; ENST00000441964; BC060861; OTTHUMT00000256643; OTTHUMT00000344280	chr3	43079229 - 43106083	-0.500394	-2.71373	-2.21326459381113	4.7683922960597e-08	2.40439228851995	0.191055921717209	-2.21409672125439	1.66761265935634e-07	-2.2141	1.66761e-07	9.59230586896708e-05
TC1100010726.hg.1	Multiple_Complex	29763	Hs.334639	PACSIN3	NM_001184974; NM_001184975; NM_016223; ENST00000298838; ENST00000524509; ENST00000525725; ENST00000528201; ENST00000528462; ENST00000530405; ENST00000530513; ENST00000531226; ENST00000532457; ENST00000533686; ENST00000539589; BC007914; BC011889; OTTHUMT00000391632; OTTHUMT00000391633; OTTHUMT00000391634; OTTHUMT00000391676; OTTHUMT00000391677; OTTHUMT00000391678; OTTHUMT00000391679; OTTHUMT000003…	chr11	47177522 - 47186459	-0.514401	-2.70675	-2.19065662162984	0.00399367043442675	2.48103923652491	0.288690473193605	-2.19385689537869	0.00998678609095259	-2.19386	0.00998679	0.250546333736244
TC0X00009637.hg.1	Multiple_Complex	11040	Hs.727148	PIM2	NM_006875; ENST00000376509; ENST00000442430; ENST00000485431; BC018111; OTTHUMT00000060805; OTTHUMT00000060806; OTTHUMT00000060807	chrX	48913182 - 48919136	-0.319807	-2.3994	-2.07980980664733	7.83314799368585e-09	2.04209640187924	-0.0375017402459976	-2.08069397286177	1.50016334878827e-08	-2.08069	1.50016e-08	1.55455858471761e-05
TC1900010716.hg.1	Multiple_Complex	79934	Hs.130712	ADCK4	NM_001142555; NM_024876; ENST00000243583; ENST00000324464; ENST00000593544; ENST00000593723; ENST00000593724; ENST00000594084; ENST00000594490; ENST00000594720; ENST00000595254; ENST00000596357; ENST00000596455; ENST00000599643; ENST00000600080; ENST00000600707; ENST00000601304; ENST00000601451; ENST00000601967; BC013114; BC027473; OTTHUMT00000462731; OTTHUMT00000462732; OTTHUMT00000462733; OTTHU…	chr19	40691529 - 40718207	-0.216444	-2.27135	-2.05340596130469	1.71267511503341e-06	2.10970254037171	0.0547949891485535	-2.05846251979799	2.32918247427464e-06	-2.05846	2.32918e-06	0.000682317590216076
TC1900006976.hg.1	Multiple_Complex	51073	Hs.279652	MRPL4	NM_015956; NM_146387; NM_146388; ENST00000253099; ENST00000307422; ENST00000393733; ENST00000588502; ENST00000588963; ENST00000590150; ENST00000590669; ENST00000590702; ENST00000591054; ENST00000592071; ENST00000592514; BC000756; BC009858; OTTHUMT00000451195; OTTHUMT00000451196; OTTHUMT00000451197; OTTHUMT00000451198; OTTHUMT00000451199; OTTHUMT00000451200; OTTHUMT00000451201; OTTHUMT00000451202;…	chr19	10251901 - 10260060	-0.482162	-2.50001	-2.01802667694706	1.13849925095317e-06	2.23893004928108	0.221079891821323	-2.01822722882119	2.17015374067155e-06	-2.01823	2.17015e-06	0.000651766305964962
TC1900009445.hg.1	Multiple_Complex	56927; 102465474	Hs.167641	GPR108MIR6791	NM_001080452; NR_106849; ENST00000264080; ENST00000430424; ENST00000537722; ENST00000594034; ENST00000594500; ENST00000595108; ENST00000595620; ENST00000595908; ENST00000597043; ENST00000597298; ENST00000597706; ENST00000598052; ENST00000598626; ENST00000598955; ENST00000600773; ENST00000601402; ENST00000601716; ENST00000621745; BC146909; BC150657; OTTHUMT00000407506; OTTHUMT00000407507; OTTHUMT0…	chr19	6729914 - 6737622	0.614283	-1.37733	-1.9917098937623	1.97635276465078e-09	2.42173679946895	0.430120713246746	-1.99173624526292	1.11688967333105e-09	-1.99171	1.97635e-09	3.57719850401791e-06
TSUnmapped00000363.hg.1	Coding			EIF3F	ENST00000630137			0.847731	-1.13957	-1.98729898454398	3.73786221837297e-09	1.35023764698227	-0.637058060470658	-1.98743791580587	1.0747035356544e-09	-1.9873	3.73786e-09	5.42369011109281e-06
TC1900011775.hg.1	Multiple_Complex	83743	Hs.400625	GRWD1	NM_031485; ENST00000598711; ENST00000599949; BC002440; OTTHUMT00000466123; OTTHUMT00000466124	chr19	48445773 - 48453907	-0.762033	-2.74745	-1.98502790679767	6.24853821334411e-06	3.50320361520308	1.51778023576137	-1.98526453111823	3.5336178842419e-05	-1.98526	3.53362e-05	0.00530434235894212
TC1200009172.hg.1	Multiple_Complex	84876	Hs.55148	ORAI1	NM_032790; ENST00000611718; ENST00000616379; ENST00000617316; BC013386; BC015369; BC075831; OTTHUMT00000402151; OTTHUMT00000402152	chr12	121626550 - 121642677	0.146433	-1.82617	-1.97230670386656	3.00709314427225e-06	1.66631586998415	-0.306287059249141	-1.97334394261624	1.85542227790981e-05	-1.97334	1.85542e-05	0.00329677453175728
TC0900009930.hg.1	Multiple_Complex	2189	Hs.591084	FANCG	NM_004629; ENST00000378643; ENST00000425676; ENST00000448890; ENST00000461149; ENST00000462124; ENST00000474894; ENST00000476212; ENST00000481254; BC000032; BC011623; OTTHUMT00000052269; OTTHUMT00000052270; OTTHUMT00000052271; OTTHUMT00000052272; OTTHUMT00000335214; OTTHUMT00000335215; OTTHUMT00000335216; OTTHUMT00000335217; uc003zwb.1	chr9	35073835 - 35080016	-0.597536	-2.57184	-1.97008437916073	4.07902102571259e-06	2.41792127356935	0.443618218456549	-1.98056130886069	7.04496656068107e-07	-1.97008	4.07902e-06	0.001058751633347
TC2000008001.hg.1	Multiple_Complex	11047	Hs.90107	ADRM1	NM_001281437; NM_001281438; NM_007002; NM_175573; ENST00000253003; ENST00000462554; ENST00000465805; ENST00000491935; ENST00000620230; BC017245; OTTHUMT00000080007; OTTHUMT00000080009; OTTHUMT00000080010	chr20	62302093 - 62308862	-0.817523	-2.78298	-1.96527523494645	1.33741401477327e-09	2.97898425438932	1.01352507417699	-1.9656225869358	2.89378902481354e-09	-1.96562	2.89379e-09	4.46399841043679e-06
TC1100011032.hg.1	Multiple_Complex	220002	Hs.22546	CYB561A3	NM_001161452; NM_001161454; NM_001300763; NM_153611; ENST00000294072; ENST00000426130; ENST00000447532; ENST00000535152; ENST00000535177; ENST00000536452; ENST00000536687; ENST00000536915; ENST00000537364; ENST00000537680; ENST00000538263; ENST00000539128; ENST00000539890; ENST00000540139; ENST00000540317; ENST00000540755; ENST00000542361; ENST00000542411; ENST00000544118; ENST00000545361; ENST00…	chr11	61348745 - 61362299	-0.556546	-2.51697	-1.96032979467672	2.3051285871544e-07	2.07047315439215	0.110048984534468	-1.96026884805301	8.6762558144552e-07	-1.96027	8.67626e-07	0.000316819746765304
TC1800008680.hg.1	Multiple_Complex	30827	Hs.180933	CXXC1	NM_001101654; NM_014593; ENST00000285106; ENST00000412036; ENST00000586144; ENST00000586365; ENST00000586502; ENST00000586568; ENST00000586837; ENST00000587170; ENST00000587342; ENST00000587396; ENST00000589548; ENST00000589940; ENST00000590234; ENST00000590901; ENST00000591190; ENST00000591474; ENST00000592078; BC014940; BC015733; OTTHUMT00000255927; OTTHUMT00000448576; OTTHUMT00000448577; OTTHU…	chr18	50282343 - 50288322	0.039535	-1.92063	-1.95978436589526	2.31410169375853e-08	2.22740983188855	0.267243411948747	-1.96047415758197	1.17702390180318e-08	-1.95978	2.3141e-08	2.16490729106157e-05
TC1500010237.hg.1	Multiple_Complex	6133	Hs.412370; Hs.513083; Hs.730597	RPL9	BC000483; BC004156; BC004206; BC007967; BC012149; BC031906; BC066318; BC070214	chr15	82372196 - 82372915	0.253981	-1.69076	-1.94506780556342	2.56009749337784e-07	0.793168810694441	-1.15157507833711	-1.94506781081601	2.43283201199014e-07	-1.94507	2.5601e-07	0.000129676580121658
TC1900007903.hg.1	Multiple_Complex	284403	Hs.116244	WDR62	NM_001083961; NM_173636; ENST00000270301; ENST00000378860; ENST00000401500; ENST00000427823; ENST00000587391; ENST00000589953; ENST00000608676; OTTHUMT00000109534; OTTHUMT00000457433; OTTHUMT00000457434; OTTHUMT00000457435; OTTHUMT00000457436; OTTHUMT00000457437; OTTHUMT00000457438	chr19	36054881 - 36105110	-0.934083	-2.87408	-1.93533627924776	2.07796056220376e-05	2.41189065502841	0.471896775827969	-1.94389344062013	4.19320354713016e-05	-1.94389	4.1932e-05	0.00602357017484571
TC0600014112.hg.1	Multiple_Complex	221504	Hs.591805	ZBTB9	NM_152735; ENST00000395064; ENST00000612407; ENST00000612775; ENST00000621915; BC014978; OTTHUMT00000276533; OTTHUMT00000476325; OTTHUMT00000476326; OTTHUMT00000476327	chr6	33453970 - 33457548	0.447408	-1.47535	-1.92452901762345	4.35731253524915e-08	1.58331575380667	-0.339443643597869	-1.92600710950305	3.82066108445874e-09	-1.92453	4.35731e-08	3.36663020785599e-05
TC2200009262.hg.1	Multiple_Complex	51386		EIF3L	NM_001242923; NM_016091; ENST00000381683; ENST00000406934; ENST00000412331; ENST00000414316; ENST00000436452; ENST00000439997; ENST00000450376; ENST00000451427; ENST00000460638; ENST00000464790; ENST00000476955; ENST00000477256; ENST00000482600; ENST00000624234; BC001101; BC007510; BC029265; OTTHUMT00000319551; OTTHUMT00000319552; OTTHUMT00000319553; OTTHUMT00000319554; OTTHUMT00000319555; OTTHUM…	chr22	37848868 - 37889407	0.876837	-1.04584	-1.9223658141897	1.17256290384725e-08	1.25455285165289	-0.668120854385608	-1.92287696762377	8.90569840855248e-10	-1.92237	1.17256e-08	1.33760852266609e-05
TC0100013761.hg.1	Multiple_Complex	2275	Hs.57687	FHL3	NM_001243878; NM_004468; ENST00000373016; ENST00000475084; ENST00000477194; ENST00000483132; ENST00000485803; BC001351; BC011697; BC014501; OTTHUMT00000012958; OTTHUMT00000012959; OTTHUMT00000012960; OTTHUMT00000012961; OTTHUMT00000091265	chr1	37996770 - 38005606	-0.563372	-2.48076	-1.91714503168626	7.04345124381472e-07	2.95740016284169	1.04001306296517	-1.91794529515464	1.67164197381524e-06	-1.91795	1.67164e-06	0.000527733483593998
TC1700010195.hg.1	Multiple_Complex	113235	Hs.446689	SLC46A1	NM_001242366; NM_080669; ENST00000578217; ENST00000581516; ENST00000582590; ENST00000582735; ENST00000584426; ENST00000584995; ENST00000612814; ENST00000618626; ENST00000619923; BC010691; OTTHUMT00000446167; OTTHUMT00000446168; OTTHUMT00000446170; OTTHUMT00000446172; OTTHUMT00000446173; OTTHUMT00000446174; OTTHUMT00000446175; OTTHUMT00000446176; OTTHUMT00000477024	chr17	28394642 - 28407197	-0.543021	-2.45549	-1.91205607256393	1.36502221938494e-06	2.18997936974713	0.277508679358064	-1.91751619451722	5.24758819777672e-08	-1.91206	1.36502e-06	0.000451351966962864
TC1500007874.hg.1	Coding	56905	Hs.17936	C15orf39	NM_015492; ENST00000360639; ENST00000394987; ENST00000562637; ENST00000563905; ENST00000564848; ENST00000565074; ENST00000567617; BC011379; BC110367; OTTHUMT00000286410; OTTHUMT00000286411; OTTHUMT00000419787; OTTHUMT00000419788; OTTHUMT00000419789; OTTHUMT00000419790; OTTHUMT00000419792; uc002azp.4	chr15	75195643 - 75212169	-0.955433	-2.84485	-1.8869091871869	2.15603644991692e-06	2.15137568993095	0.26196101263729	-1.89352870212172	1.18426176548668e-06	-1.88691	2.15604e-06	0.000648962190856368
TC0500011095.hg.1	Multiple_Complex	23107	Hs.482491	MRPS27	NM_001286748; NM_001286751; NM_015084; ENST00000261413; ENST00000457646; ENST00000506957; ENST00000508863; ENST00000513900; ENST00000515226; ENST00000515404; ENST00000519143; ENST00000519874; ENST00000520285; ENST00000522042; ENST00000522095; ENST00000522404; ENST00000522562; ENST00000522585; ENST00000523654; BC064902; OTTHUMT00000218560; OTTHUMT00000372619; OTTHUMT00000372620; OTTHUMT00000372621…	chr5	72219409 - 72320646	-0.0131775	-1.89173	-1.87878319384222	5.67305577001531e-09	2.04600092784612	0.167444640775758	-1.87836270408782	1.48090676660458e-08	-1.87836	1.48091e-08	1.54640841205056e-05
TC1700006464.hg.1	Multiple_Complex	79850	Hs.154396	FAM57A	NM_024792; ENST00000301324; ENST00000308278; ENST00000570699; ENST00000570892; ENST00000572018; ENST00000574327; ENST00000577008; BC026023; OTTHUMT00000437154; OTTHUMT00000437155; OTTHUMT00000437156; OTTHUMT00000437157; OTTHUMT00000437158; OTTHUMT00000437159; OTTHUMT00000437160	chr17	732412 - 742972	-0.765913	-2.62883	-1.86416383522209	2.44731138760037e-07	1.45359857423301	-0.4093222917135	-1.86573883628526	1.1652426723442e-07	-1.86416	2.44731e-07	0.000126802488880439
TC0600011859.hg.1	Multiple_Complex	51069	Hs.55041	MRPL2	NM_001300848; NM_015950; ENST00000230413; ENST00000388752; ENST00000468957; ENST00000470667; ENST00000480286; ENST00000485654; ENST00000487429; ENST00000489623; ENST00000491898; BC013685; BC020212; OTTHUMT00000040577; OTTHUMT00000358047; OTTHUMT00000358048; OTTHUMT00000358049; OTTHUMT00000358050; OTTHUMT00000358051; OTTHUMT00000358052; OTTHUMT00000358053; OTTHUMT00000358054; uc010jyi.3	chr6	43054029 - 43059806	-0.0965824	-1.9541	-1.85697674087002	4.24701465564919e-07	2.05271525024879	0.195197835115239	-1.85816956217352	3.86687041883239e-07	-1.85698	4.24701e-07	0.000187185792046876
TC1700007573.hg.1	Multiple_Complex	3980	Hs.100299	LIG3	NM_002311; NM_013975; ENST00000262327; ENST00000378526; ENST00000585370; ENST00000585740; ENST00000585941; ENST00000586058; ENST00000586119; ENST00000586407; ENST00000586435; ENST00000588109; ENST00000588713; ENST00000590181; ENST00000590630; ENST00000592244; ENST00000592690; ENST00000593099; BC068005; OTTHUMT00000250330; OTTHUMT00000256455; OTTHUMT00000256456; OTTHUMT00000256457; OTTHUMT00000448…	chr17	34980494 - 35009743	-0.29139	-2.14043	-1.84848390970674	6.53370238578352e-09	2.29615073365661	0.447114392999379	-1.84985353643668	1.40455172994394e-09	-1.84848	6.5337e-09	8.69558920460895e-06
TC1100008002.hg.1	Multiple_Complex	740	Hs.744882	MRPL49	NM_004927; NR_037567; NR_037568; ENST00000279242; ENST00000524482; ENST00000526171; ENST00000526319; ENST00000528529; ENST00000531705; ENST00000532671; ENST00000533943; ENST00000534078; BC004378; OTTHUMT00000385288; OTTHUMT00000385289; OTTHUMT00000385290; OTTHUMT00000385291; OTTHUMT00000385292; OTTHUMT00000385293; OTTHUMT00000385294; OTTHUMT00000385295; OTTHUMT00000385296	chr11	65122183 - 65127371	-0.449514	-2.28885	-1.83949914197977	6.01861006128616e-07	1.92372592147871	0.0843869855247133	-1.83973635578402	1.25841153485489e-06	-1.83974	1.25841e-06	0.000423894208080771
TC1900009128.hg.1	Multiple_Complex	91304	Hs.515003	TMEM259	NM_001033026; NM_033420; ENST00000333175; ENST00000356663; ENST00000586250; ENST00000586285; ENST00000586704; ENST00000589055; ENST00000589831; ENST00000592052; ENST00000592590; ENST00000592618; ENST00000593068; ENST00000607316; BC008957; OTTHUMT00000458236; OTTHUMT00000458237; OTTHUMT00000458239; OTTHUMT00000458242; OTTHUMT00000458245; OTTHUMT00000458246; OTTHUMT00000458247; OTTHUMT00000458248; …	chr19	1009648 - 1021179	0.0965626	-1.74301	-1.83916681246398	6.82377356321676e-06	1.94375594041105	0.104182596967764	-1.8394337798968	2.70136678098571e-05	-1.83943	2.70137e-05	0.00439700887912242
TC1900006561.hg.1	Multiple_Complex	113178; 113179	Hs.144980	SCAMP4ADAT3	NM_079834; NM_138422; ENST00000316097; ENST00000329478; ENST00000409472; ENST00000411971; ENST00000414057; ENST00000452128; ENST00000454697; ENST00000460767; ENST00000472442; ENST00000489554; ENST00000585335; ENST00000588555; ENST00000588907; ENST00000590266; ENST00000621748; BC011747; BC011824; BC016509; BC062598; OTTHUMT00000336210; OTTHUMT00000336211; OTTHUMT00000336213; OTTHUMT00000336214; OT…	chr19	1905214 - 1926013	-0.860487	-2.68829	-1.8260399342835	2.22965020009773e-05	2.43290976084892	0.605101898269839	-1.82969629403127	2.07338242309869e-05	-1.82604	2.22965e-05	0.00378817289941511
TC1100006440.hg.1	Multiple_Complex	60626; 102465445		RIC8AMIR6743	NM_001286134; NM_021932; NR_106801; ENST00000325207; ENST00000524854; ENST00000526104; ENST00000526557; ENST00000526982; ENST00000527039; ENST00000527468; ENST00000527696; ENST00000527728; ENST00000528357; ENST00000529275; ENST00000530149; ENST00000530889; ENST00000531541; ENST00000532241; ENST00000532373; ENST00000611346; ENST00000626818; BC111499; BC121807; BC121808; OTTHUMT00000239282; OTTHUMT…	chr11	207430 - 215175	0.417445	-1.40476	-1.82202388200002	6.20236585381055e-08	2.24744385054492	0.425243392947517	-1.82274645366945	1.26462640642579e-07	-1.82275	1.26463e-07	7.76801061865618e-05
TC1400008749.hg.1	Multiple_Complex	5875		RABGGTA	NM_004581; NM_182836; ENST00000216840; ENST00000399409; ENST00000543002; ENST00000558376; ENST00000558534; ENST00000558649; ENST00000558936; ENST00000558954; ENST00000559551; ENST00000559586; ENST00000559850; ENST00000559974; ENST00000560127; ENST00000560163; ENST00000560207; ENST00000560243; ENST00000560521; ENST00000560777; ENST00000560871; ENST00000560998; ENST00000561055; BC003093; OTTHUMT000…	chr14	24265538 - 24271739	0.456854	-1.35099	-1.80754846688487	2.14427527388559e-07	3.15456459389722	1.34671817551008	-1.80755084013706	6.2958656309891e-07	-1.80755	6.29587e-07	0.00024701264722739
TC0100012471.hg.1	Multiple_Complex	54998	Hs.632515	AURKAIP1	NM_001127229; NM_001127230; NM_017900; ENST00000321751; ENST00000338338; ENST00000338370; ENST00000378853; ENST00000489799; ENST00000496905; BC062333; OTTHUMT00000004082; OTTHUMT00000008273; OTTHUMT00000008274; OTTHUMT00000008275; OTTHUMT00000008276; OTTHUMT00000008277	chr1	1373730 - 1375495	0.391105	-1.40746	-1.79866946956146	0.000309143858995883	1.65953390109327	-0.139031976745998	-1.79921183005748	0.000476789217564782	-1.79921	0.000476789	0.0341732504141601
TC0600007800.hg.1	Multiple_Complex	4736	Hs.148340; Hs.546269	RPL10A	NM_007104; ENST00000322203; ENST00000464112; ENST00000467020; ENST00000478340; ENST00000490335; BC006791; BC011366; BC070216; OTTHUMT00000040283; OTTHUMT00000040284; OTTHUMT00000040285; OTTHUMT00000040286; OTTHUMT00000040287	chr6	35468401 - 35470785	0.0833553	-1.70568	-1.78891409073115	2.70186568105739e-07	0.393524753949139	-1.39550841882518	-1.78910141654988	5.34857279753642e-08	-1.78891	2.70187e-07	0.00013435101326137
TC0X00007190.hg.1	Multiple_Complex	64840	Hs.386453	PORCN	NM_001282167; NM_022825; NM_203473; NM_203474; NM_203475; ENST00000326194; ENST00000355092; ENST00000355961; ENST00000359882; ENST00000361988; ENST00000367574; ENST00000459953; ENST00000470275; ENST00000472520; ENST00000485288; ENST00000486272; ENST00000489940; ENST00000491243; ENST00000528612; ENST00000537758; BC019080; OTTHUMT00000060707; OTTHUMT00000060708; OTTHUMT00000060709; OTTHUMT000000607…	chrX	48508959 - 48520814	-0.454302	-2.23843	-1.78423470270658	8.55435208977922e-08	2.15700575285891	0.372878437244731	-1.78396514114657	1.35285118426149e-08	-1.78423	8.55435e-08	5.60991930525376e-05
TC0800012126.hg.1	Multiple_Complex	116447		TOP1MT	NM_001258446; NM_001258447; NM_052963; ENST00000329245; ENST00000505857; ENST00000517857; ENST00000518007; ENST00000518760; ENST00000518951; ENST00000519139; ENST00000519148; ENST00000519591; ENST00000519977; ENST00000520950; ENST00000521024; ENST00000521193; ENST00000522041; ENST00000522043; ENST00000522121; ENST00000523417; ENST00000523676; ENST00000524092; BC052285; BC071914; OTTHUMT0000038124…	chr8	143304384 - 143359981	-0.307388	-2.09042	-1.78294551242166	1.41500892316961e-09	2.0954626051716	0.31243377274844	-1.78294555547318	2.65194488565248e-09	-1.78295	2.65194e-09	4.235311979145e-06
TC1900010863.hg.1	Multiple_Complex	56006	Hs.466875	SMG9	NM_019108; ENST00000270066; ENST00000594081; ENST00000595700; ENST00000596714; ENST00000597586; ENST00000597598; ENST00000598860; ENST00000598886; ENST00000599804; ENST00000600097; ENST00000601170; ENST00000601925; ENST00000602222; BC008869; OTTHUMT00000317668; OTTHUMT00000463585; OTTHUMT00000463586; OTTHUMT00000463587; OTTHUMT00000463588; OTTHUMT00000463589; OTTHUMT00000463590; OTTHUMT0000046359…	chr19	43727992 - 43754990	0.689176	-1.0766	-1.76539228280558	1.8934108709784e-08	3.25913113160819	1.49335600052518	-1.76618896545765	1.77261009301218e-08	-1.76539	1.89341e-08	1.84914047291595e-05
TC0100007660.hg.1	Multiple_Complex	55116	Hs.25544	TMEM39B	NM_018056; ENST00000336294; ENST00000438825; ENST00000441402; ENST00000466321; ENST00000468135; ENST00000472503; ENST00000476968; ENST00000487305; ENST00000498613; OTTHUMT00000011489; OTTHUMT00000091374; OTTHUMT00000091375; OTTHUMT00000091376; OTTHUMT00000091377; OTTHUMT00000091378; OTTHUMT00000091379; OTTHUMT00000091380; OTTHUMT00000099435	chr1	32072031 - 32102866	0.036319	-1.7266	-1.76239953802062	4.17718718029689e-07	1.88346244975056	0.120541897719366	-1.764079172557	3.93434508547416e-07	-1.7624	4.17719e-07	0.000184707869617362
TC0700013327.hg.1	Coding	55501	Hs.744987	CHST12	NM_001243794; NM_001243795; NM_018641; BC002918; BC095492; OTTHUMT00000325030	chr7	2403560 - 2434581	0.659257	-1.10228	-1.76108210486488	6.54018035917566e-06	1.65160573998589	-0.109936125405589	-1.76237299328708	9.40533043886176e-06	-1.76237	9.40533e-06	0.00198565102189033
TC0900008899.hg.1	Multiple_Complex	57171	Hs.21701	DOLPP1	NM_001135917; NM_020438; NR_072983; ENST00000327812; ENST00000372546; ENST00000406974; ENST00000412363; ENST00000480255; BC033686; OTTHUMT00000054548; OTTHUMT00000106287; OTTHUMT00000106288; OTTHUMT00000315880; OTTHUMT00000317340	chr9	129081100 - 129090438	-0.215774	-1.97629	-1.75995307772113	2.63986197147366e-06	1.60163589855333	-0.15888066658719	-1.76219159953331	2.91926730269967e-06	-1.76219	2.91927e-06	0.000810410094767853
TC1200010336.hg.1	Multiple_Complex	51067	Hs.505231	YARS2	NM_001040436; ENST00000324868; ENST00000548490; ENST00000551673; BC015625; OTTHUMT00000404153; OTTHUMT00000404154; OTTHUMT00000404447	chr12	32727490 - 32755953	-0.805521	-2.53344	-1.72772588407923	2.68035894886304e-06	2.27761132143881	0.549688075654296	-1.7279300426002	2.52048477933194e-06	-1.72773	2.68036e-06	0.000760102574360989
TC0600014101.hg.1	Coding	100507436	Hs.130838	MICA	NM_000247; NM_001177519; NM_001289154; ENST00000421350; ENST00000449934; ENST00000616296; BC016929; OTTHUMT00000076101; OTTHUMT00000258103	chr6	31399784 - 31415316	-0.41351	-2.1366	-1.72307917470335	3.60215377085663e-06	2.08982078215547	0.366732768762261	-1.72307897277234	1.12707776251044e-05	-1.72308	1.12708e-05	0.00228359412329541
TC1200012813.hg.1	Multiple_Complex	2583	Hs.159481	B4GALNT1	NM_001276468; NM_001276469; NM_001478; ENST00000341156; ENST00000418555; ENST00000449184; ENST00000547741; ENST00000548487; ENST00000548888; ENST00000549391; ENST00000550764; ENST00000550943; ENST00000551220; ENST00000551925; ENST00000552219; ENST00000552350; ENST00000552468; ENST00000552798; BC029828; OTTHUMT00000407853; OTTHUMT00000407854; OTTHUMT00000407855; OTTHUMT00000407856; OTTHUMT00000407…	chr12	57625895 - 57633355	-0.761451	-2.48146	-1.71636517724261	0.000382049979244696	1.65839481241703	-0.0616164170778049	-1.72889430434678	0.000283655007212393	-1.71637	0.00038205	0.029284745726972
TC1100008010.hg.1	Multiple_Complex	10435	Hs.343380	CDC42EP2	NM_006779; ENST00000279249; ENST00000533419; BC022337; BC075834; OTTHUMT00000387257; OTTHUMT00000387258; uc001odl.3	chr11	65314818 - 65322429	-0.892589	-2.58547	-1.69254687273261	1.67171949086688e-05	1.21611127245359	-0.476773444191906	-1.69686914559614	2.36934510701955e-05	-1.69687	2.36935e-05	0.00398067572126118
TC1100006771.hg.1	Multiple_Complex	8665	Hs.516023	EIF3F	NM_003754; ENST00000309828; ENST00000528653; ENST00000528763; ENST00000530219; ENST00000531329; ENST00000531572; ENST00000532882; ENST00000533626; BC000490; OTTHUMT00000385712; OTTHUMT00000385713; OTTHUMT00000385716; OTTHUMT00000385717; OTTHUMT00000385718; OTTHUMT00000385719; OTTHUMT00000385720	chr11	7970251 - 8001862	0.680067	-1.00837	-1.68863392068473	2.61768996277662e-08	1.1514455388283	-0.53698856178222	-1.68861341735566	2.86918900466241e-09	-1.68863	2.61769e-08	2.33101726368687e-05
TC1500010042.hg.1	Multiple_Complex	1543	Hs.72912	CYP1A1	NM_000499; ENST00000379727; ENST00000395048; ENST00000395049; ENST00000562201; ENST00000564596; ENST00000566503; ENST00000567032; ENST00000569630; ENST00000612821; ENST00000617691; BC023019; OTTHUMT00000286396; OTTHUMT00000421249; OTTHUMT00000421250; OTTHUMT00000421251; OTTHUMT00000421252; OTTHUMT00000421253; OTTHUMT00000421257; uc002ayp.4	chr15	74719542 - 74725610	-0.529323	-2.21151	-1.68099542860485	2.87959513985264e-05	1.30270102982748	-0.379484337002125	-1.68685539788081	4.96118568919227e-05	-1.68686	4.96119e-05	0.00681907929517267
TC1700009971.hg.1	Multiple_Complex	7156	Hs.592115	TOP3A	NM_004618; ENST00000321105; ENST00000461127; ENST00000469739; ENST00000472959; ENST00000477508; ENST00000489131; ENST00000493648; ENST00000542570; ENST00000580095; ENST00000580713; ENST00000581536; ENST00000582122; ENST00000582230; ENST00000582981; ENST00000583328; ENST00000583804; ENST00000584582; ENST00000584669; ENST00000584887; ENST00000585031; BC051748; OTTHUMT00000132052; OTTHUMT00000132054…	chr17	18271428 - 18315007	-0.417516	-2.10377	-1.68589128473179	3.74353422138641e-07	2.26947116468094	0.583215577349767	-1.68653312917338	6.32931232508015e-08	-1.68589	3.74353e-07	0.000173441901212698
TC1900011932.hg.1	Multiple_Complex	84964	Hs.71941	ALKBH6	NM_001297701; NM_032878; NM_198867; ENST00000252984; ENST00000378875; ENST00000392183; ENST00000461668; ENST00000462793; ENST00000466196; ENST00000468004; ENST00000470859; ENST00000471323; ENST00000475223; ENST00000481257; ENST00000485128; ENST00000486389; ENST00000490483; ENST00000490986; ENST00000495116; ENST00000497999; ENST00000590666; ENST00000592353; OTTHUMT00000109528; OTTHUMT00000109530; …	chr19	36009116 - 36014243	0.532137	-1.15294	-1.68509888966651	9.30568121136129e-07	1.47603161421708	-0.209047160101585	-1.68507378959678	2.07551140785222e-06	-1.68507	2.07551e-06	0.000634573589225088
TC1200012145.hg.1	Multiple_Complex	11021	Hs.524788	RAB35	NM_001167606; NM_006861; ENST00000229340; ENST00000534951; ENST00000538903; ENST00000540803; ENST00000543364; ENST00000544304; BC015931; OTTHUMT00000402599; OTTHUMT00000402600; OTTHUMT00000402601; OTTHUMT00000402603; OTTHUMT00000402604; OTTHUMT00000402605; uc001txm.2	chr12	120095095 - 120117502	0.400757	-1.28241	-1.68330859532552	2.06311491732818e-06	1.73651027000686	0.0533395225025617	-1.68322939924478	3.01134920507278e-06	-1.68323	3.01135e-06	0.000827511446535688
TC1100010686.hg.1	Multiple_Complex	9409	Hs.100915	PEX16	NM_004813; NM_057174; ENST00000241041; ENST00000378750; ENST00000523721; ENST00000525192; ENST00000525229; ENST00000527371; ENST00000528674; ENST00000529030; ENST00000532554; ENST00000532681; ENST00000533151; BC000467; BC004356; OTTHUMT00000392396; OTTHUMT00000392397; OTTHUMT00000392398; OTTHUMT00000392399; OTTHUMT00000392400; OTTHUMT00000392401; OTTHUMT00000392402; OTTHUMT00000392403; OTTHUMT000…	chr11	45909669 - 45918812	0.573118	-1.08487	-1.65643890017749	1.45283146862468e-05	2.01315161191799	0.355162522202158	-1.65888272407946	3.81420148433044e-05	-1.65888	3.8142e-05	0.00562190935393981
TC1600011347.hg.1	Multiple_Complex	56052; 100507589	Hs.592086; Hs.729936	ALG1NAGPA-AS1	NM_019109; NR_038913; ENST00000262374; ENST00000544428; ENST00000586840; ENST00000588623; ENST00000591783; ENST00000591822; ENST00000592661; ENST00000592793; BC004402; BC031095; OTTHUMT00000251716; OTTHUMT00000435451; OTTHUMT00000435452; OTTHUMT00000439886; OTTHUMT00000440193; OTTHUMT00000460417; OTTHUMT00000460418; OTTHUMT00000481659	chr16	5033702 - 5087379	-0.802393	-2.45618	-1.65338746880142	1.39956166171918e-06	2.72510027790944	1.07131319267321	-1.65417297744849	1.81731819714803e-06	-1.65417	1.81732e-06	0.000564533055521384
TC0600011915.hg.1	Multiple_Complex	57505	Hs.158381	AARS2	NM_020745; ENST00000244571; ENST00000491573; BC131728; OTTHUMT00000040741; OTTHUMT00000040742	chr6	44298726 - 44313326	-0.686198	-2.34006	-1.65052570830652	5.35961342401139e-06	2.64500456932974	0.991138184594022	-1.65568226445567	3.17949594882511e-06	-1.65053	5.35961e-06	0.00130622535423617
TC1200009221.hg.1	Multiple_Complex	9026	Hs.524815	HIP1R	NM_001303097; NM_001303099; NM_003959; ENST00000253083; ENST00000452196; ENST00000535012; ENST00000535831; ENST00000536617; ENST00000536772; ENST00000536847; ENST00000537322; ENST00000538236; ENST00000541712; BC067085; OTTHUMT00000400934; OTTHUMT00000400935; OTTHUMT00000400937; OTTHUMT00000400938; OTTHUMT00000400939; OTTHUMT00000400940; OTTHUMT00000400941; OTTHUMT00000400942; OTTHUMT00000400943; …	chr12	122834453 - 122862960	-0.11633	-1.76623	-1.6483483253238	2.69728378837708e-05	1.76238798528393	0.112488553761486	-1.65438451846185	1.16486848794552e-05	-1.64835	2.69728e-05	0.00439563354468413
TC0900008949.hg.1	Multiple_Complex	23413	Hs.642946	NCS1	NM_001128826; NM_014286; ENST00000372398; ENST00000493042; ENST00000630865; BC004856; OTTHUMT00000054637; OTTHUMT00000054638; OTTHUMT00000482979; uc004bzi.2	chr9	130172578 - 130237304	0.334707	-1.30949	-1.64429989907385	1.13300723703586e-05	0.721776094582028	-0.922417002882625	-1.64534297187553	1.98733766143481e-05	-1.64534	1.98734e-05	0.00347656040644041
TC0100015892.hg.1	Multiple_Complex	27173	Hs.7854	SLC39A1	NM_001271957; NM_001271958; NM_001271959; NM_001271960; NM_001271961; NM_014437; ENST00000310483; ENST00000356205; ENST00000368621; ENST00000368623; ENST00000413622; ENST00000417348; ENST00000429040; ENST00000461071; ENST00000537590; ENST00000617697; ENST00000621013; BC002563; BC003152; BC007886; BC014303; OTTHUMT00000090283; OTTHUMT00000090284; OTTHUMT00000090285; OTTHUMT00000090286; OTTHUMT0000…	chr1	153959099 - 153968184	-0.717157	-2.35973	-1.64245733455837	3.94205782432828e-06	1.87869396698515	0.236122159428448	-1.64311415325936	9.17832390262261e-06	-1.64311	9.17832e-06	0.00195905262544185
TC1200006515.hg.1	Multiple_Complex	7004	Hs.94865	TEAD4	NM_003213; NM_201441; NM_201443; ENST00000358409; ENST00000359864; ENST00000397122; ENST00000443986; ENST00000536826; ENST00000540314; ENST00000543035; ENST00000544666; BC015497; OTTHUMT00000398472; OTTHUMT00000398473; OTTHUMT00000398474; OTTHUMT00000398475; OTTHUMT00000398476; OTTHUMT00000398477; OTTHUMT00000398478; OTTHUMT00000398479	chr12	2959312 - 3040676	-0.524361	-2.16419	-1.63817361653795	5.57957588363297e-05	1.88223034540797	0.242397230837445	-1.64548224708102	1.74023019961561e-05	-1.63817	5.57958e-05	0.00728996560349544
TC1200009741.hg.1	Multiple_Complex	4839		NOP2	NM_001033714; NM_001258308; NM_001258309; NM_001258310; NM_006170; ENST00000322166; ENST00000382421; ENST00000399466; ENST00000400580; ENST00000536124; ENST00000536506; ENST00000537442; ENST00000537708; ENST00000538420; ENST00000538697; ENST00000540228; ENST00000541778; ENST00000542015; ENST00000542867; ENST00000542919; ENST00000542944; ENST00000544630; ENST00000545200; ENST00000545492; ENST00000…	chr12	6556863 - 6568691	-0.56065	-2.19225	-1.62959374470546	1.3270977059501e-05	1.81746632395929	0.185862829719201	-1.63431164037575	2.27047793750563e-05	-1.63431	2.27048e-05	0.00384310947651357
TC1600008190.hg.1	Multiple_Complex	9057	Hs.679580	SLC7A6	NM_001076785; NM_003983; ENST00000219343; ENST00000379152; ENST00000562727; ENST00000562863; ENST00000563080; ENST00000563146; ENST00000563208; ENST00000564708; ENST00000566454; ENST00000566579; ENST00000566834; ENST00000567325; ENST00000567346; ENST00000568024; ENST00000568088; ENST00000618043; BC028216; OTTHUMT00000432463; OTTHUMT00000432464; OTTHUMT00000432465; OTTHUMT00000432466; OTTHUMT00000…	chr16	68264516 - 68301823	-0.882537	-2.51552	-1.63255777001281	4.30243543726634e-07	2.30476793494277	0.671780642020596	-1.63285926788284	4.83777910674455e-07	-1.63286	4.83778e-07	0.000203321521281911
TC2200008829.hg.1	Multiple_Complex	171568	Hs.712617	POLR3H	NM_001018050; NM_001018052; NM_001282884; NM_001282885; NM_138338; ENST00000337566; ENST00000355209; ENST00000396504; ENST00000407461; ENST00000420561; ENST00000431534; ENST00000432789; ENST00000442616; ENST00000483837; BC017248; BC088367; OTTHUMT00000320701; OTTHUMT00000320702; OTTHUMT00000320704; OTTHUMT00000320705; OTTHUMT00000320706; OTTHUMT00000320707; OTTHUMT00000320708; OTTHUMT00000320709	chr22	41525799 - 41544606	-0.276294	-1.90142	-1.62544831499124	2.51889175955533e-06	0.776606316878689	-0.848524059529507	-1.62507779099169	1.46378674774372e-06	-1.62545	2.51889e-06	0.000724448212626348
TC0200011991.hg.1	Multiple_Complex	109	Hs.467898	ADCY3	NM_004036; ENST00000260600; ENST00000405392; ENST00000427849; ENST00000433852; ENST00000435135; ENST00000438445; ENST00000450524; ENST00000454027; ENST00000455323; ENST00000479517; ENST00000485887; ENST00000498288; ENST00000606682; BC126235; BC144119; OTTHUMT00000211574; OTTHUMT00000324645; OTTHUMT00000324646; OTTHUMT00000324647; OTTHUMT00000324648; OTTHUMT00000324649; OTTHUMT00000324650; OTTHUMT…	chr2	24819169 - 24919839	-0.275439	-1.89894	-1.62224317225801	1.67643670581508e-05	2.72448493300815	1.10098136349204	-1.62398753879489	3.34215585495016e-05	-1.62399	3.34216e-05	0.00508629660660857
TC0X00009321.hg.1	Coding	190	Hs.268490	NR0B1	NM_000475; ENST00000378963; ENST00000378970; BC011564; OTTHUMT00000056161; OTTHUMT00000056162	chrX	30304206 - 30309598	-0.81071	-2.42995	-1.622868897561	0.00107289102576906	1.32911703578889	-0.290121349198752	-1.63083321274982	9.243833246802e-05	-1.62287	0.00107289	0.0587100846090121
TC1700006721.hg.1	Multiple_Complex	201232	Hs.448010	SLC16A13	NM_201566; ENST00000308027; ENST00000575844; BC142618; OTTHUMT00000219923; OTTHUMT00000439453; uc002geh.3	chr17	7036075 - 7040121	-0.292046	-1.90777	-1.61401656639514	9.39703121494904e-05	1.76836739674447	0.152642467145604	-1.61746928177634	0.000240927080608053	-1.61747	0.000240927	0.0212100202286273
TC1100008065.hg.1	Multiple_Complex	64837	Hs.280792	KLC2	NM_001134774; NM_001134775; NM_001134776; NM_022822; ENST00000316924; ENST00000394065; ENST00000394066; ENST00000394067; ENST00000394078; ENST00000417856; ENST00000421552; ENST00000440228; ENST00000461611; ENST00000475757; ENST00000483152; ENST00000526758; ENST00000531240; ENST00000534023; BC034373; OTTHUMT00000258200; OTTHUMT00000258201; OTTHUMT00000258202; OTTHUMT00000258203; OTTHUMT00000258204…	chr11	66257294 - 66267861	0.263997	-1.35426	-1.61612167937587	7.50223798684046e-06	2.06974809111929	0.451493222371142	-1.62010184760944	4.44333880490861e-06	-1.61612	7.50224e-06	0.00169455708271812
TC2200007307.hg.1	Multiple_Complex	26088		GGA1	NM_001001560; NM_001172687; NM_001172688; NM_013365; ENST00000325180; ENST00000326597; ENST00000343632; ENST00000381756; ENST00000405147; ENST00000406772; ENST00000411501; ENST00000413251; ENST00000423024; ENST00000429218; ENST00000431745; ENST00000439161; ENST00000447515; ENST00000449944; ENST00000453208; ENST00000460957; ENST00000463672; ENST00000475445; ENST00000481613; ENST00000484804; ENST00…	chr22	37608474 - 37633564	0.157744	-1.45734	-1.61476390048092	2.30983774698876e-06	1.86178111168446	0.246692219602166	-1.61585865314512	7.52951318738821e-07	-1.61476	2.30984e-06	0.000678702325008061
TC0300013838.hg.1	Multiple_Complex	25864	Hs.534400	ABHD14A	NM_015407; ENST00000273596; ENST00000458031; ENST00000474575; ENST00000491470; ENST00000494478; ENST00000497864; BC002571; OTTHUMT00000349689; OTTHUMT00000349690; OTTHUMT00000349693; OTTHUMT00000349694; OTTHUMT00000349696	chr3	51971426 - 51981200	0.316356	-1.2961	-1.61251530679097	5.46346567481278e-05	1.61284128994224	0.000383042717512366	-1.61270842807959	9.07841632352495e-05	-1.61271	9.07842e-05	0.0105513271910832
TC2200007906.hg.1	Multiple_Complex	637	Hs.591054	BID	NM_001196; NM_001244567; NM_001244569; NM_001244570; NM_001244572; NM_197966; NM_197967; ENST00000317361; ENST00000342111; ENST00000399765; ENST00000399767; ENST00000399774; ENST00000473439; ENST00000494097; ENST00000550946; ENST00000551952; ENST00000552886; ENST00000611040; ENST00000614949; ENST00000615414; ENST00000617586; ENST00000622694; BC009197; BC033634; BC036364	chr22	17734138 - 17774770	0.49608	-1.11453	-1.61108257043706	2.31006780138088e-05	0.253262964631152	-1.35734606948692	-1.61035687008391	4.18949913165901e-05	-1.61036	4.1895e-05	0.00602357017484571
TC0100018304.hg.1	Multiple_Complex	4580	Hs.490874	MTX1	NM_002455; NM_198883; ENST00000316721; ENST00000368376; ENST00000424959; ENST00000481771; ENST00000495492; ENST00000495589; ENST00000609421; BC001906; OTTHUMT00000086844; OTTHUMT00000086845; OTTHUMT00000086846; OTTHUMT00000086847; OTTHUMT00000086848; OTTHUMT00000086849; OTTHUMT00000471864	chr1	155208699 - 155213839	0.447303	-1.16295	-1.61040903066467	8.66181667675008e-06	2.11005317580648	0.499799731121431	-1.6102784219983	2.45398002026664e-05	-1.61028	2.45398e-05	0.00408244837930388
TC1900008172.hg.1	Coding	64763	Hs.13323	ZNF574	NM_022752; ENST00000222339; ENST00000359044; ENST00000597391; ENST00000600245; ENST00000613064; BC001184; OTTHUMT00000463457; OTTHUMT00000463458; OTTHUMT00000463459; OTTHUMT00000463460	chr19	42068477 - 42081567	-0.0596868	-1.66757	-1.60702763358909	3.1300409903725e-06	2.61289467642029	1.0050087566376	-1.60894517580192	3.27327306371539e-07	-1.60703	3.13004e-06	0.000854004255396549
TC0400010463.hg.1	Multiple_Complex	6133		RPL9	NM_000661; NM_001024921; ENST00000295955; ENST00000437992; ENST00000449470; ENST00000503040; ENST00000503277; ENST00000504470; ENST00000506581; ENST00000508595; ENST00000511075; ENST00000511643; ENST00000514842; BC100285; OTTHUMT00000216812; OTTHUMT00000361018; OTTHUMT00000361021; OTTHUMT00000361022; OTTHUMT00000361023; OTTHUMT00000361024; OTTHUMT00000361025; OTTHUMT00000361026; OTTHUMT0000036102…	chr4	39454124 - 39458948	0.0692281	-1.53597	-1.60530366534519	4.45393399250345e-07	0.46391838461644	-1.14128166831518	-1.60544579827324	3.86509575936296e-07	-1.6053	4.45393e-07	0.000190732346839856
TC1900008420.hg.1	Multiple_Complex	9704	Hs.151706	DHX34	NM_014681; ENST00000328771; ENST00000460681; ENST00000471451; ENST00000486327; OTTHUMT00000314313; OTTHUMT00000314314; OTTHUMT00000314315; OTTHUMT00000314316; uc010xyn.2	chr19	47349281 - 47382704	-0.999106	-2.59712	-1.59716917739503	3.98476863325943e-05	2.02768401799674	0.42966704683705	-1.60346204148399	1.83084328807463e-06	-1.59717	3.98477e-05	0.00577919168765991
TC1100006462.hg.1	Multiple_Complex	81490	Hs.731700	PTDSS2	NM_030783; ENST00000308020; ENST00000525059; ENST00000525727; ENST00000526558; ENST00000526878; ENST00000527325; ENST00000527479; ENST00000528617; ENST00000530029; ENST00000530087; ENST00000531411; ENST00000531520; ENST00000532614; BC001210; OTTHUMT00000239301; OTTHUMT00000384141; OTTHUMT00000384142; OTTHUMT00000384143; OTTHUMT00000384144; OTTHUMT00000384145; OTTHUMT00000384146; OTTHUMT0000038414…	chr11	448268 - 491399	-0.357673	-1.95369	-1.59592422325482	1.70112195214216e-05	1.96395523169245	0.367937220131809	-1.59605320057092	3.83549961586486e-05	-1.59605	3.8355e-05	0.00564105171022378
TC1500007062.hg.1	Multiple_Complex	1159; 548596		CKMT1BCKMT1A	NM_020990; BC001926; BC006467; BC108652; BC121001; BC121002; OTTHUMT00000133147; OTTHUMT00000133148; OTTHUMT00000315931; OTTHUMT00000315932; OTTHUMT00000315933; OTTHUMT00000315934; OTTHUMT00000315935; OTTHUMT00000317307; OTTHUMT00000317308; OTTHUMT00000317309; OTTHUMT00000317310; OTTHUMT00000317311; OTTHUMT00000471420; uc001zsc.3	chr15	43593054 - 43604901	-0.986641	-2.57829	-1.59203160866766	7.88001238556229e-05	2.23368096214396	0.642033811139417	-1.59496428962119	2.45791897083452e-06	-1.59203	7.88001e-05	0.00948325958634824
TC0100018323.hg.1	Coding	51278	Hs.15725	IER5	NM_016545; BC000128; BC108253	chr1	181088502 - 181090843	0.407472	-1.18235	-1.58866049578016	1.03181427285921e-05	2.00877937166657	0.418956789898105	-1.59079502485406	1.01215248827622e-05	-1.58866	1.03181e-05	0.00212870497782125
TC1000011501.hg.1	Multiple_Complex	26123	Hs.438991	TCTN3	NM_001143973; NM_015631; ENST00000265993; ENST00000371209; ENST00000371217; ENST00000430368; ENST00000478245; ENST00000497399; ENST00000614499; BC068449; OTTHUMT00000049546; OTTHUMT00000049550; OTTHUMT00000049551; OTTHUMT00000320230; OTTHUMT00000471858; OTTHUMT00000471859; uc001klb.4	chr10	95663396 - 95694143	-0.047927	-1.63658	-1.58885088261967	1.28405695994877e-06	1.42485951050177	-0.163792288153932	-1.58846366782542	2.7893891712706e-06	-1.58846	2.78939e-06	0.000785600788381709
TC1900010032.hg.1	Multiple_Complex	10715; 2657	Hs.412355	CERS1GDF1	NM_001290265; NM_001492; NM_021267; NM_198207; BC084582; OTTHUMT00000465926	chr19	18868545 - 18896727	0.0543057	-1.53222	-1.58608949534989	1.40847045211219e-05	1.94262838143817	0.356104737252579	-1.58700487062698	1.68635653915659e-05	-1.587	1.68636e-05	0.00308521428828176
TC1200007706.hg.1	Multiple_Complex	84975	Hs.654660	MFSD5	NM_001170790; NM_032889; ENST00000329548; ENST00000534842; ENST00000546655; ENST00000551660; ENST00000552097; BC007703; BC067795; OTTHUMT00000406894; OTTHUMT00000406896; OTTHUMT00000406897; OTTHUMT00000468295	chr12	53251251 - 53254406	0.205246	-1.37556	-1.58044070600698	8.36643255006955e-06	2.03519565676328	0.454384645654326	-1.58077903459861	1.58510773904697e-05	-1.58078	1.58511e-05	0.00294764898048804
TC1100006598.hg.1	Multiple_Complex	5002	Hs.50868	SLC22A18	NM_002555; NM_183233; ENST00000312221; ENST00000347936; ENST00000380574; ENST00000441077; ENST00000449603; ENST00000449793; ENST00000463571; ENST00000467719; ENST00000485423; ENST00000492567; ENST00000495518; ENST00000498209; ENST00000498244; BC015571; OTTHUMT00000027768; OTTHUMT00000027769; OTTHUMT00000027770; OTTHUMT00000027908; OTTHUMT00000030105; OTTHUMT00000030106; OTTHUMT00000030107; OTTHUM…	chr11	2899721 - 2925246	-0.759869	-2.33942	-1.58044466655034	0.00973363610206944	2.3160238533299	0.736472464482777	-1.58076684126176	0.000697145448263936	-1.58044	0.00973364	0.247488499879364
TC1700009565.hg.1	Multiple_Complex	51009	Hs.286131	DERL2	NM_001304777; NM_001304779; NM_016041; NR_130905; NR_130906; ENST00000158771; ENST00000570848; ENST00000571476; ENST00000571968; ENST00000571971; ENST00000572834; ENST00000573547; ENST00000573637; ENST00000574700; ENST00000574952; ENST00000575209; ENST00000575605; ENST00000576551; BC010890; OTTHUMT00000219825; OTTHUMT00000439400; OTTHUMT00000439401; OTTHUMT00000439402; OTTHUMT00000439403; OTTHUMT…	chr17	5471251 - 5486811	0.169164	-1.41038	-1.57970153715614	1.93265274183706e-05	1.53596127192956	-0.0435805060662286	-1.57967280269476	4.68454029725892e-05	-1.57967	4.68454e-05	0.00655594170466905
TC1100008469.hg.1	Multiple_Complex	871	Hs.596449	SERPINH1	NM_001207014; NM_001235; ENST00000358171; ENST00000524558; ENST00000525492; ENST00000525611; ENST00000525876; ENST00000526242; ENST00000526397; ENST00000526638; ENST00000528760; ENST00000528990; ENST00000529643; ENST00000530284; ENST00000532356; ENST00000533449; ENST00000533603; BC014623; BC036298; BC070087; OTTHUMT00000383605; OTTHUMT00000383606; OTTHUMT00000383608; OTTHUMT00000383610; OTTHUMT00…	chr11	75562056 - 75572804	-0.851944	-2.43068	-1.57876371856771	0.000365504923661201	3.41648801667429	1.83775095612773	-1.5787940823867	0.000375396412989461	-1.57879	0.000375396	0.0288562078501242
TC1700009939.hg.1	Multiple_Complex	10400	Hs.714193	PEMT	NM_001267551; NM_001267552; NM_007169; NM_148172; NM_148173; ENST00000255389; ENST00000395781; ENST00000395782; ENST00000395783; ENST00000421096; ENST00000435340; ENST00000461404; ENST00000472446; ENST00000477595; ENST00000484838; ENST00000490392; ENST00000580147; ENST00000582268; BC000557; BC050593; OTTHUMT00000131656; OTTHUMT00000131657; OTTHUMT00000131658; OTTHUMT00000131659; OTTHUMT0000013166…	chr17	17505563 - 17591708	-0.799385	-2.37732	-1.57752343222994	1.31666915466729e-05	1.13874286195935	-0.439194838346723	-1.57847929564337	3.65160040793717e-05	-1.57848	3.6516e-05	0.00542277199335433
TC1700006466.hg.1	Multiple_Complex	55178	Hs.182729	RNMTL1	NM_018146; ENST00000304478; ENST00000571157; ENST00000574509; ENST00000574916; BC011550; BC050614; OTTHUMT00000206611; OTTHUMT00000437211; OTTHUMT00000437212; OTTHUMT00000437213	chr17	782273 - 792509	-0.820375	-2.39787	-1.57571313817612	5.79092405917781e-06	2.33203074678332	0.754533849290861	-1.57840179475865	1.15512416870215e-05	-1.5784	1.15512e-05	0.00232652976114712
TC2200007971.hg.1	Multiple_Complex	8220	Hs.517407; Hs.741535	DGCR14	NM_022719; ENST00000252137; ENST00000434568; ENST00000469466; ENST00000472073; BC006542; OTTHUMT00000316432; OTTHUMT00000316433; OTTHUMT00000316434; OTTHUMT00000316435	chr22	19130279 - 19144684	0.562378	-1.01508	-1.57759026418047	7.05667254295206e-07	2.2459428761154	0.668480641059116	-1.57727318941654	6.31590028773379e-08	-1.57759	7.05667e-07	0.000269193887911929
TC1100013041.hg.1	Multiple_Complex	738		VPS51	NM_013265; NR_073519; ENST00000279281; ENST00000526578; ENST00000526856; ENST00000527646; ENST00000528050; ENST00000528588; ENST00000529180; ENST00000530673; ENST00000530773; ENST00000531146; ENST00000533487; ENST00000533656; ENST00000533827; ENST00000534124; ENST00000534557; ENST00000534591; BC007198; BC010540; BC017438; OTTHUMT00000385215; OTTHUMT00000385216; OTTHUMT00000385217; OTTHUMT00000385…	chr11	65089324 - 65111860	0.163093	-1.40758	-1.56974378022058	1.19082468725978e-05	2.5290247923186	0.958348733637449	-1.57161953699453	2.9298211029246e-05	-1.57162	2.92982e-05	0.00466869214703213
TC2000006534.hg.1	Multiple_Complex	64949	Hs.18946	MRPS26	NM_030811; ENST00000380325; BC013018; OTTHUMT00000077692	chr20	3045945 - 3048254	0.283687	-1.28725	-1.5715763924459	1.4388651070243e-05	1.37503742255594	-0.195896643209413	-1.5720665143128	2.84420888694357e-06	-1.57158	1.43887e-05	0.00275494976415442
TC1700009992.hg.1	Multiple_Complex	644815	Hs.710727	FAM83G	NM_001039999; ENST00000345041; ENST00000388995; ENST00000399096; ENST00000580115; OTTHUMT00000132132; OTTHUMT00000253108; OTTHUMT00000448150	chr17	18968789 - 19004804	-0.540414	-2.1122	-1.57030594042935	4.93318593227034e-06	1.85163787721578	0.279856141754841	-1.57469229074431	2.11922023837057e-06	-1.57031	4.93319e-06	0.00123557193783339
TC1400006656.hg.1	Multiple_Complex	5018	Hs.151134	OXA1L	NM_005015; ENST00000285848; ENST00000358043; ENST00000412791; ENST00000431881; ENST00000442110; ENST00000473744; ENST00000481218; ENST00000483939; ENST00000495424; ENST00000556473; ENST00000557299; ENST00000604262; ENST00000612549; BC112331; OTTHUMT00000071630; OTTHUMT00000071631; OTTHUMT00000071632; OTTHUMT00000071633; OTTHUMT00000347749; OTTHUMT00000347750; OTTHUMT00000347751; OTTHUMT0000034775…	chr14	22766522 - 22773041	-0.0234824	-1.58947	-1.56611075168092	1.66807290854633e-06	1.49054915999464	-0.0754391118879652	-1.56611077459667	1.9172988427574e-06	-1.56611	1.9173e-06	0.000591530267964357
TC1900010961.hg.1	Coding	26145	Hs.515477	IRF2BP1	NM_015649; ENST00000302165; BC038222; BC039002; BC078181; OTTHUMT00000461683	chr19	45883607 - 45886170	0.340135	-1.22253	-1.56260217121423	1.62069153038052e-07	2.56543444669907	1.00277266777567	-1.5632494206075	1.01011596560711e-07	-1.5626	1.62069e-07	9.44244099781783e-05
TC1900008415.hg.1	Multiple_Complex	26093	Hs.227782	CCDC9	NM_015603; ENST00000221922; ENST00000595659; ENST00000596938; ENST00000599398; ENST00000600117; ENST00000601154; BC002787; BC009743; OTTHUMT00000466916; OTTHUMT00000466917; OTTHUMT00000466919; OTTHUMT00000466920; OTTHUMT00000466921; OTTHUMT00000466922	chr19	47255980 - 47271956	0.201864	-1.35676	-1.55763780190357	3.98600668430605e-06	2.7840051107716	1.22537716987664	-1.55953796462753	5.33286359281656e-06	-1.55954	5.33286e-06	0.0013046166087281
TC0X00007969.hg.1	Multiple_Complex	100996648		TCP11X2	NM_001277423	chrX	102215301 - 102229532	-0.52681	-2.08425	-1.556297165827	1.5154257138325e-05	1.80552950702687	0.248093887074484	-1.56097635904396	3.79411021622103e-06	-1.5563	1.51543e-05	0.0028492941918665
TC1500010160.hg.1	Multiple_Complex	1512		CTSH	NM_004390; ENST00000220166; ENST00000525807; ENST00000527138; ENST00000527715; ENST00000528191; ENST00000528436; ENST00000528741; ENST00000529263; ENST00000529612; ENST00000529861; ENST00000530010; ENST00000530929; ENST00000533777; ENST00000534038; ENST00000534237; ENST00000534268; ENST00000534533; ENST00000615999; BC002479; OTTHUMT00000291370; OTTHUMT00000384330; OTTHUMT00000384331; OTTHUMT00000…	chr15	78921058 - 78949574	-0.3946	-1.9506	-1.55522137777139	2.21782161086623e-06	2.34976416274511	0.793762721834056	-1.55678516770762	4.57974689967376e-07	-1.55522	2.21782e-06	0.000657356514574434
TC0100018300.hg.1	Multiple_Complex	8751		ADAM15	NM_001261464; NM_001261465; NM_001261466; NM_003815; NM_207191; NM_207194; NM_207195; NM_207196; NM_207197; NR_048577; NR_048578; NR_048579; ENST00000271836; ENST00000355956; ENST00000356955; ENST00000359280; ENST00000360674; ENST00000368412; ENST00000368413; ENST00000447332; ENST00000449910; ENST00000461234; ENST00000461564; ENST00000462116; ENST00000464824; ENST00000468053; ENST00000470779; ENS…	chr1	155050946 - 155062776	-0.993568	-2.53904	-1.54490212876808	1.30374563586423e-05	2.13801771616482	0.592541308698783	-1.54603128523913	1.49408844518562e-05	-1.54603	1.49409e-05	0.00283271657030654
TC0700006836.hg.1	Multiple_Complex			RPL21	BC001603_3; BC007505_3; BC062981_3; BC070184_3; BC070323_3; BC070330_3; BC071902_3; BC104667_3	chr7	20002725 - 20003288	0.14947	-1.39574	-1.54547885723333	3.98158621639318e-06	0.139297889323696	-1.40591322251709	-1.54548241396412	6.5096332769654e-06	-1.54548	6.50963e-06	0.00150542200570367
TC2100006948.hg.1	Coding	10215	Hs.176977	OLIG2	NM_005806; ENST00000333337; ENST00000382357; ENST00000430860; BC036245; BC047511; OTTHUMT00000139662; OTTHUMT00000139663; OTTHUMT00000315807	chr21	33025845 - 33029196	-0.886959	-2.43131	-1.54185471198712	0.00116765225659521	1.6822195179325	0.137870170645752	-1.55369155458971	0.000247583429050307	-1.54185	0.00116765	0.0617673716337578
TC0100012901.hg.1	Multiple_Complex	90231	Hs.520094	KIAA2013	NM_138346; BC035033; OTTHUMT00000006857; OTTHUMT00000006858	chr1	11919588 - 11926428	-0.919628	-2.45882	-1.53929802611724	0.00102015301692714	1.80488466603224	0.26569388155155	-1.53929807318375	0.00106606601611226	-1.5393	0.00106607	0.0585193941315158
TC1100013202.hg.1	Multiple_Complex	220064	Hs.667996	ORAOV1	NM_153451; ENST00000279147; ENST00000355486; ENST00000441922; ENST00000535542; ENST00000535657; ENST00000536870; ENST00000537272; ENST00000537324; ENST00000539414; ENST00000542341; ENST00000542470; ENST00000543023; ENST00000543562; ENST00000543863; ENST00000544096; BC019024; BC065542; OTTHUMT00000396817; OTTHUMT00000396818; OTTHUMT00000396819; OTTHUMT00000396820; OTTHUMT00000396821; OTTHUMT000003…	chr11	69665563 - 69675416	0.171612	-1.35914	-1.53177717440759	2.58612874297077e-05	0.672985532249122	-0.857766710201386	-1.53269823040908	3.17245323187887e-05	-1.5327	3.17245e-05	0.00493085414821768
TC1700009528.hg.1	Multiple_Complex	58191	Hs.745037	CXCL16	NM_001100812; NM_022059; ENST00000293778; ENST00000573123; ENST00000574412; ENST00000575168; ENST00000576153; BC017588; BC044930; OTTHUMT00000207506; OTTHUMT00000439576; OTTHUMT00000439577; OTTHUMT00000439578; OTTHUMT00000439579	chr17	4733526 - 4739928	-0.698419	-2.22902	-1.52917321935251	1.78282997560926e-05	1.97876422652745	0.448160566441982	-1.53130519113914	5.04698727641824e-05	-1.53131	5.04699e-05	0.00687190093052934
TC1900010851.hg.1	Multiple_Complex	23474	Hs.7486	ETHE1	NM_014297; ENST00000292147; ENST00000594342; ENST00000595115; ENST00000598330; ENST00000600651; ENST00000602138; BC008250; OTTHUMT00000463184; OTTHUMT00000463185; OTTHUMT00000463186; OTTHUMT00000463187; OTTHUMT00000463188; OTTHUMT00000463664; uc002owp.3	chr19	43506719 - 43527244	0.506231	-1.02485	-1.53085163604961	1.7189349825996e-05	1.35281252963624	-0.178268160241974	-1.53123561746582	2.34445051752759e-05	-1.53124	2.34445e-05	0.0039492074349161
TC0100007295.hg.1	Multiple_Complex	2048	Hs.523329	EPHB2	NM_001309192; NM_001309193; NM_004442; NM_017449; ENST00000374627; ENST00000374630; ENST00000374632; ENST00000400191; ENST00000465676; ENST00000490436; ENST00000544305; OTTHUMT00000008059; OTTHUMT00000008060; OTTHUMT00000008061; OTTHUMT00000008062; OTTHUMT00000008063; OTTHUMT00000008064	chr1	22710838 - 22921500	-0.920997	-2.45407	-1.52872380288242	0.000991265999721287	1.75931088808091	0.226237456368799	-1.53921533894814	0.000798114707663415	-1.52872	0.000991266	0.0557433137788586
TC1900009633.hg.1	Coding	53637	Hs.501561	S1PR5	NM_001166215; NM_030760; ENST00000333430; ENST00000439028; ENST00000590601; ENST00000617721; BC034703; BC067781; OTTHUMT00000452014; OTTHUMT00000452015; OTTHUMT00000452017; uc002mot.2	chr19	10512742 - 10517992	-0.573971	-2.09763	-1.52190446842522	8.22785595051245e-05	1.90509655877172	0.381439694420687	-1.52839599670973	2.2534031792348e-05	-1.5219	8.22786e-05	0.00980591015768457
TC0X00008790.hg.1	Multiple_Complex	1852	Hs.744909	DUSP9	NM_001395; ENST00000342782; ENST00000370167; ENST00000477033; BC060837; OTTHUMT00000061020; OTTHUMT00000061022; OTTHUMT00000061024	chrX	153642443 - 153651326	-0.512781	-2.03292	-1.51861857715761	1.87699245020623e-05	2.26713356416372	0.746990357605268	-1.52119949125947	3.64380416031031e-05	-1.5212	3.6438e-05	0.00541988680103199
TC0100006818.hg.1	Multiple_Complex	5226	Hs.464071	PGD	NM_001304451; NM_001304452; NM_002631; ENST00000270776; ENST00000460189; ENST00000465632; ENST00000477958; ENST00000483936; ENST00000487775; ENST00000491493; ENST00000493288; ENST00000496718; ENST00000498356; BC000368; OTTHUMT00000005398; OTTHUMT00000005399; OTTHUMT00000005401; OTTHUMT00000005402; OTTHUMT00000005403; OTTHUMT00000005404; OTTHUMT00000005405; OTTHUMT00000005406; OTTHUMT00000083939; …	chr1	10398592 - 10420511	-0.587877	-2.10528	-1.51739266648394	2.78112501335678e-05	2.27325722140388	0.755856299924677	-1.51789342617838	7.20370757839542e-05	-1.51789	7.20371e-05	0.00888195552922052
TC1100010941.hg.1	Coding	441608	Hs.553826	OR5B3	NM_001005469; ENST00000309403; OTTHUMT00000394886	chr11	58402464 - 58403409	0.345126	-1.17137	-1.51663009897604	0.000131908066810728	1.36796952953727	-0.148524500404012	-1.52082258510718	6.55163097153363e-05	-1.51663	0.000131908	0.0137530876110264
TC1200010612.hg.1	Multiple_Complex	121268	Hs.159013	RHEBL1	NM_001303126; NM_144593; NR_130123; ENST00000301068; ENST00000420065; ENST00000550675; ENST00000550797; BC027482; OTTHUMT00000408969; OTTHUMT00000408970; OTTHUMT00000408971; OTTHUMT00000408972	chr12	49064676 - 49070025	-0.297692	-1.8123	-1.51297350212115	0.000100355826083927	1.52076223082361	0.006157005486894	-1.5184617353431	8.14751268009294e-05	-1.51297	0.000100356	0.0112271302943721
TC0200015720.hg.1	Multiple_Complex	14	Hs.83347	AAMP	NM_001087; NM_001302545; ENST00000248450; ENST00000420660; ENST00000422731; ENST00000444053; ENST00000447885; ENST00000461911; ENST00000465442; ENST00000475678; ENST00000489767; ENST00000494720; BC039866; OTTHUMT00000338756; OTTHUMT00000338757; OTTHUMT00000338758; OTTHUMT00000338759; OTTHUMT00000338760; OTTHUMT00000338761; OTTHUMT00000338762; OTTHUMT00000338763; OTTHUMT00000338764; OTTHUMT0000033…	chr2	218264123 - 218270257	-0.550658	-2.06346	-1.51284494624657	7.2931940521845e-05	1.73461381294738	0.221811249450876	-1.51554100246524	3.35257987668973e-05	-1.51284	7.29319e-05	0.0089665469312142
TC1700012335.hg.1	Multiple_Complex	23729; 7442	Hs.579217; Hs.655380	SHPKTRPV1	NM_013276; ENST00000225519; ENST00000572919; BC020543; OTTHUMT00000207378; uc002fvz.1	chr17	3585149 - 3636322	0.338955	-1.17728	-1.51237753865145	0.000281956942582013	2.36447706912586	0.848238828074522	-1.51863000672829	0.000269378327809183	-1.51238	0.000281957	0.0237163948034928
TC1600008149.hg.1	Multiple_Complex	1874	Hs.108371	E2F4	NM_001950; ENST00000379378; ENST00000561904; ENST00000563238; ENST00000564718; ENST00000565226; ENST00000565849; ENST00000566368; ENST00000567007; ENST00000567228; ENST00000568485; ENST00000568693; ENST00000568839; ENST00000569573; BC033180; OTTHUMT00000421565; OTTHUMT00000421566; OTTHUMT00000421567; OTTHUMT00000421568; OTTHUMT00000421569; OTTHUMT00000421570; OTTHUMT00000421571; OTTHUMT0000042157…	chr16	67192165 - 67198918	-0.181968	-1.69388	-1.51154811443192	1.80164531563496e-05	1.21957855587739	-0.292335033290049	-1.51211789867977	3.42837269874221e-05	-1.51212	3.42837e-05	0.00517736686079864
TC1900008505.hg.1	Multiple_Complex	581	Hs.624291	BAX	NM_001291428; NM_001291429; NM_001291430; NM_001291431; NM_004324; NM_138761; NM_138763; NM_138764; NR_027882; ENST00000293288; ENST00000345358; ENST00000354470; ENST00000356483; ENST00000391871; ENST00000415969; ENST00000502487; ENST00000503726; ENST00000506183; ENST00000513217; ENST00000513545; ENST00000515540; ENST00000539787; BC014175; OTTHUMT00000360762; OTTHUMT00000360763; OTTHUMT0000036076…	chr19	48954815 - 48961798	-0.525348	-2.03513	-1.50955689752415	1.13300591006771e-05	0.462915600571702	-1.04686318213504	-1.51042668358971	5.02459536590663e-05	-1.51043	5.0246e-05	0.00685993811072787
TC1700007642.hg.1	Multiple_Complex	79922	Hs.194864	MRM1	ENST00000612760; ENST00000614766; BC072411; OTTHUMT00000477267; OTTHUMT00000477268	chr17	36601572 - 36608971	-0.188024	-1.69798	-1.50871563609652	1.1236675839137e-05	1.89782641638781	0.387868078007894	-1.51217114713779	5.64849161367627e-06	-1.50872	1.12367e-05	0.00228008781040785
TC1900007366.hg.1	Multiple_Complex	84769	Hs.515254	MPV17L2	NM_032683; ENST00000532896; ENST00000533807; ENST00000534421; ENST00000599612; BC005064; BC093008; OTTHUMT00000385432; OTTHUMT00000385433; OTTHUMT00000385434; OTTHUMT00000466294	chr19	18193182 - 18196948	-0.0633143	-1.57113	-1.50771887541116	2.67043821964286e-06	1.87699212258224	0.369174303229726	-1.5077999454599	6.84229013103788e-06	-1.5078	6.84229e-06	0.00155985805741277
TC1400006519.hg.1	Multiple_Complex	328		APEX1	NM_001244249; NM_001641; NM_080648; NM_080649; ENST00000216714; ENST00000398030; ENST00000438886; ENST00000553368; ENST00000553555; ENST00000553681; ENST00000554325; ENST00000554813; ENST00000555306; ENST00000555414; ENST00000555839; ENST00000556054; ENST00000556296; ENST00000557054; ENST00000557150; ENST00000557159; ENST00000557181; ENST00000557344; ENST00000557365; ENST00000557592; BC002338; BC…	chr14	20455131 - 20457772	0.297575	-1.20833	-1.50562573079838	2.61736673498188e-06	1.51392021209289	0.00801725138959339	-1.50563740917424	4.96835296232342e-06	-1.50564	4.96835e-06	0.00124208824058086
TC1000007990.hg.1	Multiple_Complex	54541	Hs.744875	DDIT4	NM_019058; ENST00000307365; ENST00000471240; ENST00000473155; BC000708; BC007714; BC015236; OTTHUMT00000048577; OTTHUMT00000048578; OTTHUMT00000048579	chr10	72273919 - 72276039	-0.312507	-1.8175	-1.50467966751284	0.00103022750036368	1.52341069036166	0.0184158289742136	-1.50551631526835	0.00128127381521909	-1.50552	0.00128127	0.0659997307565246
TC2000009250.hg.1	Multiple_Complex	5360	Hs.439312	PLTP	NM_001242920; NM_001242921; NM_006227; NM_182676; ENST00000354050; ENST00000372420; ENST00000372431; ENST00000420868; ENST00000477313; BC005045; BC019847; BC019898; OTTHUMT00000080348; OTTHUMT00000080349; OTTHUMT00000354631; OTTHUMT00000354632; OTTHUMT00000354633	chr20	45898620 - 45912364	0.169162	-1.33302	-1.50220861763957	0.000100394055755909	2.6371214838815	1.13493797045705	-1.50229505289418	1.65628122703032e-05	-1.50221	0.000100394	0.0112271302943721
TC0X00008108.hg.1	Multiple_Complex	84187	Hs.496572	TMEM164	NM_017698; NM_032227; ENST00000288381; ENST00000372068; ENST00000372072; ENST00000372073; ENST00000461715; ENST00000464177; ENST00000471255; ENST00000497754; BC085605; OTTHUMT00000057896; OTTHUMT00000057898; OTTHUMT00000057899; OTTHUMT00000057900; OTTHUMT00000057901; OTTHUMT00000057902	chrX	110002631 - 110182734	-0.533801	-2.03352	-1.49907846036969	2.54888025883604e-05	1.91662348505755	0.416908076529765	-1.50064208208599	4.13438971940553e-05	-1.50064	4.13439e-05	0.00595799792366561
TC1900010043.hg.1	Multiple_Complex	54929	Hs.631629	TMEM161A	NM_001256766; NM_017814; ENST00000162044; ENST00000450333; ENST00000586357; ENST00000587096; ENST00000587406; ENST00000587583; ENST00000587915; ENST00000587925; ENST00000587985; ENST00000589448; ENST00000590216; ENST00000591031; ENST00000591443; ENST00000592147; ENST00000592369; BC005210; OTTHUMT00000460086; OTTHUMT00000460088; OTTHUMT00000460089; OTTHUMT00000460090; OTTHUMT00000460091; OTTHUMT00…	chr19	19119169 - 19138513	-0.24052	-1.74241	-1.5005443842014	4.65561359538306e-05	2.6824948191847	1.18060796139825	-1.5027887804724	2.79033083264568e-05	-1.50054	4.65561e-05	0.00653567265329111
TC1200008677.hg.1	Multiple_Complex	6142	Hs.337766	RPL18A	BC007512; BC066319; BC071920	chr12	104265270 - 104265892	0.259177	-1.2316	-1.49063139957454	8.36829908593644e-06	0.644796859336987	-0.845984728405433	-1.49108163886832	3.02910211644107e-06	-1.49063	8.3683e-06	0.00183521260244891
TC1300009012.hg.1	Multiple_Complex	55901	Hs.325667	THSD1	NM_018676; NM_199263; ENST00000258613; ENST00000349258; BC063842; OTTHUMT00000045058; OTTHUMT00000276383	chr13	52377167 - 52406494	0.268867	-1.21853	-1.48783417561794	0.000201477464043831	1.18797230369234	-0.299422792581286	-1.49172230041953	0.00013024656769646	-1.48783	0.000201477	0.0186438757627471
TC1600008193.hg.1	Multiple_Complex	54496		PRMT7	NM_001184824; NM_001290018; NM_019023; ENST00000339507; ENST00000441236; ENST00000449359; ENST00000561806; ENST00000562050; ENST00000562381; ENST00000562456; ENST00000563443; ENST00000563520; ENST00000563562; ENST00000563608; ENST00000564050; ENST00000564441; ENST00000565356; ENST00000565745; ENST00000565761; ENST00000565983; ENST00000566341; ENST00000566430; ENST00000566657; ENST00000566687; ENS…	chr16	68310974 - 68358563	-0.603183	-2.08132	-1.47808542923368	8.32289609356531e-07	2.63756725349008	1.15943498656168	-1.47825845000791	1.38738525015591e-07	-1.47809	8.3229e-07	0.000305360309378781
TC1600009220.hg.1	Multiple_Complex	7023	Hs.513305	TFAP4	NM_003223; ENST00000204517; ENST00000572393; ENST00000573476; ENST00000574639; ENST00000575300; ENST00000575320; ENST00000575672; BC010576; OTTHUMT00000251595; OTTHUMT00000438093; OTTHUMT00000438094; OTTHUMT00000438095; OTTHUMT00000438096; OTTHUMT00000438097; OTTHUMT00000438098	chr16	4257186 - 4273075	-0.916755	-2.39078	-1.47446410130591	7.63637172888283e-07	1.00037678667096	-0.473646387307421	-1.4753129044262	8.2698296090026e-08	-1.47446	7.63637e-07	0.000286363939833106
TC1100008044.hg.1	Multiple_Complex	10589	Hs.356742	DRAP1	NM_006442; ENST00000312515; ENST00000376991; ENST00000525190; ENST00000525501; ENST00000527119; ENST00000530791; ENST00000531121; ENST00000532933; ENST00000534333; BC010025; OTTHUMT00000391197; OTTHUMT00000391198; OTTHUMT00000391199; OTTHUMT00000391200; OTTHUMT00000391203; OTTHUMT00000391204; OTTHUMT00000391205; OTTHUMT00000391206; OTTHUMT00000391207	chr11	65919257 - 65921577	-0.681914	-2.1547	-1.47314573178546	0.000100056455938086	0.409707637888673	-1.06307953878131	-1.47271768307355	0.00018477783835191	-1.47272	0.000184778	0.0175901764069228
TC1700006480.hg.1	Multiple_Complex	29928	Hs.745034	TIMM22	NM_013337; ENST00000327158; BC002324; OTTHUMT00000450107	chr17	997117 - 1003671	-0.385638	-1.85723	-1.47174447665381	4.47559658838756e-05	0.282898090450964	-1.18868952451852	-1.47159758196713	0.0001123660631212	-1.4716	0.000112366	0.0122421292686219
TC1900008343.hg.1	Multiple_Complex	54814	Hs.631556	QPCTL	NM_001163377; NM_017659; ENST00000012049; ENST00000366382; ENST00000591606; ENST00000592769; BC011553; OTTHUMT00000459656; OTTHUMT00000459657; OTTHUMT00000459658; OTTHUMT00000459659	chr19	45692483 - 45703990	-0.519492	-1.98516	-1.46555616091762	0.00126781495105178	2.25174810006908	0.786083345071864	-1.4657073590635	0.000670719653191472	-1.46556	0.00126781	0.0654146254676092
TC0300013809.hg.1	Multiple_Complex	9045	Hs.446522	RPL14	NM_001034996; NM_003973; ENST00000396203; ENST00000416518; ENST00000435633; ENST00000461368; ENST00000465280; ENST00000465325; ENST00000479563; ENST00000481798; BC000606; BC005134; BC009294; BC019651; BC029036; BC071913; OTTHUMT00000342889; OTTHUMT00000342890; OTTHUMT00000343151; OTTHUMT00000343152; OTTHUMT00000343153; OTTHUMT00000343154; OTTHUMT00000343156; OTTHUMT00000343157	chr3	40457292 - 40462372	-0.169214	-1.63336	-1.46432708858169	3.88507969999714e-07	-0.0594078691980829	-1.52354960102982	-1.46398996895462	2.47942652307897e-07	-1.46433	3.88508e-07	0.000178175530160342
TC0200010805.hg.1	Multiple_Complex	617		BCS1L	NM_001079866; NM_001257342; NM_001257343; NM_001257344; NM_004328; ENST00000359273; ENST00000392109; ENST00000392110; ENST00000392111; ENST00000412366; ENST00000423377; ENST00000426649; ENST00000428880; ENST00000430322; ENST00000431802; ENST00000436603; ENST00000439945; ENST00000443791; ENST00000456050; ENST00000460579; ENST00000465706; ENST00000471576; ENST00000477422; ENST00000490188; ENST00000…	chr2	218658764 - 218663443	-0.810732	-2.26815	-1.45732593710445	1.47297063985951e-05	2.1006978897133	0.643275861726593	-1.4573531472406	2.66853748944496e-05	-1.45735	2.66854e-05	0.00435925348004998
TC1900009917.hg.1	Multiple_Complex	58513		EPS15L1	NM_001258374; NM_001258375; NM_001258376; NM_021235; NR_047665; NR_047666; ENST00000248070; ENST00000455140; ENST00000535753; ENST00000592031; ENST00000593760; ENST00000594851; ENST00000594975; ENST00000595845; ENST00000596037; ENST00000596151; ENST00000597559; ENST00000597937; ENST00000599790; ENST00000602009; ENST00000602022; ENST00000602151; BC131590; BC142716; OTTHUMT00000460766; OTTHUMT00000…	chr19	16355239 - 16472085	0.277741	-1.17579	-1.4522623408008	1.81568172380744e-05	2.25797096341856	0.804443915936604	-1.45393793777075	2.98380639999234e-05	-1.45394	2.98381e-05	0.00472115457700901
TC0X00007209.hg.1	Multiple_Complex	10084		PQBP1	NM_001032381; NM_001032382; NM_001032383; NM_001032384; NM_001167989; NM_001167990; NM_001167992; NM_005710; NM_144495; ENST00000218224; ENST00000247140; ENST00000376563; ENST00000376566; ENST00000396763; ENST00000443648; ENST00000447146; ENST00000456306; ENST00000463529; ENST00000465859; ENST00000470059; ENST00000470062; ENST00000472742; ENST00000473764; ENST00000474671; ENST00000477997; ENST000…	chrX	48897912 - 48903145	-0.117479	-1.56971	-1.4525849047882	2.21175994520106e-05	1.36476515029033	-0.087465137533174	-1.45253856248515	3.30995739249279e-05	-1.45254	3.30996e-05	0.00507140763014556
TC0100007484.hg.1	Multiple_Complex	84243	Hs.523710	ZDHHC18	NM_032283; ENST00000374141; ENST00000374142; ENST00000478902; ENST00000488397; ENST00000534643; BC066776; OTTHUMT00000011706; OTTHUMT00000011707; OTTHUMT00000381797; OTTHUMT00000381798; OTTHUMT00000381799	chr1	26826710 - 26857602	-0.481668	-1.92934	-1.44723039107124	0.000187070101137472	1.13923375091112	-0.308435418180154	-1.44777184423903	0.000336964785658489	-1.44777	0.000336965	0.0268129951073505
TSUnmapped00000321.hg.1	Coding	6230	Hs.512676	RPS25	ENST00000628770			-0.00956472	-1.44847	-1.43936658295313	3.02815321044985e-05	0.0510230525889017	-1.3878802187745	-1.43931330765563	2.6360858767294e-05	-1.43937	3.02815e-05	0.00476328850890575
TC1600011478.hg.1	Multiple_Complex	25880	Hs.513330	TMEM186	NM_015421; ENST00000333050; BC015912; OTTHUMT00000251903; uc002cze.3	chr16	8795180 - 8797648	-0.158287	-1.59272	-1.43345857863049	0.000116555758067304	1.14450107055595	-0.289928334597887	-1.43695383147612	0.000207818082144346	-1.43695	0.000207818	0.0190874862321346
TC1100013185.hg.1	Multiple_Complex	2197	Hs.387208	FAU	NM_001997; ENST00000279259; ENST00000434372; ENST00000525297; ENST00000526555; ENST00000527548; ENST00000529259; ENST00000529639; ENST00000531357; ENST00000531743; BC033877; OTTHUMT00000385263; OTTHUMT00000385264; OTTHUMT00000385265; OTTHUMT00000385266; OTTHUMT00000385267; OTTHUMT00000385268; OTTHUMT00000385269; OTTHUMT00000385270; OTTHUMT00000385271	chr11	65120627 - 65122473	-0.684001	-2.11994	-1.43602329397064	0.000243546296297829	-0.2390466952938	-1.67498540690216	-1.43566768420176	0.000444643103610414	-1.43567	0.000444643	0.0325567968258434
TC0700009980.hg.1	Multiple_Complex	5575	Hs.520851	PRKAR1B	NM_001164758; NM_001164759; NM_001164760; NM_001164761; NM_001164762; NM_002735; ENST00000360274; ENST00000400758; ENST00000403562; ENST00000406797; ENST00000414568; ENST00000417852; ENST00000430040; ENST00000456696; ENST00000488474; ENST00000537384; ENST00000544935; BC026734; BC036828; OTTHUMT00000322523; OTTHUMT00000322524; OTTHUMT00000322525; OTTHUMT00000322526; OTTHUMT00000322527; OTTHUMT0000…	chr7	549197 - 727676	-0.685301	-2.11872	-1.43465039029235	2.86703994792651e-05	1.19216620721944	-0.2412526323937	-1.4349120959645	7.10378718058326e-06	-1.43465	2.86704e-05	0.00458422465171995
TC1700009042.hg.1	Multiple_Complex	125061	Hs.558614	AFMID	NM_001010982; NM_001145526; NR_027083; ENST00000327898; ENST00000409257; ENST00000585419; ENST00000586542; ENST00000586731; ENST00000587750; ENST00000588199; ENST00000588800; ENST00000589107; ENST00000589256; ENST00000589664; ENST00000591256; ENST00000591538; ENST00000591952; ENST00000592988; BC132824; OTTHUMT00000333203; OTTHUMT00000333204; OTTHUMT00000333205; OTTHUMT00000333206; OTTHUMT00000333…	chr17	78187317 - 78207701	0.1161	-1.31633	-1.43377812760658	9.8520144840441e-05	0.455823268638256	-0.976610033972151	-1.43365702714648	2.65177689106414e-05	-1.43378	9.85201e-05	0.0110712828328559
TC0600007534.hg.1	Multiple_Complex	80742	Hs.118354	PRR3	NM_025263; ENST00000376557; ENST00000376560; ENST00000470703; ENST00000481741; ENST00000491173; ENST00000498336; BC126455; BC126457; OTTHUMT00000076033; OTTHUMT00000076034; OTTHUMT00000076035; OTTHUMT00000256170; OTTHUMT00000256171; OTTHUMT00000256172	chr6	30556709 - 30564696	-0.0100778	-1.44169	-1.43196627161039	0.000201551847806607	0.559194643163077	-0.872417986583634	-1.4334469200192	0.000479970554217532	-1.43345	0.000479971	0.0343287685642939
TC1900009757.hg.1	Multiple_Complex	2193	Hs.23111	FARSA	NM_004461; ENST00000314606; ENST00000423140; ENST00000586146; ENST00000586280; ENST00000587488; ENST00000587981; ENST00000588025; ENST00000588965; ENST00000592662; ENST00000593021; BC006495; OTTHUMT00000451933; OTTHUMT00000451934; OTTHUMT00000451935; OTTHUMT00000451936; OTTHUMT00000451937; OTTHUMT00000451938; OTTHUMT00000451939; OTTHUMT00000451940; OTTHUMT00000451941; OTTHUMT00000451942	chr19	12922470 - 12934037	-0.578176	-2.00255	-1.42438322108117	1.70030154772731e-05	2.36465093057887	0.940274840487689	-1.42468593966446	3.33487271773547e-05	-1.42469	3.33487e-05	0.00508629660660857
TC1700010687.hg.1	Multiple_Complex	10609	Hs.446459	P3H4	NM_006455; ENST00000355468; ENST00000393928; ENST00000465097; ENST00000467164; ENST00000484247; ENST00000587455; ENST00000590496; ENST00000592026; BC001047; BC007942; BC011701	chr17	41801947 - 41812604	-0.0141893	-1.43709	-1.42311325638002	5.12275504501924e-05	2.38168426612666	0.958778577068482	-1.42270495470254	0.000121479565978067	-1.4227	0.00012148	0.0129450671404284
TC1000006785.hg.1	Multiple_Complex	254427	Hs.435775	PROSER2	NM_153256; ENST00000277570; ENST00000379200; ENST00000444604; ENST00000474155; ENST00000622831; BC017269; BC048800; OTTHUMT00000046765; OTTHUMT00000046767; OTTHUMT00000046768; OTTHUMT00000090189; uc001ikx.3	chr10	11823339 - 11872277	-0.619197	-2.03845	-1.41994431101233	0.000223954905822013	1.05935381121269	-0.359903203976817	-1.42295263676464	0.00018186013519946	-1.41994	0.000223955	0.0200275879218302
TC0700009690.hg.1	Multiple_Complex	11194		ABCB8	NM_001282291; NM_001282292; NM_001282293; NM_007188; ENST00000297504; ENST00000358849; ENST00000461373; ENST00000462605; ENST00000466514; ENST00000466956; ENST00000469410; ENST00000470645; ENST00000471796; ENST00000472698; ENST00000477092; ENST00000477719; ENST00000482309; ENST00000482899; ENST00000488370; ENST00000488551; ENST00000488826; ENST00000489192; ENST00000491920; ENST00000493338; ENST00…	chr7	151028422 - 151047782	0.0204513	-1.40391	-1.41897658595781	0.00156315746979952	2.17522158667509	0.750864999155079	-1.42932994209296	0.000536067424247714	-1.41898	0.00156316	0.0761114155399154
TC1400010763.hg.1	Coding	161145	Hs.509707	TMEM229B	NM_182526; ENST00000357461; ENST00000554278; ENST00000554480; ENST00000555994; ENST00000557006; ENST00000557779; BC104940; BC104942; OTTHUMT00000412718; OTTHUMT00000412719; OTTHUMT00000412720; OTTHUMT00000412721; OTTHUMT00000412722; uc001xjk.3	chr14	67470266 - 67533739	-0.596639	-2.01276	-1.41601033364321	0.000245566025143101	0.5569158733353	-0.859203621431639	-1.41813919979363	0.000537760138621525	-1.41814	0.00053776	0.036705334638973
TC1700012198.hg.1	Multiple_Complex	9487	Hs.499793	PIGL	NM_004278; ENST00000225609; ENST00000395844; ENST00000463810; ENST00000470116; ENST00000477745; ENST00000488375; ENST00000489009; ENST00000498772; ENST00000580201; ENST00000584797; ENST00000585034; ENST00000607144; BC068197; OTTHUMT00000131881; OTTHUMT00000131882; OTTHUMT00000131883; OTTHUMT00000131884; OTTHUMT00000131885; OTTHUMT00000131886; OTTHUMT00000131887; OTTHUMT00000131888; OTTHUMT0000044…	chr17	16217191 - 16326411	-0.87017	-2.28676	-1.41668252980185	5.19911597738382e-05	1.38470305136034	-0.0318915040398944	-1.41757156151949	7.106850302523e-05	-1.41757	7.10685e-05	0.0087975932062798
TC1900009408.hg.1	Multiple_Complex	8498		RANBP3	NM_001300865; NM_003624; NM_007320; NM_007322; ENST00000034275; ENST00000340578; ENST00000439268; ENST00000585339; ENST00000586117; ENST00000586344; ENST00000587159; ENST00000587263; ENST00000587411; ENST00000587463; ENST00000587479; ENST00000587799; ENST00000587956; ENST00000588010; ENST00000588879; ENST00000589353; ENST00000589886; ENST00000590623; ENST00000590953; ENST00000591092; ENST00000591…	chr19	5916139 - 5978309	0.22004	-1.1948	-1.41462715530405	5.87724590417739e-06	1.97842710089104	0.563589170216294	-1.41490184459254	9.87994510312366e-07	-1.41463	5.87725e-06	0.00138995841723359
TC0100016903.hg.1	Multiple_Complex	252839	Hs.181444	TMEM9	NM_001288564; NM_001288565; NM_001288566; NM_001288567; NM_001288568; NM_001288569; NM_001288570; NM_001288571; NM_016456; NR_109920; NR_109921; ENST00000367330; ENST00000367332; ENST00000367333; ENST00000367334; ENST00000414605; ENST00000435310; ENST00000455367; ENST00000472411; ENST00000485839; ENST00000495205; ENST00000497582; BC001106; OTTHUMT00000087159; OTTHUMT00000087160; OTTHUMT0000008716…	chr1	201134771 - 201171582	0.103928	-1.30827	-1.41181774372742	0.000385892022964547	1.21140012109801	-0.200796764161262	-1.41217293973856	0.000902547554084266	-1.41217	0.000902548	0.052444375321332
TC1400010411.hg.1	Multiple_Complex	2972		BRF1	NM_001242786; NM_001242787; NM_001242788; NM_001242789; NM_001242790; NM_001519; NM_145685; ENST00000327359; ENST00000379932; ENST00000379937; ENST00000392557; ENST00000440513; ENST00000446501; ENST00000546417; ENST00000546474; ENST00000546997; ENST00000547052; ENST00000547374; ENST00000547530; ENST00000547562; ENST00000548421; ENST00000549044; ENST00000549655; ENST00000550208; ENST00000550375; E…	chr14	105209286 - 105315589	0.242933	-1.16728	-1.40969182047227	4.14852861952929e-05	2.56452608120988	1.15431799839653	-1.41065481410875	4.14692963145969e-05	-1.40969	4.14853e-05	0.00597203351114635
TC1400008590.hg.1	Multiple_Complex	55644	Hs.525196	OSGEP	NM_017807; ENST00000206542; ENST00000553292; ENST00000553640; ENST00000554249; ENST00000554699; ENST00000554915; ENST00000555223; ENST00000555656; ENST00000555785; ENST00000556124; ENST00000556252; ENST00000556439; BC032310; OTTHUMT00000073635; OTTHUMT00000411041; OTTHUMT00000411042; OTTHUMT00000411043; OTTHUMT00000411044; OTTHUMT00000411045; OTTHUMT00000411046; OTTHUMT00000411047; OTTHUMT0000041…	chr14	20446411 - 20455108	-0.398479	-1.80559	-1.4066370315757	0.000208937932739474	1.14294871643559	-0.264167284967291	-1.40914284728225	0.000450056660075483	-1.40914	0.000450057	0.0328389482277822
TC2200007780.hg.1	Multiple_Complex	79174	Hs.211282	CRELD2	NM_001135101; NM_001284317; NM_001284318; NM_024324; NR_104295; ENST00000328268; ENST00000403427; ENST00000404488; ENST00000407217; ENST00000444954; ENST00000450207; ENST00000462253; ENST00000482956; ENST00000483652; ENST00000487969; ENST00000498354; BC002894; BC050675; OTTHUMT00000317409; OTTHUMT00000317410; OTTHUMT00000317411; OTTHUMT00000317412; OTTHUMT00000317413; OTTHUMT00000317414; OTTHUMT0…	chr22	49918167 - 49927540	-0.905576	-2.31131	-1.40496205024214	0.00028909382302448	1.97898786784204	0.57325380990216	-1.4062828921978	0.000800232765182746	-1.40628	0.000800233	0.0481950301124923
TC1400006715.hg.1	Multiple_Complex	5106	Hs.75812	PCK2	NM_001018073; NM_001291556; NM_001308054; NM_004563; ENST00000216780; ENST00000396973; ENST00000545054; ENST00000557969; ENST00000558096; ENST00000558674; ENST00000559171; ENST00000559250; ENST00000559503; ENST00000559584; ENST00000559837; ENST00000560106; ENST00000560657; ENST00000560736; ENST00000561050; ENST00000561286; BC001454; OTTHUMT00000071899; OTTHUMT00000071900; OTTHUMT00000416424; OTTH…	chr14	24094053 - 24110598	-0.630648	-2.04016	-1.40542425889656	0.00144462847427608	2.02533575677351	0.615826407639256	-1.4130185896486	0.00138551869164135	-1.40542	0.00144463	0.0718608704224909
TC0700008496.hg.1	Multiple_Complex	10898	Hs.489287	CPSF4	NM_001081559; NM_006693; ENST00000292476; ENST00000412686; ENST00000430038; ENST00000436336; ENST00000440514; ENST00000441580; ENST00000451876; ENST00000452047; ENST00000465132; ENST00000469897; ENST00000471455; ENST00000482251; ENST00000484112; BC003101; BC050738; OTTHUMT00000336252; OTTHUMT00000336253; OTTHUMT00000336254; OTTHUMT00000336255; OTTHUMT00000336256; OTTHUMT00000336257; OTTHUMT000003…	chr7	99438922 - 99457378	-0.360459	-1.75522	-1.39540777674636	0.00024010232837281	1.45905716444144	0.0642990598919152	-1.3990193837058	6.15886633466994e-05	-1.39541	0.000240102	0.0211884354649555
TC0300012264.hg.1	Multiple_Complex	200810	Hs.591299	ALG1L	NM_001015050; NM_001195223; ENST00000340333; ENST00000611639; BC073816; OTTHUMT00000356347	chr3	125929275 - 125937044	0.0669817	-1.32055	-1.38601654174908	0.000106038743896865	1.89236896933968	0.504833625168007	-1.38961192540148	6.11612043980588e-05	-1.38602	0.000106039	0.0117221168436478
TC1900008840.hg.1	Multiple_Complex	6203		RPS9	ENST00000302907; ENST00000391751; ENST00000391752; ENST00000391753; ENST00000402367; ENST00000436445; ENST00000441429; ENST00000445961; ENST00000448962; ENST00000460761; ENST00000484121; ENST00000495002; ENST00000626547; BC000802; BC007410; BC007434; BC007857; BC068055; BC071940; BC096756; OTTHUMT00000142826; OTTHUMT00000142827; OTTHUMT00000142834; OTTHUMT00000142835; OTTHUMT00000142836; OTTHUMT0…	chr19	54200742 - 54249003	0.33929	-1.03792	-1.37743926695935	8.67573101637635e-05	0.745363754637612	-0.631847598486454	-1.37726707366218	7.88048707340523e-05	-1.37744	8.67573e-05	0.0101836285395002
TC0100008105.hg.1	Multiple_Complex	1263	Hs.632415	PLK3	NM_004073; ENST00000372201; ENST00000461358; ENST00000461769; ENST00000465443; ENST00000476731; ENST00000492398; ENST00000493100; BC013899; OTTHUMT00000023429; OTTHUMT00000023430; OTTHUMT00000023431; OTTHUMT00000023432; OTTHUMT00000023433; OTTHUMT00000090770; OTTHUMT00000090771	chr1	44800225 - 44805995	-0.184562	-1.55826	-1.37497586718576	3.29007639111318e-05	1.08387498628629	-0.289822279057467	-1.37639778777711	9.28486215709824e-06	-1.37498	3.29008e-05	0.00505235147164722
TC0200015779.hg.1	Multiple_Complex	23549		DNPEP	NM_012100; ENST00000273075; ENST00000322176; ENST00000373963; ENST00000373966; ENST00000373972; ENST00000429013; ENST00000430206; ENST00000434339; ENST00000457935; ENST00000460963; ENST00000462779; ENST00000488051; ENST00000488881; ENST00000490371; ENST00000519698; ENST00000519905; ENST00000520694; ENST00000521459; ENST00000522421; ENST00000523282; ENST00000523527; BC000653; OTTHUMT00000130212; O…	chr2	219373458 - 219400022	0.205126	-1.17017	-1.37480961454045	2.92212555806647e-05	2.28937458623198	0.914079606308057	-1.37505354421061	2.86645415359054e-05	-1.37481	2.92213e-05	0.00466680640597087
TC0700009692.hg.1	Multiple_Complex	6522		SLC4A2	NM_001199692; NM_001199693; NM_001199694; NM_003040; ENST00000310317; ENST00000392826; ENST00000413384; ENST00000460010; ENST00000461735; ENST00000463414; ENST00000466368; ENST00000469355; ENST00000469467; ENST00000472204; ENST00000480107; ENST00000482697; ENST00000482950; ENST00000483786; ENST00000485713; ENST00000488420; ENST00000490898; ENST00000493040; ENST00000494125; ENST00000494298; BC0048…	chr7	151057210 - 151076527	0.223409	-1.15039	-1.37391947250273	4.20673007743207e-06	2.21746499027847	0.843668325525509	-1.37406090902427	9.62581686881148e-07	-1.37392	4.20673e-06	0.00108437907967713
TC0900011709.hg.1	Multiple_Complex	1861	Hs.534312	TOR1A	NM_000113; ENST00000351698; ENST00000473084; ENST00000473604; ENST00000474192; BC000674; BC014484; OTTHUMT00000054611; OTTHUMT00000054612; OTTHUMT00000054613; OTTHUMT00000054614	chr9	129812942 - 129824162	-0.829953	-2.20373	-1.37387297771854	0.000241214453510807	0.49647982587718	-0.877302529742884	-1.37376471870994	0.00039303149175586	-1.37376	0.000393031	0.0298651153963099
TC1700007740.hg.1	Multiple_Complex	6143	Hs.381061	RPL19	NM_000981; ENST00000225430; ENST00000577741; ENST00000577759; ENST00000579260; ENST00000579374; ENST00000580333; ENST00000582193; ENST00000585199; BC000530; BC013016; BC062709; BC066315; BC095445; OTTHUMT00000444190; OTTHUMT00000444191; OTTHUMT00000444192; OTTHUMT00000444196; OTTHUMT00000444197; OTTHUMT00000444201; OTTHUMT00000444202; OTTHUMT00000444203; uc002hrq.1	chr17	39200283 - 39204727	0.178933	-1.19492	-1.37370260219049	3.24219693707455e-05	0.451709559436407	-0.922142883275724	-1.3738195504585	1.88120960764853e-05	-1.3737	3.2422e-05	0.00499578018397129
TC0600007635.hg.1	Multiple_Complex	9374; 80864; 100532746	Hs.332138; Hs.731888	PPT2EGFL8PPT2-EGFL8	NM_001204103; NM_005155; NM_030652; NR_037860; NR_037861; ENST00000324816; ENST00000333845; ENST00000361568; ENST00000375137; ENST00000375143; ENST00000395512; ENST00000395523; ENST00000414204; ENST00000424499; ENST00000432129; ENST00000436118; ENST00000465047; ENST00000466239; ENST00000478521; ENST00000482938; ENST00000489721; ENST00000493548; ENST00000495908; BC001355; BC035574; BC052591; OTTHU…	chr6	32153441 - 32171978	0.233883	-1.13569	-1.3695541343878	0.000204551116442735	2.32946231141625	0.959893013003635	-1.36947203328617	0.000120671313536803	-1.36955	0.000204551	0.018838408451222
TC0500009123.hg.1	Multiple_Complex	206358	Hs.269004	SLC36A1	NM_001308150; NM_001308151; NM_078483; ENST00000243389; ENST00000429484; ENST00000517628; ENST00000517945; ENST00000519829; ENST00000520111; ENST00000520701; ENST00000521351; ENST00000521925; ENST00000522185; ENST00000616007; BC136437; BC136438; OTTHUMT00000252433; OTTHUMT00000373834; OTTHUMT00000373835; OTTHUMT00000373836; OTTHUMT00000373839; OTTHUMT00000373840; OTTHUMT00000373841; OTTHUMT000003…	chr5	151436992 - 151492381	0.0801956	-1.28772	-1.36743106934044	4.45097046821618e-05	1.59230153735601	0.224385781065686	-1.36826271545017	4.81866714068372e-05	-1.36826	4.81867e-05	0.00666963242899677
TC1900007151.hg.1	Multiple_Complex	90379	Hs.443636	DCAF15	NM_138353; ENST00000254337; ENST00000585468; ENST00000587307; ENST00000588523; ENST00000591385; ENST00000591802; BC080575; OTTHUMT00000458099; OTTHUMT00000458100; OTTHUMT00000458101; OTTHUMT00000458102; OTTHUMT00000458103; OTTHUMT00000458104	chr19	13952492 - 13961449	-0.457601	-1.82547	-1.36689422268511	1.27358586368408e-05	2.06827915881408	0.700407873391541	-1.36883580407186	1.04542258025436e-05	-1.36689	1.27359e-05	0.00252623510535446
TC1200009031.hg.1	Multiple_Complex	84900	Hs.437195	RNFT2	NM_001109903; NM_032814; ENST00000257575; ENST00000319176; ENST00000392549; ENST00000407967; ENST00000547718; ENST00000551251; ENST00000552920; ENST00000615278; ENST00000622220; BC011878; OTTHUMT00000320417; OTTHUMT00000320418; OTTHUMT00000403554; OTTHUMT00000403555; OTTHUMT00000403556; OTTHUMT00000403557; OTTHUMT00000474466; uc001twb.4	chr12	116738178 - 116853631	-0.899647	-2.26213	-1.36101177816765	0.00213005547312769	1.9817224940273	0.619235213029451	-1.36363483720346	0.00341253480015161	-1.36363	0.00341253	0.127804368033182
TC1500008003.hg.1	Multiple_Complex	23423	Hs.513058	TMED3	NM_001301203; NM_007364; NR_125394; ENST00000299705; ENST00000424155; ENST00000536821; ENST00000543455; ENST00000558562; BC000027; BC010853; BC017495; BC022232; BC111547; OTTHUMT00000291369; OTTHUMT00000416714; OTTHUMT00000416715; OTTHUMT00000416716; OTTHUMT00000416717	chr15	79311062 - 79427432	-0.681367	-2.04469	-1.36341169590228	0.000332413554098432	1.08005307245156	-0.283272668146054	-1.36341779968311	0.000453834087886161	-1.36342	0.000453834	0.0330692310416245
TC0300010213.hg.1	Multiple_Complex	285367	Hs.33719	RPUSD3	NM_001142547; NM_173659; ENST00000383820; ENST00000418713; ENST00000423108; ENST00000424438; ENST00000427174; ENST00000433535; ENST00000433555; ENST00000433972; ENST00000451405; ENST00000460909; ENST00000464783; ENST00000466141; ENST00000472381; ENST00000473522; ENST00000475470; ENST00000484134; ENST00000485705; BC032135; BC062362; BC065741; OTTHUMT00000250238; OTTHUMT00000339053; OTTHUMT00000339…	chr3	9837849 - 9844602	-0.39637	-1.75702	-1.36065885937179	7.9361603106048e-05	1.18082663551183	-0.179819916233678	-1.36105248456265	0.000138628875800492	-1.36105	0.000138629	0.0142710792525312
TC0200016416.hg.1	Multiple_Complex	54978	Hs.516034	SLC35F6	NM_017877; ENST00000344420; ENST00000414029; ENST00000429494; ENST00000482746; BC028081; OTTHUMT00000250187; OTTHUMT00000324721; OTTHUMT00000324722; OTTHUMT00000324723	chr2	26764274 - 26781231	-0.218425	-1.57768	-1.35948319530303	8.60236187260184e-07	2.15671617410558	0.797462587100359	-1.35944168736463	8.70524976379066e-07	-1.35944	8.70525e-07	0.000316819746765304
TC1900006600.hg.1	Multiple_Complex	7064	Hs.78769	THOP1	NM_003249; ENST00000307741; ENST00000395212; ENST00000585338; ENST00000585673; ENST00000586677; ENST00000586780; ENST00000587401; ENST00000587468; ENST00000589087; ENST00000590533; ENST00000590970; ENST00000591149; ENST00000591363; ENST00000592639; BC000135; BC002391; BC013878; OTTHUMT00000451587; OTTHUMT00000451588; OTTHUMT00000451589; OTTHUMT00000451590; OTTHUMT00000451591; OTTHUMT00000451592; …	chr19	2785460 - 2815807	-0.211855	-1.56698	-1.35476967567468	2.20103112875217e-05	1.31953126940611	-0.0355955056653309	-1.35568917138931	3.88489320914131e-05	-1.35569	3.88489e-05	0.00569518631901655
TC0700013590.hg.1	Multiple_Complex	26024	Hs.632313	PTCD1	NM_015545; ENST00000292478; ENST00000419981; ENST00000430029; ENST00000485746; BC080580; BC103495; BC103502; OTTHUMT00000336391; OTTHUMT00000336392; OTTHUMT00000336393; OTTHUMT00000336394	chr7	99416739 - 99438916	-0.219892	-1.57218	-1.3513960388523	4.25545928141138e-05	1.88312646501681	0.530842284303415	-1.35422982539904	1.14028924802163e-05	-1.3514	4.25546e-05	0.00610009078618368
TC0200013535.hg.1	Multiple_Complex	81562	Hs.655743	LMAN2L	NM_001142292; NM_030805; NR_024518; NR_024519; NR_024520; NR_024521; ENST00000264963; ENST00000377079; ENST00000434524; ENST00000434865; ENST00000440610; ENST00000446780; ENST00000449221; ENST00000474494; ENST00000480869; BC067265; OTTHUMT00000252844; OTTHUMT00000339022; OTTHUMT00000339023; OTTHUMT00000339024; OTTHUMT00000339025; OTTHUMT00000339026; OTTHUMT00000339027; OTTHUMT00000339028; OTTHUMT…	chr2	96705929 - 96740076	-0.489941	-1.84102	-1.35130183249353	0.000292948824369587	2.19626144954315	0.845181671290219	-1.3515841856529	0.000231874901191462	-1.3513	0.000292949	0.0243824665286152
TC2200008592.hg.1	Multiple_Complex	23780	Hs.474740	APOL2	NM_030882; NM_145637; ENST00000249066; ENST00000358502; ENST00000451256; ENST00000454728; ENST00000473549; ENST00000476579; ENST00000484830; ENST00000489186; ENST00000529194; BC004395; OTTHUMT00000319279; OTTHUMT00000319280; OTTHUMT00000319281; OTTHUMT00000319282; OTTHUMT00000319283; OTTHUMT00000319284; OTTHUMT00000319285; OTTHUMT00000394590; OTTHUMT00000394591	chr22	36226203 - 36239954	-0.10361	-1.45501	-1.35139174401772	0.000244296781530423	1.80811846910818	0.456717758447573	-1.35125643792817	0.000292145781172204	-1.35126	0.000292146	0.0243305458859673
TC1100011183.hg.1	Multiple_Complex	7536		SF1	NM_001178030; NM_001178031; NM_004630; NM_201995; NM_201997; NM_201998; NR_033649; NR_033650; ENST00000227503; ENST00000334944; ENST00000377387; ENST00000377390; ENST00000377394; ENST00000413725; ENST00000413951; ENST00000432725; ENST00000433274; ENST00000443908; ENST00000448404; ENST00000463343; ENST00000472725; ENST00000477596; ENST00000482693; ENST00000486867; ENST00000486960; ENST00000489544;…	chr11	64764604 - 64778844	0.0512425	-1.29797	-1.34719976824063	0.000212372958089262	1.99801495669911	0.648800801145775	-1.35039392098734	0.000433061456284477	-1.35039	0.000433061	0.0319674239753223
TC1900006969.hg.1	Multiple_Complex	692312; 5032; 56342	Hs.14468	PPAN-P2RY11P2RY11PPAN	NM_001040664; NM_001198690; NM_002566; NM_020230; ENST00000253107; ENST00000321826; ENST00000393793; ENST00000393796; ENST00000428358; ENST00000430370; ENST00000444703; ENST00000446223; ENST00000466025; ENST00000468881; ENST00000471843; ENST00000486482; BC009833; BC033202; BC073827; OTTHUMT00000316658; OTTHUMT00000316659; OTTHUMT00000316660; OTTHUMT00000316661; OTTHUMT00000316662; OTTHUMT00000316…	chr19	10106223 - 10115388	-0.381036	-1.72907	-1.34700503582789	5.34737658054314e-05	1.82129116170123	0.473255114283818	-1.34917754301696	5.50521490791675e-05	-1.34918	5.50521e-05	0.00722824696730537
TC0300006993.hg.1	Multiple_Complex	10491	Hs.517888	CRTAP	NM_006371; ENST00000320954; ENST00000449224; ENST00000485310; BC008745; OTTHUMT00000253246; OTTHUMT00000341900; OTTHUMT00000341901	chr3	33113958 - 33147773	0.29953	-1.04752	-1.34724296136379	1.00162241143156e-05	0.945539741691129	-0.40150894551033	-1.34695811706422	5.52262210047325e-06	-1.34724	1.00162e-05	0.00208621812247338
TC1300009638.hg.1	Multiple_Complex			RPS26	BC105276_2	chr13	100539836 - 100540269	0.292962	-1.05097	-1.34425753547349	9.45038381692815e-05	0.805865577722877	-0.53806403327537	-1.34419959143109	0.000130382802331939	-1.3442	0.000130383	0.0136359517847155
TC0100015299.hg.1	Multiple_Complex	54879		ST7L	NM_001308264; NM_017744; NM_138727; NM_138728; NM_138729; ENST00000343210; ENST00000358039; ENST00000360743; ENST00000361846; ENST00000369664; ENST00000369666; ENST00000369669; ENST00000418497; ENST00000459630; ENST00000463235; ENST00000466360; ENST00000467335; ENST00000470519; ENST00000470683; ENST00000473206; ENST00000477332; ENST00000477682; ENST00000479436; ENST00000480988; ENST00000485753; E…	chr1	112523518 - 112620825	-0.500878	-1.84161	-1.34044854630619	4.2252763521955e-05	0.63404782167033	-0.706679555751243	-1.3405508742046	5.91193503003329e-05	-1.34055	5.91194e-05	0.00762875646698687
TC0200015931.hg.1	Multiple_Complex	80704	Hs.221597	SLC19A3	NM_025243; ENST00000258403; ENST00000409287; ENST00000409456; ENST00000419059; ENST00000425817; ENST00000431622; ENST00000456524; ENST00000477697; BC032014; OTTHUMT00000256894; OTTHUMT00000331609; OTTHUMT00000331610; OTTHUMT00000331611; OTTHUMT00000331612; OTTHUMT00000331613; OTTHUMT00000331614; OTTHUMT00000331615	chr2	227685210 - 227718029	-0.368875	-1.70845	-1.34043311055545	0.00120820819259793	1.1995858584731	-0.139990044322043	-1.34472937596755	0.000680256670229938	-1.34043	0.00120821	0.0631309708026056
TC1100012995.hg.1	Multiple_Complex	114971	Hs.656205; Hs.742231	PTPMT1	NM_001143984; NM_175732; ENST00000326656; ENST00000326674; ENST00000426530; ENST00000527079; ENST00000534775; BC020242; OTTHUMT00000391743; OTTHUMT00000391744; OTTHUMT00000391745; OTTHUMT00000391746; OTTHUMT00000397510	chr11	47565430 - 47573461	-0.706854	-2.04355	-1.33717778069306	0.00210814132219058	-0.0265721978550396	-1.36326354194425	-1.33792553402692	0.00359840713062307	-1.33793	0.00359841	0.132524082469366
TC0600014371.hg.1	Multiple_Complex	8635	Hs.529989	RNASET2	NM_003730; ENST00000028008; ENST00000358165; ENST00000366855; ENST00000421787; ENST00000467705; ENST00000476238; ENST00000478180; ENST00000496851; ENST00000499370; ENST00000508775; ENST00000509073; ENST00000510083; ENST00000611959; ENST00000620173; BC001660; BC001819; BC039713; BC051912; OTTHUMT00000043089; OTTHUMT00000043090; OTTHUMT00000043091; OTTHUMT00000043092; OTTHUMT00000043093; OTTHUMT000…	chr6	166929504 - 166957191	-0.621417	-1.95666	-1.33377208142551	0.000258910789174914	1.96374072359099	0.628498474146852	-1.33694038415882	0.000426261156948005	-1.33694	0.000426261	0.0315856725194824
TC0600007012.hg.1	Multiple_Complex	9308	Hs.595133	CD83	NM_001040280; NM_001251901; NM_004233; ENST00000379153; ENST00000612003; BC030830; OTTHUMT00000039916	chr6	14117256 - 14136918	-0.539206	-1.874	-1.33505301423073	2.78653376404454e-05	0.738153420078028	-0.596639419258067	-1.33529882101246	1.55669808283481e-05	-1.33505	2.78653e-05	0.00449254107445423
TC1700007658.hg.1	Multiple_Complex	26574	Hs.195740	AATF	NM_012138; ENST00000610798; ENST00000613840; ENST00000615319; ENST00000616062; ENST00000616392; ENST00000616434; ENST00000617141; ENST00000619387; ENST00000622432; BC000591; OTTHUMT00000477299; OTTHUMT00000477300; OTTHUMT00000477301; OTTHUMT00000477302; OTTHUMT00000477303; OTTHUMT00000477304; OTTHUMT00000477305; OTTHUMT00000477306; OTTHUMT00000477307; uc002hni.3	chr17	36948875 - 37056871	0.159678	-1.17371	-1.33334461087822	5.654924259495e-05	1.54686650190176	0.213475994469044	-1.33334372862413	9.72811903777032e-05	-1.33334	9.72812e-05	0.0109774909341423
TC1100011187.hg.1	Multiple_Complex	4221	Hs.423348	MEN1	NM_000244; NM_130799; NM_130800; NM_130801; NM_130802; NM_130803; NM_130804; ENST00000312049; ENST00000315422; ENST00000337652; ENST00000377313; ENST00000377316; ENST00000377321; ENST00000377326; ENST00000394374; ENST00000394376; ENST00000413626; ENST00000424912; ENST00000429702; ENST00000440873; ENST00000450708; ENST00000478548; ENST00000487019; BC002544	chr11	64803510 - 64811294	-0.295844	-1.62724	-1.33079745716472	0.000208807486300405	2.54348351782358	1.21208983119716	-1.33148986010891	0.000170879300894296	-1.3308	0.000208807	0.0191270489134273
TC1100013054.hg.1	Multiple_Complex	5883	Hs.655354	RAD9A	NM_001243224; NM_004584; ENST00000307980; ENST00000529100; ENST00000530934; ENST00000535644; ENST00000538013; ENST00000541132; ENST00000542139; ENST00000543808; ENST00000544620; BC014848; OTTHUMT00000395481; OTTHUMT00000395482; OTTHUMT00000395483; OTTHUMT00000396214; OTTHUMT00000396215; OTTHUMT00000396216; OTTHUMT00000396217; OTTHUMT00000396218; OTTHUMT00000396219	chr11	67391705 - 67398412	-0.664981	-1.99332	-1.32714187585779	0.000271382625094523	1.89103343107225	0.562696699840606	-1.33013167490794	0.000286262642261988	-1.33013	0.000286263	0.0239720337356719
TC0300013980.hg.1	Multiple_Complex	29925	Hs.567488	GMPPB	NM_013334; NM_021971; ENST00000308375; ENST00000308388; ENST00000481959; ENST00000495627; BC001141; BC008033; OTTHUMT00000350292; OTTHUMT00000350293; OTTHUMT00000350294; OTTHUMT00000350295	chr3	49719924 - 49723974	-0.347003	-1.67376	-1.32307706603647	0.000759038285737353	2.54114292355336	1.21438984240634	-1.32876288053454	0.000880684641690476	-1.32876	0.000880685	0.0513898254956726
TC0X00007195.hg.1	Multiple_Complex	5935	Hs.301404	RBM3	NM_006743; ENST00000354480; ENST00000376755; ENST00000376759; ENST00000466764; ENST00000472897; ENST00000485213; ENST00000488216; ENST00000489344; ENST00000490127; ENST00000491236; ENST00000491240; BC006825; OTTHUMT00000060753; OTTHUMT00000060754; OTTHUMT00000060755; OTTHUMT00000060756; OTTHUMT00000060757; OTTHUMT00000060758; OTTHUMT00000060759; OTTHUMT00000060760; OTTHUMT00000060761; OTTHUMT0000…	chrX	48574353 - 48581165	-0.787739	-2.11462	-1.32709198997743	0.00108592514796356	-0.269408846717957	-1.59628661117693	-1.32661808200596	0.0016502004892926	-1.32662	0.0016502	0.0790175366566036
TC1900008551.hg.1	Multiple_Complex	83596	Hs.289052	BCL2L12	NM_001040668; NM_001282516; NM_001282517; NM_001282519; NM_001282520; NM_001282521; NM_138639; NR_104200; NR_104201; NR_104202; NR_104203; NR_104204; NR_104205; ENST00000246784; ENST00000246785; ENST00000441864; ENST00000594157; ENST00000594793; ENST00000598306; ENST00000598979; ENST00000600947; ENST00000601168; ENST00000611631; ENST00000614495; ENST00000616144; ENST00000619007; BC104004; BC10400…	chr19	49665142 - 49673916	-0.771576	-2.096	-1.32454824422225	0.000907018841502601	1.41677109188351	0.0923468762192879	-1.32504313710488	0.00209924487318394	-1.32504	0.00209924	0.0930742821817798
TC1600011115.hg.1	Multiple_Complex	10328	Hs.173162	EMC8	NM_001142288; NM_006067; ENST00000253457; ENST00000435200; ENST00000595980; ENST00000596852; ENST00000597291; ENST00000600807; BC001472; BC005886; BC007445; BC020250; OTTHUMT00000269099; OTTHUMT00000467257; OTTHUMT00000467258; OTTHUMT00000467259; OTTHUMT00000467260; OTTHUMT00000467261	chr16	85771758 - 85799608	-0.669166	-1.99101	-1.32370632441386	0.000382038726231831	0.744786559486509	-0.577057068311699	-1.32410827352712	0.000147140844041055	-1.32371	0.000382039	0.029284745726972
TC0600011605.hg.1	Multiple_Complex	6954	Hs.435371	TCP11	NM_001093728; NM_001261817; NM_001261818; NM_001261819; NM_001261820; NM_001261821; NM_018679; ENST00000244645; ENST00000311875; ENST00000373974; ENST00000373979; ENST00000394696; ENST00000412155; ENST00000418521; ENST00000427376; ENST00000444780; ENST00000445851; ENST00000455706; ENST00000469514; ENST00000479418; ENST00000486638; ENST00000492680; ENST00000502480; ENST00000503195; ENST00000503908…	chr6	35118071 - 35148610	-0.680465	-2.00486	-1.32352289496147	0.00149737652042425	1.44189045516368	0.117493829729024	-1.33041677513245	0.000426495767831706	-1.32352	0.00149738	0.0738085921015222
TC2200007672.hg.1	Multiple_Complex	23151	Hs.475150	GRAMD4	NM_015124; ENST00000361034; ENST00000406902; ENST00000408031; ENST00000431155; ENST00000447351; ENST00000456069; ENST00000490378; BC129837; OTTHUMT00000317969; OTTHUMT00000317970; OTTHUMT00000317971; OTTHUMT00000317972; OTTHUMT00000317973; OTTHUMT00000317974	chr22	46576012 - 46679791	-0.529969	-1.85126	-1.31994871126788	0.000935098015917938	2.21675821322998	0.895464319110754	-1.32359221050362	0.000443946140701107	-1.31995	0.000935098	0.0535836030649473
TC1900011864.hg.1	Multiple_Complex	125950	Hs.744952	RAVER1	NM_133452; ENST00000293677; ENST00000585935; ENST00000591969; ENST00000592208; ENST00000593136; ENST00000611074; ENST00000615032; ENST00000617231; OTTHUMT00000451227; OTTHUMT00000451228; OTTHUMT00000451229; OTTHUMT00000451230; OTTHUMT00000451231; OTTHUMT00000476216	chr19	10316212 - 10333640	0.0712615	-1.24815	-1.31875879535212	0.000140909045443044	2.0727111061142	0.753298233528393	-1.31959084067618	0.000146838015309727	-1.31959	0.000146838	0.0148423384797435
TC1900008143.hg.1	Multiple_Complex	558	Hs.590970	AXL	NM_001278599; NM_001699; NM_021913; ENST00000301178; ENST00000359092; ENST00000593513; ENST00000594880; ENST00000599659; BC032229; OTTHUMT00000463323; OTTHUMT00000463324; OTTHUMT00000463399; OTTHUMT00000463400; OTTHUMT00000463401	chr19	41219199 - 41261767	-0.523577	-1.84287	-1.31950555308784	0.000638372057304024	1.37203884186084	0.0527486835927847	-1.3214096149291	0.000505275219407868	-1.31951	0.000638372	0.0414636396071872
TC2000006956.hg.1	Multiple_Complex	29107	Hs.516933	NXT1	NM_013248; ENST00000254998; BC000759; BC002687; BC003029; BC003410; OTTHUMT00000078313	chr20	23350736 - 23354777	-0.520285	-1.83897	-1.31917468925936	0.000951923272125993	1.1375092260866	-0.181173197815933	-1.32365602664912	0.000488298516335744	-1.31917	0.000951923	0.0543641498490128
TC1400009791.hg.1	Multiple_Complex	8846	Hs.94542	ALKBH1	NM_006020; ENST00000216489; ENST00000554097; ENST00000555100; ENST00000557057; BC025787; OTTHUMT00000414037; OTTHUMT00000414038; OTTHUMT00000414039; OTTHUMT00000414040	chr14	77672404 - 77708020	0.218762	-1.09975	-1.31812665090055	5.50706347487356e-05	1.10544277223494	-0.213067577605168	-1.3185779386079	9.46164185846244e-05	-1.31858	9.46164e-05	0.0108207066746948
TC1900007415.hg.1	Multiple_Complex	54555	Hs.143187	DDX49	NM_019070; NR_033677; ENST00000247003; ENST00000593361; ENST00000594021; ENST00000595858; ENST00000596502; ENST00000598277; ENST00000598972; ENST00000599156; ENST00000599373; ENST00000599981; ENST00000601772; ENST00000601803; ENST00000602113; ENST00000629999; BC000979; BC002674; OTTHUMT00000464593; OTTHUMT00000464594; OTTHUMT00000464595; OTTHUMT00000464596; OTTHUMT00000464597; OTTHUMT00000464598;…	chr19	18919675 - 18928633	0.153853	-1.15955	-1.31326538069852	6.16187533903714e-05	2.40187739561489	1.08847491383946	-1.31347410122447	0.00010206576118699	-1.31347	0.000102066	0.0113383200336611
TC1700012091.hg.1	Multiple_Complex	5986	Hs.569700	RFNG	NM_002917; ENST00000310496; ENST00000429557; ENST00000578356; ENST00000578676; ENST00000580793; ENST00000580928; ENST00000580953; ENST00000582478; ENST00000583784; ENST00000584463; ENST00000584515; ENST00000584838; BC146805; OTTHUMT00000442261; OTTHUMT00000442262; OTTHUMT00000442263; OTTHUMT00000442264; OTTHUMT00000442265; OTTHUMT00000442266; OTTHUMT00000442268; OTTHUMT00000442269; OTTHUMT0000044…	chr17	82047892 - 82051831	-0.256519	-1.56591	-1.30885948874585	0.000753220147842774	1.51950413867048	0.210115770537493	-1.30915002350306	0.00136737811555626	-1.30915	0.00136738	0.0690324724858969
TC0700013592.hg.1	Multiple_Complex	100526740; 26024	Hs.632313	ATP5J2-PTCD1PTCD1	NM_001198879; ENST00000413834; ENST00000430982; ENST00000437572; ENST00000451138; OTTHUMT00000336395; OTTHUMT00000336396; OTTHUMT00000362258; OTTHUMT00000472980	chr7	99416739 - 99466201	-0.0116102	-1.31956	-1.30708805845058	0.000821580597346218	1.65464857576998	0.346703119918677	-1.31167459854537	0.000227613125780308	-1.30709	0.000821581	0.0490671210249666
TC1900011968.hg.1	Multiple_Complex	7515	Hs.98493	XRCC1	NM_006297; ENST00000262887; ENST00000543982; ENST00000594107; ENST00000594511; ENST00000595789; ENST00000597811; ENST00000598165; ENST00000598422; ENST00000599693; BC023593; OTTHUMT00000463194; OTTHUMT00000463195; OTTHUMT00000463196; OTTHUMT00000463197; OTTHUMT00000463198; OTTHUMT00000463199; OTTHUMT00000463200; OTTHUMT00000463201; OTTHUMT00000463202	chr19	43543040 - 43580473	-0.46264	-1.76665	-1.30418368502585	9.66085826117136e-06	2.29869749943312	0.994691005125582	-1.30418372048071	1.35324316234486e-05	-1.30418	1.35324e-05	0.00263184468894434
TC1000008193.hg.1	Multiple_Complex	10105	Hs.381072	PPIF	NM_005729; ENST00000225174; ENST00000448165; ENST00000472580; ENST00000492149; ENST00000498681; BC005020; BC110299; OTTHUMT00000048949; OTTHUMT00000048950; OTTHUMT00000048951; OTTHUMT00000048952; OTTHUMT00000048953	chr10	79347464 - 79355337	-0.41209	-1.71467	-1.30264683104653	1.40708862358997e-05	2.04360119859585	0.741022553926737	-1.30244127478669	1.55823200460654e-05	-1.30244	1.55823e-05	0.00291277825093777
TC1800007832.hg.1	Multiple_Complex	79863; 100506070	Hs.728931; Hs.593610; Hs.744581	RBFARBFADN	NM_001171967; NM_024805; NR_103445; ENST00000262197; ENST00000306735; ENST00000586847; ENST00000591612; ENST00000593019; BC014195; BC057772; OTTHUMT00000256436; OTTHUMT00000451053; OTTHUMT00000451054; OTTHUMT00000451055; OTTHUMT00000451057	chr18	80034346 - 80097397	-0.432258	-1.73304	-1.30079144403996	4.72610852286187e-05	1.3002555379549	-0.000522372302823852	-1.30192520269869	5.19027247070306e-05	-1.30193	5.19027e-05	0.00701074117311383
TC1900011399.hg.1	Multiple_Complex	79143	Hs.467279	MBOAT7	NM_024298; ENST00000245615; ENST00000338624; ENST00000391754; ENST00000414665; ENST00000431666; ENST00000437868; ENST00000449249; ENST00000453320; ENST00000464098; ENST00000474910; ENST00000491216; ENST00000494142; ENST00000495279; ENST00000495968; BC003164; BC006309; BC015857; OTTHUMT00000142203; OTTHUMT00000142204; OTTHUMT00000142205; OTTHUMT00000142206; OTTHUMT00000142207; OTTHUMT00000142208; …	chr19	54173412 - 54189882	-0.829579	-2.13019	-1.30007860411713	0.00287055318672625	2.83736069214361	1.53674963988914	-1.30107039930617	0.00287605209438507	-1.30107	0.00287605	0.114292761069313
TC1100009238.hg.1	Multiple_Complex	3145		HMBS	NM_000190; NM_001024382; NM_001258208; NM_001258209; ENST00000278715; ENST00000392841; ENST00000442944; ENST00000534956; ENST00000535253; ENST00000535793; ENST00000536185; ENST00000536813; ENST00000537841; ENST00000539045; ENST00000539986; ENST00000542044; ENST00000542345; ENST00000542729; ENST00000542822; ENST00000543090; ENST00000543543; ENST00000543821; ENST00000544182; ENST00000544360; ENST00…	chr11	119084866 - 119093549	-0.0627072	-1.36249	-1.30015384583042	0.001432527289408	1.18473784177254	-0.115046673269761	-1.30065056516581	0.000774953202405355	-1.30015	0.00143253	0.0714159307885187
TC1200008900.hg.1	Multiple_Complex	10961	Hs.75841	ERP29	NM_001034025; NM_006817; ENST00000261735; ENST00000455836; ENST00000546477; ENST00000552052; ENST00000553161; BC101493; BC101495; uc001ttl.1	chr12	112013316 - 112023451	-0.441746	-1.74133	-1.29932082863224	0.000107501897157055	1.78801956869039	0.488439250818089	-1.29961092338233	0.000275169327676964	-1.29961	0.000275169	0.0232881772020872
TC2000008213.hg.1	Multiple_Complex	65992	Hs.471975	DDRGK1	NM_023935; ENST00000354488; ENST00000380201; ENST00000470203; ENST00000496781; BC000643; BC007957; BC011851; OTTHUMT00000077709; OTTHUMT00000077710; OTTHUMT00000077711; OTTHUMT00000077712	chr20	3190350 - 3204685	0.0426755	-1.25481	-1.29715543077801	0.000490902385459251	1.35805861431004	0.0605762434036684	-1.29743072916417	0.00103859079038992	-1.29743	0.00103859	0.0575800353979173
TC1500010047.hg.1	Multiple_Complex	10066	Hs.458917	SCAMP2	NM_005697; ENST00000268099; ENST00000562363; ENST00000563663; ENST00000563829; ENST00000564529; ENST00000565345; ENST00000566480; ENST00000566557; ENST00000567638; ENST00000569124; ENST00000569251; ENST00000569904; BC001376; BC004385; OTTHUMT00000286403; OTTHUMT00000421717; OTTHUMT00000421727; OTTHUMT00000421728; OTTHUMT00000421729; OTTHUMT00000421730; OTTHUMT00000421731; OTTHUMT00000421735; OTTH…	chr15	74843730 - 74873365	0.220871	-1.07463	-1.29578134597172	0.000493651524990354	2.47841085951052	1.18290931943188	-1.29528243743898	0.000562061776694826	-1.29528	0.000562062	0.0378965612809823
TC1800008281.hg.1	Multiple_Complex	85019	Hs.137562	TMEM241	NM_032933; ENST00000383233; ENST00000460322; ENST00000473688; ENST00000475185; ENST00000477053; ENST00000482411; ENST00000497608; ENST00000542162; ENST00000577448; ENST00000577531; ENST00000578520; ENST00000578790; ENST00000580025; ENST00000581444; ENST00000582336; ENST00000583048; ENST00000584625; BC114510; BC114561; OTTHUMT00000254702; OTTHUMT00000308986; OTTHUMT00000308987; OTTHUMT00000308988;…	chr18	23197144 - 23437961	0.28459	-1.00937	-1.29509060531531	0.000372432089231243	0.373370587548382	-0.920593058031969	-1.29510615187235	0.000498733175575061	-1.29511	0.000498733	0.0351886842953818
TC1700010327.hg.1	Multiple_Complex	55352	Hs.462729	COPRS	NM_018405; ENST00000302362; ENST00000378634; ENST00000496655; ENST00000579741; ENST00000579984; BC012386; OTTHUMT00000256257; OTTHUMT00000256258; OTTHUMT00000256259; OTTHUMT00000445735; OTTHUMT00000445736	chr17	31851864 - 31859337	-0.326428	-1.61941	-1.29315118779773	0.00114693499472055	-0.129448835028348	-1.42242949872001	-1.29364488724605	0.000794595329946991	-1.29315	0.00114693	0.0610813752582641
TC0100015017.hg.1	Multiple_Complex	6129	Hs.421257; Hs.571841	RPL7	BC006095; BC008850; BC009599; BC071671; BC071894; BC071895; BC087837	chr1	96678808 - 96679640	0.0674356	-1.22344	-1.29101715717689	7.8568263097299e-05	0.263679920000273	-1.02719771026575	-1.2907993748158	0.000129426196970977	-1.2908	0.000129426	0.0135567949373535
TC1500010921.hg.1	Multiple_Complex	26589	Hs.534261	MRPL46	NM_022163; ENST00000312475; ENST00000558531; ENST00000558660; ENST00000559538; ENST00000560703; BC017883; OTTHUMT00000309073; OTTHUMT00000415286; OTTHUMT00000415287; OTTHUMT00000415288; OTTHUMT00000415289	chr15	88459476 - 88467419	-0.53942	-1.82978	-1.29071817028511	0.000158954074457009	0.933464053364161	-0.356896460721529	-1.2907181883958	0.000170132301329217	-1.29072	0.000170132	0.0166274009398425
TC1900011888.hg.1	Multiple_Complex			CTD-2192J16.15	ENST00000325000	chr19	12643207 - 12643960	0.193758	-1.09669	-1.29072685120353	0.000108481792227345	0.587455713741437	-0.702995539132448	-1.29071711839121	0.000297323433189898	-1.29072	0.000297323	0.0246558680852344
TC0800009237.hg.1	Multiple_Complex	8733		GPAA1	NM_003801; ENST00000355091; ENST00000361036; ENST00000524418; ENST00000525087; ENST00000525308; ENST00000526233; ENST00000526341; ENST00000527144; ENST00000527653; ENST00000528073; ENST00000529503; ENST00000529638; ENST00000530258; ENST00000530633; ENST00000530796; ENST00000531593; ENST00000532758; ENST00000534072; BC003171; BC004129; BC006383; OTTHUMT00000384068; OTTHUMT00000384069; OTTHUMT00000…	chr8	144082590 - 144086216	0.147422	-1.14213	-1.2896040650416	0.000818901109162416	1.98256551525651	0.693010234844058	-1.2896673872639	0.000688283489893926	-1.2896	0.000818901	0.0489852799345834
TC1900008297.hg.1	Multiple_Complex	1209	Hs.444441	CLPTM1	NM_001282175; NM_001282176; NM_001294; ENST00000337392; ENST00000541297; ENST00000546079; ENST00000585961; ENST00000586915; ENST00000586975; ENST00000587537; ENST00000588274; ENST00000588855; ENST00000589158; ENST00000589347; ENST00000591304; BC004865; BC012359; OTTHUMT00000453264; OTTHUMT00000453265; OTTHUMT00000453266; OTTHUMT00000453267; OTTHUMT00000453268; OTTHUMT00000453270; OTTHUMT000004532…	chr19	44954585 - 44993346	0.0629177	-1.22614	-1.28907194466098	3.64115146770926e-05	2.7337705882375	1.44471098200839	-1.28885612340944	2.92452205902614e-05	-1.28907	3.64115e-05	0.00541988680103199
TC1900008924.hg.1	Multiple_Complex	11338	Hs.528007	U2AF2	NM_001012478; NM_007279; ENST00000308924; ENST00000450554; ENST00000587196; ENST00000587275; ENST00000588850; ENST00000590551; ENST00000592867; ENST00000592874; BC008740; BC030574; OTTHUMT00000453598; OTTHUMT00000453599; OTTHUMT00000453600; OTTHUMT00000453601; OTTHUMT00000453604; OTTHUMT00000453605; OTTHUMT00000453606; OTTHUMT00000457985	chr19	55654050 - 55674716	-0.604601	-1.89314	-1.28874287398261	0.000105757426392031	2.8089452199701	1.5204043303109	-1.2887429035821	9.96868443238521e-05	-1.28874	0.000105757	0.0117005465629325
TC0100008383.hg.1	Multiple_Complex	51253	Hs.584908	MRPL37	NM_016491; ENST00000336230; ENST00000360840; ENST00000398219; ENST00000487096; ENST00000490670; ENST00000605337; BC000041; OTTHUMT00000022224; OTTHUMT00000022225; OTTHUMT00000023015; OTTHUMT00000339689; OTTHUMT00000468412; uc001cxa.4	chr1	54184041 - 54225464	-0.453139	-1.74121	-1.28803190602337	0.000179228062817594	1.10455783074427	-0.183516707963175	-1.28793156414602	0.000260225596864599	-1.28793	0.000260226	0.0224135990555472
TC1900010597.hg.1	Multiple_Complex	90522	Hs.280741	YIF1B	NM_001039671; NM_001039672; NM_001039673; NM_001145461; NM_001145462; NM_001145463; ENST00000329420; ENST00000337679; ENST00000339413; ENST00000392124; ENST00000585563; ENST00000586319; ENST00000587039; ENST00000587361; ENST00000588002; ENST00000589151; ENST00000589247; ENST00000589644; ENST00000591755; ENST00000591784; ENST00000592246; ENST00000592694; BC014974; BC091477; OTTHUMT00000460507; OTT…	chr19	38303560 - 38317273	-0.714435	-2.00201	-1.28724275968823	0.000370226654115278	1.87569847840524	0.588123879319986	-1.28784321597996	0.000420788892629055	-1.28784	0.000420789	0.0313705909213936
TC1000007891.hg.1	Multiple_Complex	3098	Hs.370365	HK1	NM_000188; NM_033496; NM_033497; NM_033498; NM_033500; ENST00000298649; ENST00000359426; ENST00000360289; ENST00000421088; ENST00000436817; ENST00000448642; ENST00000450646; ENST00000464803; ENST00000470050; ENST00000476368; ENST00000479594; ENST00000480047; ENST00000483054; ENST00000483077; ENST00000488644; ENST00000493591; ENST00000494253; BC008730; OTTHUMT00000048429; OTTHUMT00000048430; OTTHU…	chr10	69269984 - 69401882	0.0380845	-1.24972	-1.28770798922842	0.000183992277004755	2.53376691729772	1.24595784367556	-1.28798370704785	7.6794571417848e-05	-1.28771	0.000183992	0.0175523201710439
TC0500013387.hg.1	Multiple_Complex	6208	Hs.744846	RPS14	NM_001025070; NM_001025071; NM_005617; ENST00000312037; ENST00000407193; ENST00000518139; ENST00000519690; ENST00000519855; ENST00000521466; BC001126; BC003401; BC006784; BC020515; BC091474; OTTHUMT00000374307; OTTHUMT00000374308; OTTHUMT00000374309; OTTHUMT00000374310; OTTHUMT00000374312	chr5	150444229 - 150449756	-0.0657198	-1.35198	-1.28626771736874	0.00065087123509749	-0.0816125025727782	-1.36787018778452	-1.28615309674955	0.000521035706328979	-1.28627	0.000650871	0.0419774743992436
TC0200007157.hg.1	Multiple_Complex			AL121657.4	ENST00000327215	chr2	31290762 - 31291604	0.199167	-1.08503	-1.28625819195624	0.000110958748871604	0.301398283458473	-0.98279864068809	-1.28625819028513	9.5941656612963e-05	-1.28626	0.000110959	0.0121179808200484
TC0200007049.hg.1	Multiple_Complex	54867	Hs.533934	TMEM214	NM_001083590; NM_017727; ENST00000238788; ENST00000321326; ENST00000404032; ENST00000425720; ENST00000434544; ENST00000435172; ENST00000444135; ENST00000460665; ENST00000460904; ENST00000469445; ENST00000475258; ENST00000478980; ENST00000495312; BC068479; OTTHUMT00000324748; OTTHUMT00000324749; OTTHUMT00000324750; OTTHUMT00000324751; OTTHUMT00000324752; OTTHUMT00000324753; OTTHUMT00000324754; OTT…	chr2	27032906 - 27041697	-0.27126	-1.55653	-1.28510627848094	0.000287667334381888	3.04045283829764	1.7551789154344	-1.28535006756237	0.000279981261708997	-1.28511	0.000287667	0.024001745938747
TC0800012223.hg.1	Multiple_Complex	9401	Hs.31442	RECQL4	NM_004260; ENST00000301323; ENST00000524998; ENST00000529424; ENST00000531875; ENST00000532846; ENST00000534270; ENST00000534538; ENST00000534626; ENST00000617875; ENST00000621189; BC013277; OTTHUMT00000382482; OTTHUMT00000382483; OTTHUMT00000382484; OTTHUMT00000382485; OTTHUMT00000382486; OTTHUMT00000382488; OTTHUMT00000382489; OTTHUMT00000382490; OTTHUMT00000382491; OTTHUMT00000397531	chr8	144511284 - 144517845	-0.577518	-1.86285	-1.28381012482952	0.00254001686233084	1.72888080182045	0.443546288712503	-1.29105192287011	0.00039487370661939	-1.28381	0.00254002	0.105178122963918
TC0100017100.hg.1	Multiple_Complex	1939	Hs.497581	EIF2D	NM_001201478; NM_006893; ENST00000271764; ENST00000367114; ENST00000437518; ENST00000461334; ENST00000468891; ENST00000472709; ENST00000474408; ENST00000484492; ENST00000613435; ENST00000617960; ENST00000620382; BC001585; BC039134; BC058905; OTTHUMT00000468969; OTTHUMT00000468970; OTTHUMT00000468971; OTTHUMT00000468972; OTTHUMT00000468973; OTTHUMT00000468974; OTTHUMT00000468975; OTTHUMT0000046897…	chr1	206571292 - 206612551	0.247642	-1.02407	-1.27208078451295	1.43029497822077e-05	0.553281355071341	-0.718428850507089	-1.27181823721988	6.68697113378864e-06	-1.27208	1.43029e-05	0.00274628774106746
TC1900011764.hg.1	Multiple_Complex	79760	Hs.466919	GEMIN7	NM_001007269; NM_001007270; NM_024707; ENST00000270257; ENST00000391951; ENST00000591607; ENST00000591747; ENST00000592351; BC007793	chr19	45079195 - 45091524	-0.0346931	-1.30351	-1.26875538177988	0.000791863097045033	0.579030301811885	-0.689785127983873	-1.2696424301752	0.00157205174247214	-1.26964	0.00157205	0.0764896143514668
TC0200008281.hg.1	Multiple_Complex	55037		PTCD3	NM_017952; ENST00000254630; ENST00000409326; ENST00000409783; ENST00000418628; ENST00000464541; ENST00000465560; ENST00000467273; ENST00000469585; ENST00000472044; ENST00000473829; ENST00000476215; ENST00000477520; ENST00000480102; ENST00000483925; ENST00000484203; ENST00000487043; ENST00000488801; ENST00000493430; ENST00000494323; ENST00000627371; BC011832; OTTHUMT00000329854; OTTHUMT00000329855…	chr2	86106182 - 86142157	-0.600972	-1.86984	-1.2689895344141	3.05766693551324e-05	1.35746155159249	0.0885889390541852	-1.26867278659742	1.84357650802029e-05	-1.26899	3.05767e-05	0.00478752348899565
TC1900008164.hg.1	Multiple_Complex	6223	Hs.438429	RPS19	NM_001022; ENST00000221975; ENST00000593863; ENST00000598261; ENST00000598399; ENST00000598466; ENST00000598742; ENST00000600467; ENST00000601492; BC000023; BC007615; BC018616; OTTHUMT00000463049; OTTHUMT00000463050; OTTHUMT00000463051; OTTHUMT00000463052; OTTHUMT00000463053; OTTHUMT00000463054; OTTHUMT00000463055; OTTHUMT00000463056	chr19	41859918 - 41872926	-0.166133	-1.43374	-1.26764944961016	0.000146463558926982	-0.175762592140513	-1.44336768922204	-1.26743649427931	0.000186913096479324	-1.26744	0.000186913	0.0177188916529806
TSUnmapped00000108.hg.1	Coding	6195	Hs.149957	RPS6KA1	ENST00000625863			-0.454315	-1.71842	-1.26379937592063	0.000164975266684385	2.2819015232703	1.01779621111654	-1.26454589446829	0.00019373688370944	-1.26455	0.000193737	0.0181603293784019
TC1700012120.hg.1	Multiple_Complex	79701	Hs.187505	OGFOD3	NM_024648; NM_175902; NR_033265; ENST00000313056; ENST00000329197; ENST00000577495; ENST00000577606; ENST00000578287; ENST00000578586; ENST00000579407; ENST00000580445; ENST00000582146; ENST00000582593; ENST00000583445; ENST00000583897; BC008897; BC023602	chr17	82389210 - 82418637	-0.674122	-1.9356	-1.26088599143661	0.000857048243023815	1.39529339708153	0.133816997419877	-1.26239521867856	0.00209044246771275	-1.2624	0.00209044	0.0927680827041535
TC1700012348.hg.1	Multiple_Complex	84461	Hs.654794	NEURL4	NM_001005408; NM_032442; ENST00000315614; ENST00000399464; ENST00000570460; ENST00000571243; ENST00000571508; ENST00000571887; ENST00000572029; ENST00000572680; ENST00000573186; ENST00000573651; ENST00000574120; ENST00000576485; ENST00000576794; ENST00000576966; OTTHUMT00000255434; OTTHUMT00000255435; OTTHUMT00000440657; OTTHUMT00000440658; OTTHUMT00000440668; OTTHUMT00000440690; OTTHUMT000004406…	chr17	7315628 - 7329393	-0.0817519	-1.34524	-1.2596276328772	0.000975973270326528	2.34042116186306	1.07693280738348	-1.26507713331471	0.000772316715320194	-1.25963	0.000975973	0.0551575234999276
TC1100011280.hg.1	Multiple_Complex	10897	Hs.446445	YIF1A	NM_001300861; NM_020470; ENST00000359461; ENST00000376899; ENST00000376901; ENST00000431556; ENST00000471387; ENST00000474986; ENST00000484814; ENST00000485820; ENST00000494836; ENST00000496746; ENST00000526497; ENST00000528575; ENST00000534374; ENST00000616458; BC001299; OTTHUMT00000219903; OTTHUMT00000219904; OTTHUMT00000219905; OTTHUMT00000219906; OTTHUMT00000219907; OTTHUMT00000219908; OTTHUM…	chr11	66284580 - 66289170	-0.367645	-1.62659	-1.25866595226971	4.6033018556273e-05	1.62855776587079	0.369615232217431	-1.25882651798729	0.000107756939655147	-1.25883	0.000107757	0.0118830256362195
TC1600010809.hg.1	Multiple_Complex	54957	Hs.134406	TXNL4B	NM_001142317; NM_001142318; NM_017853; ENST00000268483; ENST00000423037; ENST00000426362; ENST00000562153; ENST00000565171; ENST00000569767; BC009646; OTTHUMT00000269007; OTTHUMT00000423170; OTTHUMT00000423171; OTTHUMT00000423172; OTTHUMT00000423173	chr16	72044289 - 72094431	0.07459	-1.18237	-1.25663276657316	0.00100760974527397	0.986889438037451	-0.270070651557861	-1.25683500913732	0.00153217094569223	-1.25684	0.00153217	0.0751688492510733
TC0100013071.hg.1	Multiple_Complex	4237	Hs.389137	MFAP2	NM_001135247; NM_001135248; NM_002403; NM_017459; ENST00000375534; ENST00000375535; ENST00000476788; ENST00000478684; ENST00000490075; ENST00000492598; BC015039; OTTHUMT00000006609; OTTHUMT00000006610; OTTHUMT00000006611; OTTHUMT00000006612; OTTHUMT00000006613; OTTHUMT00000006614	chr1	16974502 - 16981586	-0.175322	-1.43061	-1.25559270542924	0.00125259621011243	1.7290563843256	0.473768427504405	-1.25492926236306	0.00218172483103503	-1.25493	0.00218172	0.0952925179578524
TC0100015810.hg.1	Multiple_Complex	65005	Hs.288936	MRPL9	NM_001300733; NM_031420; NR_125331; ENST00000368829; ENST00000368830; ENST00000461182; ENST00000462783; ENST00000467306; ENST00000468006; ENST00000478926; ENST00000481777; ENST00000486707; ENST00000492684; ENST00000495867; BC004517; OTTHUMT00000036653; OTTHUMT00000036654; OTTHUMT00000036655; OTTHUMT00000036656; OTTHUMT00000036657; OTTHUMT00000036658; OTTHUMT00000036659; OTTHUMT00000036660; OTTHUM…	chr1	151759643 - 151769501	-0.756484	-2.00894	-1.2528321611926	0.000167908564393869	0.459802946171181	-0.792651716122265	-1.25278249115897	4.4668272508469e-05	-1.25283	0.000167909	0.0164931893027986
TC1500010041.hg.1	Multiple_Complex	80153		EDC3	NM_001142443; NM_001142444; NM_025083; ENST00000315127; ENST00000426797; ENST00000562047; ENST00000562174; ENST00000562974; ENST00000563009; ENST00000563292; ENST00000565602; ENST00000566119; ENST00000566219; ENST00000566243; ENST00000566828; ENST00000567813; ENST00000568176; ENST00000569007; ENST00000569561; ENST00000569606; ENST00000570138; BC011534; BC021271; OTTHUMT00000286399; OTTHUMT0000042…	chr15	74630558 - 74696292	-0.0690976	-1.32218	-1.25266940127833	1.00199942235922e-05	2.52337424059043	1.2702874471598	-1.2533147867629	7.42439632708007e-06	-1.25267	1.002e-05	0.00208621812247338
TC1900007829.hg.1	Multiple_Complex	57655	Hs.515351	GRAMD1A	NM_001136199; NM_020895; ENST00000317991; ENST00000411896; ENST00000424536; ENST00000594597; ENST00000595596; ENST00000598073; ENST00000598118; ENST00000598362; ENST00000598580; ENST00000599476; ENST00000599564; ENST00000600231; ENST00000603669; ENST00000603907; BC014077; OTTHUMT00000103980; OTTHUMT00000461555; OTTHUMT00000461556; OTTHUMT00000461557; OTTHUMT00000461558; OTTHUMT00000461559; OTTHUM…	chr19	34994784 - 35026471	-0.20887	-1.45961	-1.25035953244165	0.000175282639615347	1.84505489469238	0.594312706525543	-1.25093760948704	0.000310484161010994	-1.25094	0.000310484	0.025436466419579
TC1500010726.hg.1	Multiple_Complex	80021	Hs.511175	TMEM62	NM_024956; ENST00000260403; ENST00000563859; ENST00000564494; ENST00000564698; ENST00000565291; ENST00000566122; ENST00000566308; ENST00000567441; ENST00000568182; ENST00000568197; ENST00000569369; ENST00000569535; ENST00000569897; ENST00000569926; ENST00000570109; BC009981; OTTHUMT00000432224; OTTHUMT00000432225; OTTHUMT00000432226; OTTHUMT00000432227; OTTHUMT00000432228; OTTHUMT00000432229; OTT…	chr15	43123279 - 43185146	-0.573552	-1.82389	-1.25008269513095	0.000196926633391118	1.7796998990959	0.529364991560243	-1.25034204534482	0.000346582251314064	-1.25034	0.000346582	0.0272114173602569
TC1900006685.hg.1	Multiple_Complex	79187	Hs.28144	FSD1	NM_024333; ENST00000221856; ENST00000594438; ENST00000597480; ENST00000597590; ENST00000598010; ENST00000598179; ENST00000599375; ENST00000601006; ENST00000601678; ENST00000601815; BC003124; OTTHUMT00000458091; OTTHUMT00000458092; OTTHUMT00000458093; OTTHUMT00000458094; OTTHUMT00000458095; OTTHUMT00000458113; OTTHUMT00000458146; OTTHUMT00000458147; OTTHUMT00000458148; OTTHUMT00000458191	chr19	4304594 - 4323846	-0.764134	-2.01593	-1.24911740407052	0.000724845121746369	1.91196308263984	0.66016680093812	-1.25531024376968	0.000194344232639717	-1.24912	0.000724845	0.0451973977027507
TC0200008080.hg.1	Multiple_Complex	84058	Hs.643480	WDR54	NM_032118; ENST00000348227; ENST00000409791; ENST00000426787; ENST00000461531; ENST00000465134; ENST00000468778; ENST00000469321; ENST00000469932; ENST00000475328; ENST00000480089; ENST00000482605; ENST00000482880; ENST00000493982; BC051848; OTTHUMT00000252213; OTTHUMT00000328146; OTTHUMT00000328147; OTTHUMT00000328148; OTTHUMT00000328149; OTTHUMT00000328150; OTTHUMT00000328151; OTTHUMT0000032815…	chr2	74421678 - 74425755	-0.937304	-2.18538	-1.24790499102664	0.00160010907242482	1.2116321536035	-0.0364400485481618	-1.24821515942018	0.00252750097798425	-1.24822	0.0025275	0.104829898491097
TC0100007573.hg.1	Multiple_Complex	4985	Hs.372	OPRD1	NM_000911; ENST00000234961; ENST00000621425; OTTHUMT00000010330	chr1	28812142 - 28871712	-0.323066	-1.57244	-1.24786554331401	0.000927196305581766	1.38552300343671	0.136147305765022	-1.25261422698048	0.000672924813661126	-1.24787	0.000927196	0.0532929806402193
TC0200012062.hg.1	Multiple_Complex	10113	Hs.279784	PREB	NM_013388; ENST00000260643; ENST00000406567; ENST00000416802; ENST00000430533; ENST00000441451; ENST00000444452; ENST00000456259; ENST00000468045; ENST00000474802; BC002765; BC012890; BC016472; BC016906; BC041032; OTTHUMT00000214195; OTTHUMT00000324811; OTTHUMT00000324812; OTTHUMT00000324814; OTTHUMT00000324816; OTTHUMT00000324817; OTTHUMT00000324818; OTTHUMT00000324834; OTTHUMT00000324835	chr2	27130756 - 27134675	0.0190155	-1.22773	-1.24669367004914	0.000351548109931548	1.76118317455894	0.514438822429774	-1.24686415278954	0.000936274620160277	-1.24686	0.000936275	0.0536283880534842
TC0600007847.hg.1	Multiple_Complex	1026	Hs.370771	CDKN1A	NM_000389; NM_001220777; NM_001220778; NM_001291549; NM_078467; ENST00000244741; ENST00000373711; ENST00000405375; ENST00000448526; ENST00000459970; ENST00000462537; ENST00000478800; ENST00000615513; BC000275; BC000312; BC001935; BC013967; OTTHUMT00000040354; OTTHUMT00000040355; OTTHUMT00000040356; OTTHUMT00000040357; OTTHUMT00000040358	chr6	36676460 - 36687339	-0.201776	-1.44656	-1.24409881046718	0.00431573559678042	1.35207464511807	0.107285193895273	-1.2455649222853	0.00458053681264787	-1.24556	0.00458054	0.153912839682413
TC1700006733.hg.1	Multiple_Complex	23587	Hs.417029	ELP5	NM_015362; NM_203413; NM_203414; NM_203415; ENST00000354429; ENST00000356683; ENST00000396627; ENST00000396628; ENST00000570322; ENST00000570500; ENST00000571146; ENST00000572104; ENST00000573513; ENST00000573657; ENST00000573699; ENST00000574255; ENST00000574841; ENST00000574993; ENST00000576496; BC002762; OTTHUMT00000440084; OTTHUMT00000440085; OTTHUMT00000440110; OTTHUMT00000440111; OTTHUMT000…	chr17	7251416 - 7259940	-0.163356	-1.40657	-1.24353661737264	0.00017031951773161	0.531545817010327	-0.711670019827151	-1.24360552892797	0.000416023571389931	-1.24361	0.000416024	0.0310644663455353
TC0600008674.hg.1	Multiple_Complex	134701	Hs.149454	RIPPLY2	NM_001009994; NR_103525; ENST00000369687; ENST00000369689; BC130460; BC132968; OTTHUMT00000041360; OTTHUMT00000041361	chr6	83853266 - 83857516	0.225987	-1.01501	-1.24095021452266	0.000431276668302681	1.03258980360757	-0.208404339689883	-1.24235683097217	0.000574188123353994	-1.24236	0.000574188	0.0383404022357622
TC0600014100.hg.1	Multiple_Complex	57176	Hs.597526	VARS2	NM_001167734; ENST00000321897; ENST00000421263; ENST00000428017; ENST00000467717; ENST00000469358; ENST00000473916; ENST00000476162; ENST00000477052; ENST00000490699; ENST00000541562; ENST00000542001; ENST00000625423; BC112054; BC113605; BC143536; OTTHUMT00000076566; OTTHUMT00000257807; OTTHUMT00000257808; OTTHUMT00000257809; OTTHUMT00000257810; OTTHUMT00000257811; OTTHUMT00000257812; OTTHUMT0000…	chr6	30914205 - 30926459	-0.569445	-1.81142	-1.24054145653015	0.000182458102376324	2.06985503041413	0.827878913428934	-1.24386179833369	5.49157681451622e-05	-1.24054	0.000182458	0.017457817244784
TC0600009980.hg.1	Multiple_Complex	79683	Hs.745003	ZDHHC14	NM_024630; NM_153746; ENST00000340347; ENST00000341375; ENST00000359775; ENST00000414563; ENST00000422910; ENST00000517432; ENST00000518214; ENST00000523468; ENST00000523706; OTTHUMT00000042841; OTTHUMT00000042842; OTTHUMT00000042843; OTTHUMT00000042844; OTTHUMT00000375759; OTTHUMT00000375760; OTTHUMT00000375761; OTTHUMT00000375762; OTTHUMT00000375764	chr6	157381133 - 157678146	-0.805287	-2.04267	-1.23686220367496	0.00018248723882393	1.44397658838912	0.206596735031413	-1.23902583252825	0.000177030363561779	-1.23686	0.000182487	0.017457817244784
TC1500007008.hg.1	Multiple_Complex	7301	Hs.381282	TYRO3	NM_006293; ENST00000263798; ENST00000559066; ENST00000559815; ENST00000559851; ENST00000560162; ENST00000560227; ENST00000560992; ENST00000568343; ENST00000568490; BC049368; BC051756; OTTHUMT00000252693; OTTHUMT00000419208; OTTHUMT00000419209; OTTHUMT00000419210; OTTHUMT00000419212; OTTHUMT00000419213; OTTHUMT00000419214; OTTHUMT00000420223; OTTHUMT00000434234	chr15	41557675 - 41583586	0.154895	-1.0815	-1.23645597702626	0.000648925710600166	1.58474806548138	0.348352841620153	-1.2363024968739	0.0013125201805784	-1.2363	0.00131252	0.0670585677506653
TC0400012551.hg.1	Multiple_Complex	1635		DCTD	NM_001012732; NM_001921; ENST00000357067; ENST00000438320; ENST00000500813; ENST00000503182; ENST00000503820; ENST00000503988; ENST00000507543; ENST00000507631; ENST00000508994; ENST00000509218; ENST00000509757; ENST00000510307; ENST00000510370; ENST00000512766; ENST00000513348; ENST00000513383; ENST00000514754; BC001286; BC088357; OTTHUMT00000361742; OTTHUMT00000361743; OTTHUMT00000361868; OTTHU…	chr4	182890060 - 182917936	-0.254538	-1.48912	-1.23426410924002	0.000947506113692165	-0.0886538168767594	-1.3232363429776	-1.23485369148264	0.00112466978686003	-1.23485	0.00112467	0.0603644750106513
TC0700007986.hg.1	Multiple_Complex	114049		WBSCR22	NM_001202560; NM_017528; NR_037776; NR_045512; ENST00000265758; ENST00000421304; ENST00000421744; ENST00000423497; ENST00000428163; ENST00000430270; ENST00000430446; ENST00000432522; ENST00000436944; ENST00000441822; ENST00000442099; ENST00000453316; ENST00000463307; ENST00000464615; ENST00000471215; ENST00000478670; ENST00000487006; ENST00000496153; BC000169; BC001780; BC011696; OTTHUMT000002523…	chr7	73683025 - 73705161	-0.191013	-1.42601	-1.23527600449368	0.000155326425486399	0.842992919047094	-0.392002229174925	-1.23476512502547	0.00033760139586752	-1.23477	0.000337601	0.0268425243931636
TC1700009150.hg.1	Multiple_Complex	10458		BAIAP2	NM_001144888; NM_006340; NM_017450; NM_017451; ENST00000321280; ENST00000321300; ENST00000416299; ENST00000428708; ENST00000435091; ENST00000570913; ENST00000571530; ENST00000572073; ENST00000572329; ENST00000572498; ENST00000572918; ENST00000573017; ENST00000573659; ENST00000573677; ENST00000573894; ENST00000574027; ENST00000574688; ENST00000574804; ENST00000575245; ENST00000575712; ENST00000575…	chr17	81035122 - 81117432	-0.821139	-2.04889	-1.22573523416936	0.000839568468410751	2.62907092063212	1.4013203917384	-1.22986259434864	4.48064012828457e-05	-1.22574	0.000839568	0.0498562640362028
TC0900009654.hg.1	Multiple_Complex	6194	Hs.408073	RPS6	NM_001010; ENST00000315377; ENST00000380381; ENST00000380384; ENST00000380394; ENST00000498815; BC000524; BC013296; BC027620; BC071907; BC071908; BC094826; OTTHUMT00000051858; OTTHUMT00000051859; OTTHUMT00000051860; OTTHUMT00000051861; OTTHUMT00000051862	chr9	19375715 - 19380254	0.181973	-1.04234	-1.22426273571891	5.7299085932532e-05	-0.371205684503824	-1.59551804277467	-1.22453525392096	2.94738547444812e-05	-1.22426	5.72991e-05	0.00743628194583291
TC0600011443.hg.1	Coding	7918	Hs.247478; Hs.732291	GPANK1	NM_001199237; NM_001199238; NM_001199240; ENST00000375893; ENST00000375895; ENST00000375896; ENST00000375900; ENST00000375906; ENST00000445768; ENST00000456540; ENST00000458083; BC008783; OTTHUMT00000076327; OTTHUMT00000076330; OTTHUMT00000076331; OTTHUMT00000144445; OTTHUMT00000144447; OTTHUMT00000144715; OTTHUMT00000144716; OTTHUMT00000267876; uc003nvq.3	chr6	31661229 - 31666283	0.0542148	-1.16453	-1.21835919358883	0.000211484556646316	1.93288723796994	0.714141997036384	-1.21864606127571	0.000163631245969478	-1.21836	0.000211485	0.0193196692898636
TC1100008518.hg.1	Multiple_Complex	55331	Hs.23862	ACER3	NM_001300953; NM_001300954; NM_001300955; NM_018367; ENST00000278544; ENST00000525194; ENST00000525325; ENST00000525861; ENST00000526597; ENST00000527508; ENST00000530182; ENST00000530334; ENST00000530921; ENST00000531352; ENST00000531461; ENST00000532485; ENST00000533873; ENST00000534206; BC073853; OTTHUMT00000382770; OTTHUMT00000382771; OTTHUMT00000382772; OTTHUMT00000382773; OTTHUMT00000382774…	chr11	76860867 - 77026797	-0.0244855	-1.24225	-1.21770429535964	0.000191537850623794	1.18422858884898	-0.0335384299359965	-1.21802061221466	0.000482605412946059	-1.21802	0.000482605	0.0344990441323999
TC0700006634.hg.1	Multiple_Complex	7965	Hs.301613	AIMP2	NM_006303; ENST00000223029; ENST00000395236; ENST00000400479; ENST00000415999; BC002853; BC010156; BC013630; OTTHUMT00000242834; OTTHUMT00000325472; OTTHUMT00000325473; OTTHUMT00000325474	chr7	6009245 - 6023834	-0.92936	-2.14741	-1.21775297363097	7.68972202276785e-05	1.95377832256507	0.73573101770846	-1.21784248834245	5.23626077128615e-05	-1.21775	7.68972e-05	0.00935387317022796
TC1200012588.hg.1	Multiple_Complex	10536	Hs.631655	P3H3	NM_014262; ENST00000290510; ENST00000536140; ENST00000538102; ENST00000540406; ENST00000541956; ENST00000542976; ENST00000544200; ENST00000544813; ENST00000544949; ENST00000545596; ENST00000612048	chr12	6828373 - 6839854	-0.217848	-1.43493	-1.216921430809	0.000102467119090102	2.4355486047474	1.21846814165266	-1.21726463045689	0.000119539880285654	-1.21726	0.00011954	0.0128179610969806
TC1900009682.hg.1	Multiple_Complex	84337	Hs.631633	ELOF1	NM_032377; ENST00000252445; ENST00000586120; ENST00000586683; ENST00000587806; ENST00000589171; ENST00000590700; ENST00000591674; ENST00000591912; ENST00000593077; BC007516; OTTHUMT00000458864; OTTHUMT00000458865; OTTHUMT00000458866; OTTHUMT00000458867; OTTHUMT00000458868; OTTHUMT00000458869; OTTHUMT00000458870; OTTHUMT00000458871; uc002mse.1	chr19	11551147 - 11559236	-0.0229471	-1.24019	-1.21709492165058	0.000681797557899438	-0.380554413595355	-1.59779394399611	-1.21767007578619	0.000348358411683691	-1.21709	0.000681798	0.0432293407215547
TC0800009796.hg.1	Coding	11178	Hs.521432	LZTS1	NM_021020; ENST00000265801; ENST00000381569; ENST00000522290; ENST00000616228; BC075006; BC075007; OTTHUMT00000214122; OTTHUMT00000375129; uc003wzr.3	chr8	20246165 - 20303963	-0.119154	-1.33574	-1.21645967631953	0.000279984537301728	2.04278320681234	0.826193136262573	-1.21679839807314	2.95043676438704e-05	-1.21646	0.000279985	0.0235930729411323
TC1200010921.hg.1	Multiple_Complex	27165	Hs.212606	GLS2	NM_001280796; NM_001280797; NM_001280798; NM_013267; ENST00000311966; ENST00000390288; ENST00000424141; ENST00000461077; ENST00000471282; ENST00000476991; ENST00000479952; ENST00000483347; ENST00000486433; ENST00000486896; ENST00000491880; ENST00000494345; ENST00000494474; ENST00000496006; ENST00000539272; ENST00000610413; ENST00000623608; OTTHUMT00000277113; OTTHUMT00000277114; OTTHUMT0000035119…	chr12	56470944 - 56488414	0.0749195	-1.13905	-1.21456206560261	0.00216842945777751	1.23712413737277	0.0231577486932461	-1.21782009487292	0.000967781675125344	-1.21456	0.00216843	0.0950287329357589
TC1600006501.hg.1	Multiple_Complex	63922	Hs.153850	CHTF18	NM_022092; ENST00000262315; ENST00000317063; ENST00000426047; ENST00000440239; ENST00000455171; ENST00000461268; ENST00000464728; ENST00000471202; ENST00000479976; ENST00000484349; ENST00000491530; ENST00000493715; ENST00000498439; ENST00000563545; ENST00000564940; ENST00000565787; ENST00000567620; ENST00000569270; ENST00000570058; ENST00000631357; BC006278; BC018184; OTTHUMT00000109061; OTTHUMT0…	chr16	788046 - 800737	-0.323578	-1.53817	-1.21446233477017	0.00253045177129837	1.56707651196942	0.352489205496264	-1.21909365282925	0.000518779667999844	-1.21446	0.00253045	0.104920228452582
TC0900007096.hg.1	Multiple_Complex	10488	Hs.522110	CREB3	NM_006368; ENST00000353704; ENST00000486056; ENST00000613913; BC009402; BC010158; OTTHUMT00000052349; OTTHUMT00000052350	chr9	35732320 - 35737008	0.212289	-1.00229	-1.21462944261966	0.00114866328611103	1.19126600831118	-0.0233132013259148	-1.21438525806392	0.0030969755400543	-1.21439	0.00309698	0.119742076206885
TC1600007982.hg.1	Multiple_Complex	9709		HERPUD1	NM_001010989; NM_001272103; NM_014685; ENST00000300302; ENST00000344114; ENST00000379792; ENST00000439977; ENST00000562914; ENST00000563343; ENST00000563781; ENST00000563911; ENST00000564678; ENST00000565966; ENST00000566550; ENST00000567944; ENST00000568358; ENST00000568651; ENST00000568676; ENST00000568814; ENST00000569429; ENST00000569569; ENST00000570273; BC000086; BC008320; BC009739; BC03267…	chr16	56932048 - 56944863	-0.259138	-1.47165	-1.212194756838	0.000995645668915586	1.97342652910781	0.760913347383631	-1.21241448584345	0.00259747882201319	-1.21241	0.00259748	0.106545363482008
TC0100006494.hg.1	Coding	126792	Hs.284284	B3GALT6	NM_080605; ENST00000379198; OTTHUMT00000005071	chr1	1232249 - 1235041	-0.118468	-1.33003	-1.21146997845967	0.000556311579465708	0.912860492702853	-0.298705962763496	-1.2121484236692	0.000677727951667489	-1.21215	0.000677728	0.043092069994783
TC1000009508.hg.1	Multiple_Complex	347688	Hs.532659	TUBB8	NM_177987; ENST00000561967; ENST00000562809; ENST00000563456; ENST00000564130; ENST00000567466; ENST00000568584; ENST00000568866; OTTHUMT00000427449; OTTHUMT00000427450; OTTHUMT00000427451; OTTHUMT00000427452; OTTHUMT00000427453; OTTHUMT00000427454; OTTHUMT00000427455	chr10	46888 - 74163	-0.17108	-1.38298	-1.21172106918942	0.000113744076991185	2.14116517942088	0.929260866705599	-1.21196755188414	0.000141935787495151	-1.21197	0.000141936	0.014513879149266
TC2200009161.hg.1	Multiple_Complex	91289	Hs.150540	LMF2	NM_033200; ENST00000216080; ENST00000474879; ENST00000504717; ENST00000505981; ENST00000507607; ENST00000514938; BC002942; BC014652; BC021143; OTTHUMT00000316832; OTTHUMT00000316833; OTTHUMT00000361665; OTTHUMT00000361666; OTTHUMT00000361667; OTTHUMT00000361668	chr22	50502947 - 50507706	-0.553183	-1.76514	-1.21176548392986	0.00146229081117129	2.80904037396924	1.59708155392905	-1.21228449441723	0.00138522784639345	-1.21177	0.00146229	0.0725533543919967
TC0900011665.hg.1	Coding	22845	Hs.531563	DOLK	NM_014908; ENST00000372586; BC035556; OTTHUMT00000054515	chr9	128945530 - 128947733	-0.0544716	-1.26356	-1.20636563538509	0.00222285557469626	1.62752859550379	0.418440900481377	-1.21061796779884	0.00371896346342891	-1.21062	0.00371896	0.134817194981199
TSUnmapped00000735.hg.1	Coding	6230	Hs.512676	RPS25	ENST00000630540			-0.455321	-1.66545	-1.21063342232296	0.00246456455552602	0.0727973206440391	-1.13733638772368	-1.21018197523131	0.0026862462453829	-1.21018	0.00268625	0.109048423388376
TC1900010047.hg.1	Multiple_Complex	126382	Hs.708153; Hs.732708	NR2C2AP	NM_001300945; NM_176880; ENST00000331552; ENST00000420605; ENST00000537399; ENST00000538165; ENST00000539678; ENST00000539693; ENST00000544883; BC057837; OTTHUMT00000402936; OTTHUMT00000402937; OTTHUMT00000402938; OTTHUMT00000402939; OTTHUMT00000402940; OTTHUMT00000402941; OTTHUMT00000402942	chr19	19201409 - 19203429	-0.134315	-1.34334	-1.20933852683453	0.00150574509855564	0.931693687964115	-0.277330178860097	-1.20926576029005	0.0023715364523904	-1.20927	0.00237154	0.100636471838699
TC1900009747.hg.1	Multiple_Complex	79002	Hs.515155	C19orf43	NM_024038; ENST00000242784; ENST00000588213; ENST00000589590; ENST00000591254; ENST00000592273; BC000216; BC004533; BC015347; OTTHUMT00000450854; OTTHUMT00000450855; OTTHUMT00000450856; OTTHUMT00000450857; OTTHUMT00000450858	chr19	12730640 - 12734775	0.152613	-1.05593	-1.20845417588861	0.00130212725017985	-0.109493153500321	-1.31803622517572	-1.20841838198882	0.00225145231879699	-1.20842	0.00225145	0.0973048877034994
TC0500008864.hg.1	Multiple_Complex	54853	Hs.286261	WDR55	NM_017706; ENST00000358337; ENST00000504897; ENST00000506393; ENST00000511232; ENST00000520764; BC068485; OTTHUMT00000251680; OTTHUMT00000372888; OTTHUMT00000372889; OTTHUMT00000372890; OTTHUMT00000374268	chr5	140664676 - 140674124	-0.0957771	-1.30008	-1.20406039488515	0.000613235069201741	0.52504755292075	-0.679257670711198	-1.20445738428489	0.00111068705258965	-1.20446	0.00111069	0.0598513569497057
TC0200016475.hg.1	Multiple_Complex	83444	Hs.410786	INO80B	NM_031288; ENST00000233331; ENST00000409493; ENST00000409917; ENST00000431187; ENST00000455562; ENST00000469849; ENST00000471577; ENST00000473618; ENST00000494986; BC064425; OTTHUMT00000252223; OTTHUMT00000328413; OTTHUMT00000328414; OTTHUMT00000328415; OTTHUMT00000328416; OTTHUMT00000328417; OTTHUMT00000328419; OTTHUMT00000328420; OTTHUMT00000328421; uc002slg.3	chr2	74455023 - 74457960	0.0297146	-1.17407	-1.20346394943718	0.00102395280924317	1.41876741021946	0.214982408107172	-1.20354236653913	0.00164498502995141	-1.20354	0.00164499	0.0788512421666327
TC0300013804.hg.1	Multiple_Complex	54995	Hs.55781	OXSM	NM_001145391; NM_017897; NR_026937; ENST00000280701; ENST00000420173; ENST00000428266; ENST00000448177; ENST00000449808; ENST00000626005; BC008202; OTTHUMT00000252876; OTTHUMT00000340813; OTTHUMT00000340814; OTTHUMT00000340818; OTTHUMT00000340819	chr3	25790072 - 25794534	-0.44321	-1.64306	-1.19989382871673	0.000194844949696353	1.26161712886219	0.0617695219404977	-1.19973653559812	0.000345297850311098	-1.19974	0.000345298	0.0271970887004752
TC2200008832.hg.1	Multiple_Complex	27351	Hs.570455	DESI1	NM_015704; ENST00000263256; ENST00000463886; ENST00000468151; ENST00000482612; BC093956; BC112179; OTTHUMT00000104124; OTTHUMT00000321672; OTTHUMT00000321902; OTTHUMT00000321903	chr22	41598028 - 41621096	-0.355753	-1.55495	-1.19950653716399	0.000146742351600138	0.649286994602743	-0.549912308291647	-1.19953016001518	0.000185818618089361	-1.19953	0.000185819	0.0176768587285429
TC0800009242.hg.1	Multiple_Complex	51236	Hs.300224	HGH1	NM_016458; ENST00000347708; ENST00000525101; ENST00000530074; ENST00000530409; ENST00000533266; ENST00000534255; ENST00000628266; BC003035; BC009915; OTTHUMT00000382922; OTTHUMT00000382923; OTTHUMT00000382924; OTTHUMT00000382926; OTTHUMT00000382927; OTTHUMT00000382928	chr8	144137769 - 144140843	-0.466559	-1.66537	-1.19707428794616	0.00238834098919723	2.44089414317888	1.24208197448284	-1.19950026106476	0.00426016708724281	-1.1995	0.00426017	0.147005003074024
TSUnmapped00000732.hg.1	Coding			SLC37A4	ENST00000631372			-0.773664	-1.97143	-1.19781321153227	0.001975207619104	2.02258250618003	0.824817346611054	-1.19837545227852	0.0028123102991566	-1.19838	0.00281231	0.112617038094284
TC0400010784.hg.1	Multiple_Complex	84273	Hs.8715	NOA1	NM_032313; ENST00000264230; BC004894; OTTHUMT00000250694	chr4	56963350 - 56978823	0.121096	-1.07656	-1.19759428915321	9.56970802484965e-05	0.650933892362224	-0.546721997259508	-1.19741866458074	0.000119947947591858	-1.19742	0.000119948	0.0128515658134134
TC1200008792.hg.1	Multiple_Complex	7374	Hs.191334	UNG	NM_003362; NM_080911; ENST00000242576; ENST00000336865; ENST00000446767; ENST00000539287; ENST00000540158; BC015205; BC050634; OTTHUMT00000403067; OTTHUMT00000403068; OTTHUMT00000403069; OTTHUMT00000403070; OTTHUMT00000403071	chr12	109097574 - 109110993	-0.484928	-1.68147	-1.19610891954679	0.000329634292734739	2.07658113658137	0.880040536627629	-1.19688867096	0.000304865175949893	-1.19611	0.000329634	0.0264623626485753
TC0300006561.hg.1	Multiple_Complex	84522	Hs.24054	JAGN1	NM_032492; ENST00000307768; ENST00000489724; ENST00000616966; BC032101; OTTHUMT00000250335; OTTHUMT00000339180	chr3	9890554 - 9894349	-0.94708	-2.14204	-1.1948590121569	0.000468002136383093	0.430033903461336	-0.764928587589884	-1.19536642905506	0.00103900233733648	-1.19537	0.001039	0.0575800353979173
TC0100012442.hg.1	Multiple_Complex	54991	Hs.235095	C1orf159	NM_017891; ENST00000379319; ENST00000379320; ENST00000379325; ENST00000379339; ENST00000421241; ENST00000427787; ENST00000434641; ENST00000442117; ENST00000462097; ENST00000464905; ENST00000465822; ENST00000467751; ENST00000472741; ENST00000473600; ENST00000475119; ENST00000477196; ENST00000480643; ENST00000482816; ENST00000487177; BC008788; OTTHUMT00000001851; OTTHUMT00000001852; OTTHUMT00000001…	chr1	1081818 - 1116361	-0.150633	-1.34315	-1.19150950504726	0.00298013428762823	1.09656607096641	-0.0959490221829513	-1.19525876158834	0.00325326886376347	-1.19526	0.00325327	0.123984067449717
TC1000006796.hg.1	Multiple_Complex	55176	Hs.112955	SEC61A2	NM_001142627; NM_001142628; NM_018144; NR_024576; NR_024577; ENST00000298428; ENST00000304267; ENST00000379017; ENST00000379020; ENST00000379033; ENST00000379051; ENST00000418772; ENST00000419021; ENST00000441368; ENST00000457034; ENST00000466451; ENST00000472221; ENST00000475268; ENST00000495368; BC026179; OTTHUMT00000046787; OTTHUMT00000046788; OTTHUMT00000046789; OTTHUMT00000046790; OTTHUMT000…	chr10	12129637 - 12169961	-0.85025	-2.04374	-1.19342794031292	8.15307103789103e-05	1.91778437490227	0.724298541637215	-1.19390742248059	6.15638903096735e-05	-1.19343	8.15307e-05	0.00975136029421769
TC0200016366.hg.1	Multiple_Complex	51078	Hs.435759	THAP4	NM_001164356; NM_015963; ENST00000321679; ENST00000402136; ENST00000402545; ENST00000407315; ENST00000497486; ENST00000612200; BC069235; OTTHUMT00000257267; OTTHUMT00000323045; OTTHUMT00000323048; OTTHUMT00000323051; OTTHUMT00000323052; uc002wbs.3	chr2	241584405 - 241637449	-0.928036	-2.11917	-1.19085061224226	0.000971973222963216	1.49998781878199	0.308851201449014	-1.19159762940729	0.000742317224949979	-1.19085	0.000971973	0.0550534882491276
TC2200009235.hg.1	Multiple_Complex	6634	Hs.356549	SNRPD3	NM_001278656; NM_004175; NR_103819; ENST00000215829; ENST00000402849; ENST00000468770; BC000457; BC003150; OTTHUMT00000319813; OTTHUMT00000319814; OTTHUMT00000319815	chr22	24555503 - 24582052	-0.880498	-2.06949	-1.18911084068614	8.65857661224253e-05	0.225713232415759	-0.963281571294283	-1.18902480427313	7.5431894541176e-05	-1.18911	8.65858e-05	0.0101766387455578
TC1400010599.hg.1	Multiple_Complex	319089	Hs.659936	TTC6	NM_001310135; ENST00000267368; ENST00000382320; ENST00000476979; ENST00000478811; ENST00000553443; ENST00000554555; ENST00000555921; ENST00000556845; BC103914; BC103915; BC103916; OTTHUMT00000348620; OTTHUMT00000348621; OTTHUMT00000409916; OTTHUMT00000409928; OTTHUMT00000410716; OTTHUMT00000410717	chr14	37595199 - 37842694	0.182038	-1.00599	-1.1867322582519	0.0085202247969008	1.44162569535386	0.253602423046043	-1.19252684740522	0.0038528431034262	-1.18673	0.00852022	0.227815740827119
TC1900011840.hg.1	Coding	26517	Hs.75056	TIMM13	NM_012458; ENST00000215570; ENST00000591871; BC008607; OTTHUMT00000451333; OTTHUMT00000451830	chr19	2425624 - 2427916	0.176346	-1.00986	-1.18653485505919	0.00756409803758629	-0.700374961847288	-1.88657912373585	-1.1862065650774	0.0086484405691207	-1.18621	0.00864844	0.230065805851094
TC0700013467.hg.1	Multiple_Complex	90956	Hs.744886	ADCK2	NM_052853; ENST00000072869; ENST00000473512; ENST00000476491; ENST00000483369; ENST00000498423; ENST00000622666; BC014107; OTTHUMT00000348734; OTTHUMT00000348735; OTTHUMT00000348737; OTTHUMT00000348738; OTTHUMT00000348739; uc003vvz.3	chr7	140673153 - 140696261	-0.593917	-1.77785	-1.18253842461859	0.00110725094401498	1.62468197322796	0.440750701011669	-1.18484561867777	0.00191621941527985	-1.18485	0.00191622	0.0874375749997446
TC1000012510.hg.1	Multiple_Complex	118472	Hs.422113	ZNF511	NM_145806; NR_130127; ENST00000359035; ENST00000361518; ENST00000463816; ENST00000482153; BC019897; OTTHUMT00000051142; OTTHUMT00000051143; OTTHUMT00000051144; OTTHUMT00000051145	chr10	133308475 - 133313162	0.101843	-1.07864	-1.18197166478666	0.000829950800423709	-0.448699284288106	-1.62918546211624	-1.18119592138645	0.000425153433640246	-1.18197	0.000829951	0.0495016788917041
TC0100015082.hg.1	Multiple_Complex	51611	Hs.440776	DPH5	NM_001077394; NM_001077395; NM_015958; ENST00000342173; ENST00000370105; ENST00000370109; ENST00000427040; ENST00000464270; ENST00000466807; ENST00000476507; ENST00000477293; ENST00000481871; ENST00000481982; ENST00000488176; ENST00000488789; ENST00000490732; ENST00000492067; ENST00000498372; ENST00000617698; BC053857; OTTHUMT00000029881; OTTHUMT00000029882; OTTHUMT00000029883; OTTHUMT00000029884…	chr1	100989623 - 101026088	-0.867885	-2.04938	-1.18147497260333	6.98474251607649e-05	0.911004107331125	-0.270496283347738	-1.1821556857345	2.86809657420654e-05	-1.18147	6.98474e-05	0.00868295601243025
TC0400007247.hg.1	Coding	10744	Hs.668806	PTTG2	NM_006607; ENST00000504686; BC069114; BC069400; OTTHUMT00000360541	chr4	37960435 - 37961125	-0.60945	-1.78959	-1.18107756581463	0.00126323828004376	0.927086440640323	-0.253052179176767	-1.18246134794559	0.000657520806135796	-1.18108	0.00126324	0.0653274653394061
TC1600011416.hg.1	Multiple_Complex	54920	Hs.534460	DUS2	NM_001271762; NM_001271763; NM_017803; ENST00000358896; ENST00000432752; ENST00000561965; ENST00000562246; ENST00000564781; ENST00000564975; ENST00000565263; ENST00000565980; ENST00000566306; ENST00000567100; ENST00000568099; ENST00000569289; ENST00000570709; ENST00000571081; ENST00000575677; ENST00000576994; BC006527; OTTHUMT00000268869; OTTHUMT00000432745; OTTHUMT00000432746; OTTHUMT00000432747…	chr16	67987746 - 68079323	-0.621613	-1.8024	-1.18044665472083	0.000137650061412075	2.15946189119411	0.978674485047065	-1.18071133179596	4.49450844371396e-05	-1.18045	0.00013765	0.0141990849822866
TC1200008933.hg.1	Multiple_Complex	53373		TPCN1	NM_001143819; NM_001301214; NM_017901; ENST00000335509; ENST00000392569; ENST00000428632; ENST00000541517; ENST00000546503; ENST00000546781; ENST00000546787; ENST00000546907; ENST00000547275; ENST00000547955; ENST00000548465; ENST00000549279; ENST00000550543; ENST00000550785; ENST00000550873; ENST00000551096; ENST00000551099; ENST00000551127; ENST00000552077; ENST00000552542; ENST00000552642; ENS…	chr12	113221050 - 113298585	-0.877269	-2.05747	-1.18017741344926	0.000489417935583033	2.33653677517902	1.15633307793555	-1.18054354218105	9.91800088011571e-05	-1.18018	0.000489418	0.0348274355129262
TC0100006620.hg.1	Multiple_Complex	7161	Hs.192132	TP73	NM_001126240; NM_001126241; NM_001126242; NM_001204184; NM_001204185; NM_001204186; NM_001204187; NM_001204188; NM_001204189; NM_001204190; NM_001204191; NM_001204192; NM_005427; ENST00000346387; ENST00000354437; ENST00000357733; ENST00000378280; ENST00000378285; ENST00000378288; ENST00000378290; ENST00000378295; ENST00000603362; ENST00000603364; ENST00000604074; ENST00000604194; ENST00000604479;…	chr1	3652520 - 3736201	-0.333468	-1.51345	-1.17997753250723	0.00237914183165875	1.26601900013028	0.0860403112745821	-1.1842037863212	0.000722743405412233	-1.17998	0.00237914	0.100739922155709
TC0300013380.hg.1	Multiple_Complex	10195	Hs.478481	ALG3	NM_001006941; NM_005787; NR_024533; NR_024534; ENST00000397676; ENST00000411922; ENST00000414845; ENST00000423996; ENST00000445626; ENST00000446569; ENST00000455059; ENST00000461415; ENST00000462735; ENST00000463495; ENST00000477959; ENST00000482048; ENST00000485912; ENST00000488976; BC002839; OTTHUMT00000346033; OTTHUMT00000346034; OTTHUMT00000346035; OTTHUMT00000346036; OTTHUMT00000346037; OTTH…	chr3	184242301 - 184249548	-0.631889	-1.81206	-1.17991223602212	0.000194953846388012	1.79530446289243	0.615135420874388	-1.17991226134738	0.000204731829540501	-1.17991	0.000204732	0.0188422683797444
TC1700011736.hg.1	Multiple_Complex	30833	Hs.67201	NT5C	NM_001252377; NM_014595; NR_045513; ENST00000245552; ENST00000577523; ENST00000578095; ENST00000578337; ENST00000578407; ENST00000579023; ENST00000579082; ENST00000580423; ENST00000580758; ENST00000582160; ENST00000582170; ENST00000582744; ENST00000583655; ENST00000584352; BC008183; BC017454; BC022334; OTTHUMT00000445849; OTTHUMT00000445851; OTTHUMT00000445852; OTTHUMT00000445853; OTTHUMT00000445…	chr17	75130225 - 75131795	-0.164887	-1.34254	-1.17762000153422	0.00162813314668994	1.33927307859903	0.161615130501443	-1.17761127586851	0.00366474649503303	-1.17761	0.00366475	0.133811962425497
TSUnmapped00000077.hg.1	Coding	3145	Hs.82609	HMBS	ENST00000625884			-0.340763	-1.51798	-1.17715821008571	0.00569480861612556	1.77599908716445	0.598777501107612	-1.17742989014372	0.00676285261261617	-1.17743	0.00676285	0.19773556238162
TC0500008626.hg.1	Multiple_Complex	8572	Hs.424312	PDLIM4	NM_001131027; NM_003687; ENST00000253754; ENST00000379018; ENST00000418373; ENST00000462597; ENST00000463615; ENST00000474421; ENST00000484620; BC003096; BC016765; OTTHUMT00000132644; OTTHUMT00000132645; OTTHUMT00000132646; OTTHUMT00000132647; OTTHUMT00000132648; OTTHUMT00000132649; OTTHUMT00000145699	chr5	132257644 - 132273454	-0.275762	-1.4516	-1.17490960564597	0.00290903790857449	1.87236137549775	0.69652624956079	-1.17698783576123	0.00307847721869065	-1.17699	0.00307848	0.119332747697675
TC0200016686.hg.1	Multiple_Complex	113419	Hs.516087	TEX261	NM_144582; ENST00000272438; ENST00000433258; ENST00000466731; ENST00000473055; ENST00000478068; ENST00000489894; BC128461; BC128462; OTTHUMT00000251916; OTTHUMT00000330329; OTTHUMT00000330331; OTTHUMT00000332242; OTTHUMT00000332243; OTTHUMT00000332244	chr2	70985938 - 70994945	-0.475022	-1.65011	-1.17539757339992	0.00106911711103161	0.978432986439437	-0.196658611710958	-1.17504688622774	0.000611700584344062	-1.1754	0.00106912	0.0586394536656733
TC1000011368.hg.1	Multiple_Complex	118932	Hs.217484	ANKRD22	NM_144590; ENST00000371930; ENST00000476963; BC021671; OTTHUMT00000049262; OTTHUMT00000049263	chr10	88819902 - 88851975	0.0822577	-1.09344	-1.17464603375823	0.00380294751476624	1.30575551976638	0.130061436806158	-1.17983440067264	0.00222837635309009	-1.17465	0.00380295	0.136827491420492
TC1200009768.hg.1	Multiple_Complex	10162	Hs.655248	LPCAT3	NM_005768; ENST00000261407; ENST00000535021; ENST00000535479; ENST00000536797; ENST00000536971; ENST00000537179; ENST00000538910; ENST00000538987; ENST00000540060; ENST00000540090; ENST00000543794; ENST00000545459; ENST00000620843; BC065194; OTTHUMT00000401811; OTTHUMT00000401812; OTTHUMT00000401814; OTTHUMT00000401815; OTTHUMT00000401816; OTTHUMT00000401817; OTTHUMT00000401818; OTTHUMT0000040181…	chr12	6976185 - 7018538	-0.676983	-1.85059	-1.17314923506068	0.00457136823655468	1.73396495189346	0.560352789554155	-1.17326038998274	0.00454222495028879	-1.17315	0.00457137	0.153718909614144
TC0600010057.hg.1	Multiple_Complex	39	Hs.571037	ACAT2	NM_001303253; NM_005891; ENST00000367048; ENST00000467951; ENST00000472052; BC000408; OTTHUMT00000042912; OTTHUMT00000042913; OTTHUMT00000042914	chr6	159760328 - 159779112	-0.947178	-2.1189	-1.17197697914576	9.45707202381312e-05	1.50748480062272	0.335760238555677	-1.172064105294	7.45849722720214e-05	-1.17198	9.45707e-05	0.0108207066746948
TC1600009035.hg.1	Multiple_Complex	115939	Hs.134846	TSR3	NM_001001410; ENST00000007390; ENST00000566296; BC013943; BC016699; BC017325; OTTHUMT00000109057; OTTHUMT00000432277	chr16	1349240 - 1351911	0.0640456	-1.10762	-1.17168909479506	0.00311781066267833	0.896043894230471	-0.275621974674106	-1.17215043669031	0.00174607338876462	-1.17169	0.00311781	0.120239431096188
TC0100013455.hg.1	Multiple_Complex	6118	Hs.79411	RPA2	NM_001286076; NM_001297558; NM_002946; ENST00000313433; ENST00000373909; ENST00000373912; ENST00000419958; ENST00000444045; BC001630; BC012157; BC021257; OTTHUMT00000011179; OTTHUMT00000011180; OTTHUMT00000011181; OTTHUMT00000011182; OTTHUMT00000011183	chr1	27891524 - 27914797	-0.508709	-1.67918	-1.17009790503575	0.000972524023037019	1.35337824926967	0.182907056704628	-1.17033793241986	0.000282027345199254	-1.1701	0.000972524	0.0550534882491276
TC0100012940.hg.1	Coding	101060301		HNRNPCL4	ENST00000323770; OTTHUMT00000479154	chr1	13164555 - 13165560	-0.0455469	-1.21384	-1.16968841824706	0.000244975296266787	1.00606288927794	-0.162226017793308	-1.16946439599181	6.98330482826062e-05	-1.16969	0.000244975	0.0214410453421176
TSUnmapped00000485.hg.1	Coding	6195	Hs.149957	RPS6KA1	ENST00000629099			-0.602706	-1.77034	-1.1670453155649	0.00126038409480715	2.77856995519241	1.61093903206629	-1.16796523548395	0.00240565893604025	-1.16797	0.00240566	0.101453350041908
TC0600009094.hg.1	Multiple_Complex	6610	Hs.55235	SMPD2	NM_003080; ENST00000258052; ENST00000439615; ENST00000458487; BC000038; OTTHUMT00000041755; OTTHUMT00000041756; OTTHUMT00000041757	chr6	109440728 - 109443919	-0.328201	-1.49497	-1.16605337440171	0.00109727079889031	2.10537122131831	0.938605667529155	-1.16776692167363	0.00107403696822732	-1.16605	0.00109727	0.0595103919094525
TC1400010771.hg.1	Multiple_Complex	23357	Hs.497448	ANGEL1	NM_015305; ENST00000554941; ENST00000555079; ENST00000556298; ENST00000557179; ENST00000557497; BC028714; OTTHUMT00000413714; OTTHUMT00000413715; OTTHUMT00000414493; OTTHUMT00000414494; OTTHUMT00000414495	chr14	76787243 - 76826246	-0.425381	-1.59105	-1.16419033286266	0.00115725769855744	1.77748815866308	0.611822773748838	-1.16676030145547	0.000816292478069714	-1.16419	0.00115726	0.06138298815037
TC1600007348.hg.1	Multiple_Complex	112869	Hs.655476	SGF29	NM_138414; ENST00000317058; ENST00000564023; ENST00000564682; ENST00000565945; ENST00000567447; ENST00000567564; ENST00000569581; BC011981; OTTHUMT00000254691; OTTHUMT00000430976; OTTHUMT00000430977; OTTHUMT00000430978; OTTHUMT00000430979; OTTHUMT00000430980; OTTHUMT00000430981	chr16	28553915 - 28591790	-0.264347	-1.4261	-1.16071720270642	0.0010079423285175	1.49483312601096	0.333080961988181	-1.16280079224505	0.0012640351870321	-1.1628	0.00126404	0.0653437839450143
TC1100011310.hg.1	Multiple_Complex	5091	Hs.89890	PC	NM_000920; NM_001040716; NM_022172; ENST00000393955; ENST00000393958; ENST00000393960; ENST00000524491; ENST00000525476; ENST00000528224; ENST00000528403; ENST00000529047; ENST00000529352; ENST00000530187; ENST00000530259; ENST00000531614; ENST00000534194; ENST00000628663; BC011617; OTTHUMT00000393113; OTTHUMT00000393114; OTTHUMT00000393115; OTTHUMT00000393116; OTTHUMT00000393117; OTTHUMT00000393…	chr11	66848233 - 66958376	-0.428236	-1.58697	-1.15302712398463	0.0138371460071487	2.13934426254719	0.980606470281429	-1.16116125522171	0.0194854031437176	-1.16116	0.0194854	0.368815320239775
TC1700011917.hg.1	Multiple_Complex	57602		USP36	NM_025090; ENST00000312010; ENST00000449938; ENST00000542802; ENST00000586066; ENST00000586531; ENST00000586896; ENST00000587010; ENST00000587379; ENST00000587783; ENST00000588086; ENST00000588130; ENST00000588365; ENST00000588467; ENST00000589225; ENST00000589254; ENST00000589424; ENST00000590312; ENST00000590546; ENST00000591052; ENST00000591942; ENST00000592231; ENST00000592275; ENST0000059232…	chr17	78787381 - 78841441	-0.842864	-2.00356	-1.16086503028827	0.000138663377783342	2.19905988101736	1.03836305027717	-1.1611603474022	9.61329511006817e-05	-1.16087	0.000138663	0.0142710792525312
TSUnmapped00000307.hg.1	Coding	3145	Hs.82609	HMBS	ENST00000629150			-0.330014	-1.48904	-1.15866989400181	0.00737457241863384	1.8399329214893	0.680905936810832	-1.15926090504232	0.0089843293698012	-1.15926	0.00898433	0.235124192117452
TC0200006536.hg.1	Multiple_Complex	6201		RPS7	NM_001011; ENST00000304921; ENST00000403564; ENST00000406376; ENST00000407445; ENST00000462576; ENST00000472966; ENST00000479123; ENST00000481006; ENST00000491937; BC002866; BC061901; BC071919; OTTHUMT00000206667; OTTHUMT00000322763; OTTHUMT00000322764; OTTHUMT00000322765; OTTHUMT00000322766; OTTHUMT00000322767; OTTHUMT00000322768; OTTHUMT00000322769; OTTHUMT00000322770	chr2	3575205 - 3580919	0.068099	-1.0901	-1.15813216552077	3.52872463289601e-05	-0.0258271676527601	-1.18402912585526	-1.15835181261736	2.78654064059715e-05	-1.15813	3.52872e-05	0.00530434235894212
TC1500007067.hg.1	Multiple_Complex	548596	Hs.654988; Hs.741420	CKMT1A	NM_001015001; OTTHUMT00000133135; OTTHUMT00000133136; OTTHUMT00000133137; OTTHUMT00000133138; OTTHUMT00000133139; OTTHUMT00000133217; OTTHUMT00000133218; uc001zsn.3	chr15	43692886 - 43699222	-0.905179	-2.05963	-1.15449145042761	0.000855249510136694	2.0351441269602	0.880695675879179	-1.15500931801228	8.20694396237416e-05	-1.15449	0.00085525	0.050434457428782
TC0300013103.hg.1	Multiple_Complex	200916	Hs.380933	RPL22L1	NM_001099645; ENST00000295830; ENST00000463836; ENST00000466674; ENST00000475836; ENST00000478578; ENST00000494771; BC107708; OTTHUMT00000352586; OTTHUMT00000352587; OTTHUMT00000352675; OTTHUMT00000352677; OTTHUMT00000352678; OTTHUMT00000352679	chr3	170864875 - 170870483	-0.777406	-1.93132	-1.1539738092987	0.00054533244648081	-0.56125187806203	-1.7151630926859	-1.15366272554993	0.000256914461578017	-1.15397	0.000545332	0.0370326523509969
TC1700011716.hg.1	Multiple_Complex	26151		NAT9	NM_001305077; NM_001305078; NM_001305079; NM_001305080; NM_001305081; NM_001305082; NM_001305083; NM_001305084; NM_001305085; NM_001305086; NM_001305087; NM_001305088; NM_015654; NR_130953; NR_130954; ENST00000357814; ENST00000577428; ENST00000578798; ENST00000578822; ENST00000578862; ENST00000578947; ENST00000579218; ENST00000579837; ENST00000580216; ENST00000580301; ENST00000580632; ENST0000058…	chr17	74770529 - 74776425	-0.267627	-1.41747	-1.14889523356974	0.0003074508674405	1.63126997255828	0.481427561515546	-1.15019163296204	0.000391532454782812	-1.15019	0.000391532	0.0298434068204196
TC2100007321.hg.1	Multiple_Complex	8566		PDXK	NM_003681; BC000123; BC005825; BC008008; BC021550; BC041020; OTTHUMT00000195635; OTTHUMT00000195636; OTTHUMT00000195639; OTTHUMT00000195640; OTTHUMT00000195641; OTTHUMT00000195642; OTTHUMT00000195643; OTTHUMT00000195644; OTTHUMT00000195645; OTTHUMT00000195646; OTTHUMT00000195647; OTTHUMT00000195648; OTTHUMT00000195649; OTTHUMT00000195656; OTTHUMT00000195657; OTTHUMT00000195658; OTTHUMT00000195674…	chr21	43719094 - 43762307	-0.660541	-1.8096	-1.1490815077439	0.0042202406538269	1.49616668043188	0.347108136269692	-1.14917403447387	0.00807538918050307	-1.14917	0.00807539	0.221045052682979
TC0600011375.hg.1	Multiple_Complex	8449	Hs.485060	DHX16	ENST00000376437; ENST00000376442; ENST00000415603; ENST00000480966; BC008825; BC009392; OTTHUMT00000076076; OTTHUMT00000076077; OTTHUMT00000256719; OTTHUMT00000256720; uc003nqy.3	chr6	30653119 - 30673053	-0.0562101	-1.20276	-1.14570648441251	0.000314269644713362	2.58666275430765	1.44011282245599	-1.14660405031908	0.000524147647473073	-1.1466	0.000524148	0.0361884862633534
TC0800010285.hg.1	Multiple_Complex	6575	Hs.653173	SLC20A2	NM_001257180; NM_001257181; NM_006749; ENST00000342228; ENST00000517366; ENST00000518384; ENST00000518660; ENST00000518717; ENST00000519463; ENST00000520179; ENST00000520262; ENST00000521455; ENST00000522401; ENST00000522707; ENST00000523340; ENST00000524211; ENST00000524237; BC028600; OTTHUMT00000377578; OTTHUMT00000377579; OTTHUMT00000377580; OTTHUMT00000377581; OTTHUMT00000377582; OTTHUMT00000…	chr8	42416462 - 42542213	-0.0553936	-1.20139	-1.14620416750894	0.000546695122541216	1.79287333895775	0.646875762666222	-1.14635166700538	0.00103657009065681	-1.14635	0.00103657	0.0575048589320236
TSUnmapped00000677.hg.1	Coding	6130	Hs.499839	RPL7A	ENST00000630979			0.114014	-1.03059	-1.14468152588055	0.000535410301576108	0.450352178716666	-0.694254314998986	-1.14444005755391	0.000255735001752554	-1.14468	0.00053541	0.0366340465922161
TC1900009227.hg.1	Multiple_Complex	51690	Hs.512610	LSM7	NM_016199; ENST00000252622; ENST00000585395; ENST00000585409; ENST00000587502; ENST00000589532; ENST00000591515; ENST00000591745; BC018621; OTTHUMT00000451370; OTTHUMT00000451371; OTTHUMT00000451372; OTTHUMT00000451373; OTTHUMT00000451374; OTTHUMT00000451375; OTTHUMT00000451376	chr19	2321517 - 2328620	-0.541523	-1.68521	-1.1440234433789	0.00878702167295585	-0.784781845632183	-1.92847042606783	-1.14463301891004	0.00887940603966116	-1.14463	0.00887941	0.233465641542104
TC1100006477.hg.1	Multiple_Complex	57661	Hs.325838	PHRF1	NM_001286581; NM_001286582; NM_020901; ENST00000264555; ENST00000413872; ENST00000416188; ENST00000532550; ENST00000533464; ENST00000534320; BC136615; BC144293; BC144294; BC144295; BC146771; OTTHUMT00000382132; OTTHUMT00000382133; OTTHUMT00000382134; OTTHUMT00000382136; OTTHUMT00000398148; OTTHUMT00000398149	chr11	576446 - 612222	-0.333505	-1.47617	-1.14171590979236	0.00118757131758536	2.16476311514047	1.02209716597221	-1.14312301630034	0.00131649918801498	-1.14312	0.0013165	0.0671089108412322
TC0700007859.hg.1	Multiple_Complex	55253	Hs.520917	TYW1	NM_018264; ENST00000359626; ENST00000361660; ENST00000442959; ENST00000475392; ENST00000491969; ENST00000495971; ENST00000615572; BC015591; BC051888; OTTHUMT00000251932; OTTHUMT00000346619; OTTHUMT00000346624; OTTHUMT00000346626; OTTHUMT00000346627; OTTHUMT00000346628	chr7	66995173 - 67239520	-0.0844316	-1.22646	-1.14180007173276	0.000262879833822332	1.11106102816092	-0.0309705359297343	-1.14283814267405	0.000330100978517139	-1.14284	0.000330101	0.0264841653863485
TC0700011973.hg.1	Multiple_Complex	6878		TAF6	NM_001190415; NM_005641; NM_139315; NR_033792; ENST00000344095; ENST00000417349; ENST00000421980; ENST00000431404; ENST00000437822; ENST00000440225; ENST00000449571; ENST00000451699; ENST00000452041; ENST00000452438; ENST00000453269; ENST00000460673; ENST00000472509; ENST00000487115; ENST00000487288; ENST00000493322; ENST00000497233; ENST00000520135; ENST00000523306; BC018115; OTTHUMT00000337024;…	chr7	100107070 - 100119858	0.0135252	-1.12727	-1.14087415872584	0.00125063517193788	1.84912011006454	0.708321414373069	-1.14120689326019	0.0019430418080909	-1.14121	0.00194304	0.0880944244134705
TC1000009685.hg.1	Multiple_Complex	54522	Hs.289828	ANKRD16	NM_001009941; NM_001009943; NM_019046; ENST00000191063; ENST00000380092; ENST00000380094; ENST00000492368; BC062346; OTTHUMT00000046607; OTTHUMT00000046610; OTTHUMT00000046611; OTTHUMT00000356803	chr10	5861617 - 5889906	-0.441278	-1.58005	-1.13964984967217	0.000757326553287785	0.969057910238301	-0.169714167838573	-1.14169206669539	0.000288107653027931	-1.13965	0.000757327	0.0467092592498032
TC1100007801.hg.1	Multiple_Complex	51524	Hs.406530	TMEM138	NM_016464; NR_028473; ENST00000278826; ENST00000381787; ENST00000423772; ENST00000451389; ENST00000507563; ENST00000534963; ENST00000539776; ENST00000540194; ENST00000542946; ENST00000543594; ENST00000543833; ENST00000545420; BC005201; OTTHUMT00000398399; OTTHUMT00000398400; OTTHUMT00000398401; OTTHUMT00000398402; OTTHUMT00000398404; OTTHUMT00000398405; OTTHUMT00000398406; OTTHUMT00000398407; OTT…	chr11	61362001 - 61369509	-0.63827	-1.77722	-1.13919935287306	0.00064798747003971	0.294489890742448	-0.84446188090717	-1.13888944258526	0.000345099703021589	-1.1392	0.000647987	0.0418678243969018
TC0400007781.hg.1	Multiple_Complex	58503	Hs.661425	PROL1	NM_001302807; NM_021225; NR_126503; ENST00000399575; ENST00000505023; ENST00000514338; ENST00000615728; OTTHUMT00000362639; OTTHUMT00000362640; OTTHUMT00000362641	chr4	70397882 - 70410197	0.108907	-1.02966	-1.13881914526434	0.00666970496135785	0.875856348676387	-0.262714900879079	-1.14293170337473	0.00509705069234636	-1.13882	0.0066697	0.196316662728605
TC0X00008404.hg.1	Multiple_Complex	9016	Hs.194686	SLC25A14	NM_001282195; NM_001282196; NM_001282197; NM_001282198; NR_104107; ENST00000218197; ENST00000339231; ENST00000361980; ENST00000424447; ENST00000464184; ENST00000464342; ENST00000465988; ENST00000467346; ENST00000467496; ENST00000471795; ENST00000478474; ENST00000495156; ENST00000543953; ENST00000545805; ENST00000612248; BC119666; BC119667; OTTHUMT00000058253; OTTHUMT00000058254; OTTHUMT0000005825…	chrX	130339888 - 130373361	-0.806451	-1.94346	-1.13766834329174	0.00144472815269313	0.184077656067387	-0.95293661802169	-1.13809781251733	0.00173225352768004	-1.1381	0.00173225	0.0817356330839641
TC1200010653.hg.1	Multiple_Complex	91012		CERS5	NM_001281731; NM_147190; NR_104035; ENST00000317551; ENST00000380189; ENST00000422340; ENST00000438450; ENST00000542320; ENST00000546406; ENST00000546514; ENST00000546676; ENST00000547138; ENST00000547455; ENST00000547787; ENST00000547800; ENST00000547852; ENST00000548930; ENST00000548942; ENST00000549089; ENST00000549389; ENST00000549942; ENST00000550079; ENST00000550258; ENST00000550547; ENST00…	chr12	50129306 - 50167533	0.126932	-1.00741	-1.13459917706076	0.0013582365974534	1.73498757912629	0.60064249450566	-1.13417712996311	0.000162063551539774	-1.1346	0.00135824	0.0687474340433631
TC1600011367.hg.1	Multiple_Complex	83985	Hs.617449	SPNS1	NM_001142448; NM_001142449; NM_001142450; NM_001142451; NM_032038; ENST00000311008; ENST00000323081; ENST00000334536; ENST00000352260; ENST00000561868; ENST00000564476; ENST00000565975; ENST00000566059; ENST00000567771; ENST00000568388; ENST00000568829; ENST00000568900; BC008325; BC038961; BC047741; BC065235; OTTHUMT00000254690; OTTHUMT00000433213; OTTHUMT00000433214; OTTHUMT00000433215; OTTHUMT0…	chr16	28974221 - 28984548	-0.278109	-1.41236	-1.13445908389139	0.00117652047663528	1.92629954967024	0.792049913353568	-1.13391766479613	0.00282996950556811	-1.13392	0.00282997	0.113030943111178
TC0100010133.hg.1	Multiple_Complex	55154; 100129405		MSTO1MSTO2P	NM_001256532; NM_001256533; NM_018116; NR_024117; NR_046292; NR_046293; NR_046294; NR_046295; ENST00000245564; ENST00000368341; ENST00000460199; ENST00000462250; ENST00000465137; ENST00000466815; ENST00000471209; ENST00000473327; ENST00000475253; ENST00000478756; ENST00000482284; ENST00000483734; ENST00000483832; ENST00000488901; ENST00000490642; ENST00000490743; ENST00000491308; ENST00000494995;…	chr1	155610170 - 155614967	-0.936478	-2.06476	-1.12803718815591	0.00011679522726021	1.96154119326104	0.833258660356463	-1.12844582535063	8.25082468895504e-05	-1.12804	0.000116795	0.0125932899925127
TC1100013146.hg.1	Multiple_Complex	5682		PSMA1	NM_001143937; NM_002786; NM_148976; ENST00000396394; ENST00000418988; ENST00000524606; ENST00000526443; ENST00000527632; ENST00000528018; ENST00000528307; ENST00000529524; ENST00000530457; ENST00000531023; ENST00000531156; ENST00000532256; ENST00000533068; ENST00000533331; BC002577; BC005932; BC008472; BC009576; BC015105; BC015356; BC022372; OTTHUMT00000386421; OTTHUMT00000386422; OTTHUMT00000386…	chr11	14504874 - 14643635	-0.58217	-1.70781	-1.12555358462557	0.000575562844795049	0.877793849704378	-0.247846892941155	-1.12578560666702	0.000124780679374531	-1.12555	0.000575563	0.0384133019571917
TC1900007844.hg.1	Multiple_Complex	51599	Hs.466507	LSR	NM_001260489; NM_001260490; NM_015925; NM_205834; NM_205835; ENST00000347609; ENST00000354900; ENST00000360798; ENST00000361790; ENST00000427250; ENST00000597446; ENST00000597933; ENST00000599658; ENST00000601623; ENST00000602003; ENST00000602044; ENST00000602122; ENST00000605618; ENST00000621372; BC047376; OTTHUMT00000465221; OTTHUMT00000465512; OTTHUMT00000465513; OTTHUMT00000465514; OTTHUMT000…	chr19	35248330 - 35267964	-0.317541	-1.44687	-1.12524600784951	0.0224229561249788	1.27292335757545	0.143597163343378	-1.13710523489148	0.0135463710732741	-1.12525	0.022423	0.401731066908522
TC0200012656.hg.1	Multiple_Complex	2202	Hs.76224	EFEMP1	NM_001039348; NM_001039349; ENST00000355426; ENST00000394555; ENST00000421664; ENST00000424207; ENST00000429909; ENST00000438672; ENST00000439193; ENST00000440439; ENST00000452161; ENST00000452337; ENST00000480016; ENST00000497698; BC014410; BC098561; OTTHUMT00000251491; OTTHUMT00000324899; OTTHUMT00000324900; OTTHUMT00000324901; OTTHUMT00000324902; OTTHUMT00000324903; OTTHUMT00000324904; OTTHUMT…	chr2	55816695 - 55924163	-0.60169	-1.72661	-1.12449613897502	0.00626076938853309	0.91092571244868	-0.213993499224384	-1.13084222263043	0.00483561599457869	-1.1245	0.00626077	0.188615056478776
TC0800010158.hg.1	Multiple_Complex	84513	Hs.567619	PLPP5	NM_001102559; NM_001102560; NM_032483; ENST00000419686; ENST00000422581; ENST00000424479; ENST00000524409; ENST00000524616; ENST00000527758; ENST00000527793; ENST00000528814; ENST00000529359; ENST00000530193; ENST00000530432; ENST00000531109; ENST00000531483; ENST00000531823; ENST00000534339; BC033025; BC106014; OTTHUMT00000381831; OTTHUMT00000381832; OTTHUMT00000381833; OTTHUMT00000381834; OTTHU…	chr8	38263130 - 38269243	-0.686084	-1.80734	-1.12176151956817	0.000681490424470789	0.555367550036392	-0.565884948826781	-1.12255373446236	0.00066939502686793	-1.12176	0.00068149	0.0432293407215547
TC1100011265.hg.1	Multiple_Complex	84285	Hs.425178	EIF1AD	NM_001242481; NM_001242482; NM_001242483; NM_001242484; NM_001242485; NM_001242486; NM_032325; ENST00000312234; ENST00000525767; ENST00000526449; ENST00000526451; ENST00000527051; ENST00000527249; ENST00000529964; ENST00000529973; ENST00000530462; ENST00000532707; ENST00000533544; BC005131; OTTHUMT00000391072; OTTHUMT00000391073; OTTHUMT00000391074; OTTHUMT00000391075; OTTHUMT00000391076; OTTHUMT…	chr11	65996545 - 66002176	-0.591403	-1.71027	-1.11891970617644	0.00115739763918206	1.46870086782779	0.349830838157737	-1.11889217930646	0.0019179481363778	-1.11889	0.00191795	0.0874870495676367
TC2100008461.hg.1	Coding	84221	Hs.381214	SPATC1L	NM_001142854; NM_032261; ENST00000291672; ENST00000330205; BC009497; BC065570; BC084577; BC093804; BC112293; OTTHUMT00000206958; OTTHUMT00000376654	chr21	46161148 - 46184476	0.0538164	-1.06364	-1.11460539395873	0.00559220689524491	1.6034797791797	0.486024731150483	-1.1185278306148	0.0106460833879007	-1.11853	0.0106461	0.260292056348938
TC1100007470.hg.1	Multiple_Complex	1643	Hs.700338	DDB2	NM_000107; NM_001300734; ENST00000256996; ENST00000378600; ENST00000378601; ENST00000378603; ENST00000610805; ENST00000612309; ENST00000614394; ENST00000614825; ENST00000614884; ENST00000615695; ENST00000616278; ENST00000617022; ENST00000617847; ENST00000620515; ENST00000622090; ENST00000622878; BC000093; OTTHUMT00000474996; OTTHUMT00000474997; OTTHUMT00000474998; OTTHUMT00000475003; OTTHUMT00000…	chr11	47214465 - 47239919	-0.638152	-1.75656	-1.1184806652586	0.0015792033815765	1.60489508510253	0.486483643269294	-1.11885150769556	0.000525788132009635	-1.11848	0.0015792	0.0767825426393303
TC0700010910.hg.1	Multiple_Complex	5425		POLD2	NM_001127218; NM_001256879; NM_006230; ENST00000223361; ENST00000406581; ENST00000418438; ENST00000433715; ENST00000436400; ENST00000436844; ENST00000452185; ENST00000456038; ENST00000461116; ENST00000463464; ENST00000464871; ENST00000467469; ENST00000470867; ENST00000481104; ENST00000481763; ENST00000489883; ENST00000496539; ENST00000610533; BC000459; OTTHUMT00000250994; OTTHUMT00000343129; OTTH…	chr7	44114680 - 44124358	-0.460635	-1.57898	-1.11809694259456	0.00420234123037993	0.96378748397514	-0.154554446204725	-1.11809696511269	0.00460940974441702	-1.1181	0.00460941	0.154500585877682
TC2000008915.hg.1	Multiple_Complex	191	Hs.388004	AHCY	NM_000687; NM_001161766; ENST00000217426; ENST00000468908; ENST00000473516; ENST00000480653; ENST00000538132; ENST00000606061; BC010018; BC011606; BC114924; OTTHUMT00000078772; OTTHUMT00000078773; OTTHUMT00000078775; OTTHUMT00000078776; OTTHUMT00000470304; OTTHUMT00000470305	chr20	34234840 - 34311802	-0.114117	-1.23208	-1.11798002237429	0.000589573583213532	2.21786981165548	1.09991141275111	-1.1180322171388	0.0011099901442001	-1.11803	0.00110999	0.0598513569497057
TC1000012490.hg.1	Multiple_Complex	55361	Hs.25300	PI4K2A	NM_018425; ENST00000370631; BC003167; OTTHUMT00000049735	chr10	97640686 - 97676434	-0.554572	-1.67177	-1.11680025246329	0.000507826265052292	2.42703537171489	1.30983581919293	-1.11751208095404	0.000680225049922983	-1.11751	0.000680225	0.0431901545963727
TC0100009944.hg.1	Multiple_Complex	8394		PIP5K1A	NM_001135636; NM_001135637; NM_001135638; NM_003557; ENST00000349792; ENST00000368888; ENST00000368890; ENST00000409426; ENST00000418435; ENST00000424999; ENST00000441902; ENST00000447555; ENST00000454769; ENST00000460157; ENST00000461816; ENST00000464105; ENST00000468772; ENST00000481713; ENST00000486048; ENST00000486866; ENST00000489625; BC007833; OTTHUMT00000034423; OTTHUMT00000034424; OTTHUMT…	chr1	151197949 - 151249536	-0.0972924	-1.21475	-1.11730209978156	5.37167772951684e-05	1.67044222090295	0.552989016409965	-1.11739601351118	2.50535348149399e-05	-1.1173	5.37168e-05	0.00713791704100962
TC1600011463.hg.1	Coding	283871	Hs.442634	PGP	NM_001042371; ENST00000333503; ENST00000562001; OTTHUMT00000435095; OTTHUMT00000435097	chr16	2211602 - 2214821	-0.492902	-1.60874	-1.11582191239448	0.00113050546412047	0.273581218607409	-0.842258148644039	-1.11726639935654	0.00242240801638029	-1.11727	0.00242241	0.101745633732557
TC1100012730.hg.1	Multiple_Complex	84881	Hs.150458	RPUSD4	NM_001144827; NM_032795; ENST00000298317; ENST00000525812; ENST00000526942; ENST00000530036; ENST00000530903; ENST00000532674; ENST00000532800; ENST00000533628; ENST00000534393; BC014131; OTTHUMT00000386336; OTTHUMT00000386337; OTTHUMT00000386338; OTTHUMT00000386339; OTTHUMT00000386340; OTTHUMT00000386341; OTTHUMT00000386342; OTTHUMT00000386343; OTTHUMT00000386344; uc001qde.3	chr11	126202094 - 126211692	-0.755117	-1.86817	-1.11276878245303	0.00180013829062363	1.51893860220774	0.405880602180545	-1.11347860846467	0.00113427587162832	-1.11277	0.00180014	0.0839164962313901
TC1100011089.hg.1	Multiple_Complex	9219	Hs.173043	MTA2	NM_004739; ENST00000278823; ENST00000524902; ENST00000526844; ENST00000527204; ENST00000531179; ENST00000531261; ENST00000532239; BC053650; OTTHUMT00000395578; OTTHUMT00000395579; OTTHUMT00000395580; OTTHUMT00000395581; OTTHUMT00000395582; OTTHUMT00000395583; OTTHUMT00000395584	chr11	62593203 - 62601840	-0.203706	-1.31586	-1.11238726695896	0.000260377500630556	2.46215721185992	1.35000253529365	-1.11226774230168	0.000135841487105244	-1.11239	0.000260378	0.0224135990555472
TC1000008354.hg.1	Multiple_Complex	9060	Hs.524491	PAPSS2	NM_001015880; NM_004670; ENST00000361175; ENST00000456849; ENST00000465996; ENST00000482258; BC009894; OTTHUMT00000049229; OTTHUMT00000049230; OTTHUMT00000049231	chr10	87659613 - 87747705	-0.278997	-1.39195	-1.11111069174754	0.0129364779944813	1.22877914064156	0.115830090407547	-1.11869850414776	0.00685230734449379	-1.11111	0.0129365	0.291376619835878
TC1000012032.hg.1	Multiple_Complex	6144	Hs.381123; Hs.535873	RPL21	NM_000982; BC001603; BC007505; BC062981; BC070184; BC070323; BC070330; BC071902; BC104667	chr10	120354661 - 120355223	0.107253	-1.00356	-1.11053961405383	0.000387543215138802	-0.0154478561242474	-1.12625972699285	-1.11075262579879	0.000570362103708893	-1.11075	0.000570362	0.0382202634972173
TC1900009684.hg.1	Multiple_Complex	54	Hs.1211	ACP5	NM_001111034; NM_001111035; NM_001111036; NM_001611; ENST00000218758; ENST00000412435; ENST00000433365; ENST00000588079; ENST00000588524; ENST00000588625; ENST00000589792; ENST00000590420; ENST00000590832; ENST00000591319; ENST00000592659; ENST00000592828; BC025414; BC111014; OTTHUMT00000458879; OTTHUMT00000458880; OTTHUMT00000458881; OTTHUMT00000458882; OTTHUMT00000458883; OTTHUMT00000458884; OT…	chr19	11574660 - 11579008	-0.77406	-1.88379	-1.10973090973314	0.00135379107393532	2.0131854609551	0.903453209074402	-1.11002035098076	0.000223674450654107	-1.10973	0.00135379	0.0686504065322076
TC1600009412.hg.1	Multiple_Complex	51061	Hs.313847	TXNDC11	NM_001303447; NM_015914; ENST00000283033; ENST00000356957; ENST00000570917; ENST00000571882; ENST00000572732; ENST00000573174; ENST00000575349; ENST00000575591; ENST00000576969; BC002856; OTTHUMT00000437054; OTTHUMT00000437055; OTTHUMT00000437057; OTTHUMT00000437058; OTTHUMT00000437059; OTTHUMT00000437060; OTTHUMT00000437061; OTTHUMT00000437062; OTTHUMT00000437063	chr16	11679080 - 11742878	-0.401782	-1.50789	-1.10614935396197	0.000340155871208459	0.990032531672423	-0.116077937134392	-1.10653205319854	0.000671228728491975	-1.10653	0.000671229	0.0428796705377814
TC0100018437.hg.1	Multiple_Complex	8569		MKNK1	NM_001135553; NM_003684; NM_198973; NR_024174; NR_024176; ENST00000341183; ENST00000342571; ENST00000371945; ENST00000371946; ENST00000428112; ENST00000460098; ENST00000465783; ENST00000468852; ENST00000470237; ENST00000474868; ENST00000477883; ENST00000480531; ENST00000484301; ENST00000486716; ENST00000496619; ENST00000524417; ENST00000524749; ENST00000525888; ENST00000526513; ENST00000528077; E…	chr1	46557407 - 46604294	0.0949737	-1.00946	-1.10415599543465	0.000384211204325872	1.32993978146322	0.225504536300903	-1.10482012123809	0.000205793665036576	-1.10416	0.000384211	0.0294171861180131
TC0100008081.hg.1	Multiple_Complex	533	Hs.596514	ATP6V0B	NM_001039457; NM_001294333; NM_004047; ENST00000236067; ENST00000461670; ENST00000468183; ENST00000471859; ENST00000472174; ENST00000472277; ENST00000472505; ENST00000473485; ENST00000496131; ENST00000498208; ENST00000498664; ENST00000532072; ENST00000532642; BC000423; BC005876; OTTHUMT00000022854; OTTHUMT00000022855; OTTHUMT00000022856; OTTHUMT00000022857; OTTHUMT00000022859; OTTHUMT00000022860;…	chr1	43974487 - 43978300	-0.378965	-1.48288	-1.1041420461415	0.000755544467785192	1.51606773695917	0.412154827145816	-1.10404607888704	0.00160218106141101	-1.10405	0.00160218	0.0773732049400727
TC1900007340.hg.1	Multiple_Complex	55201		MAP1S	NM_001308363; NM_018174; ENST00000324096; ENST00000544059; ENST00000593593; ENST00000594212; ENST00000594340; ENST00000594365; ENST00000594625; ENST00000595338; ENST00000596637; ENST00000597000; ENST00000597067; ENST00000597681; ENST00000597735; ENST00000598756; ENST00000598769; ENST00000598916; ENST00000599494; ENST00000600186; ENST00000600608; ENST00000601097; ENST00000601544; BC080547; BC11395…	chr19	17719242 - 17734516	-0.980913	-2.08277	-1.10010572865831	0.0012028321888226	2.91945397375536	1.81759935963116	-1.10224561984316	0.000771552852483906	-1.10011	0.00120283	0.0629712570893436
TC0800009157.hg.1	Multiple_Complex	54742	Hs.69517	LY6K	NM_001160354; NM_001160355; NM_017527; ENST00000292430; ENST00000518841; ENST00000519387; ENST00000519390; ENST00000522591; BC117142; BC117144; OTTHUMT00000379893; OTTHUMT00000379894; OTTHUMT00000379956; OTTHUMT00000379957; OTTHUMT00000379958	chr8	142700111 - 142705127	-0.0484889	-1.1475	-1.09989252396351	0.00453069186300611	1.07990629317844	-0.0191068594018927	-1.10288808425681	0.00228860248326338	-1.09989	0.00453069	0.152821206772665
TC2200008903.hg.1	Multiple_Complex	27349	Hs.349111	MCAT	NM_014507; NM_173467; NR_046423; ENST00000290429; ENST00000327555; ENST00000464244; ENST00000608052; BC042195; OTTHUMT00000319677; OTTHUMT00000319678; OTTHUMT00000319679; OTTHUMT00000472338	chr22	43132206 - 43143397	-0.454043	-1.55314	-1.09876193808021	0.000798494554715423	1.72186493181271	0.62276660018256	-1.09887446537629	0.0017543465371552	-1.09887	0.00175435	0.0823830767453339
TC0200007628.hg.1	Multiple_Complex	6233		RPS27A	NM_001135592; NM_001177413; NM_002954; ENST00000272317; ENST00000402285; ENST00000404735; ENST00000449323; ENST00000463185; ENST00000468810; ENST00000471772; ENST00000478196; ENST00000494756; ENST00000495843; BC001392; BC042362; BC053371; BC066293; OTTHUMT00000324415; OTTHUMT00000324419; OTTHUMT00000324421; OTTHUMT00000324422; OTTHUMT00000324423; OTTHUMT00000324424; OTTHUMT00000326268; OTTHUMT000…	chr2	55231903 - 55235853	-0.0618943	-1.15897	-1.09713398808668	0.000115867186344311	0.228098315863151	-0.868976766138072	-1.09700025767243	6.71575798234746e-05	-1.09713	0.000115867	0.0125286440367738
TC1900006578.hg.1	Multiple_Complex	8175	Hs.115232	SF3A2	NM_007165; ENST00000221494; ENST00000586396; ENST00000587637; ENST00000589118; ENST00000590034; ENST00000592314; ENST00000592839; BC004434; BC009903; OTTHUMT00000451268; OTTHUMT00000451270; OTTHUMT00000451271; OTTHUMT00000451273; OTTHUMT00000451274; OTTHUMT00000451275; OTTHUMT00000473233	chr19	2236504 - 2248679	-0.520448	-1.61719	-1.09669217049992	0.000864834219779904	2.30044323800873	1.20369814463122	-1.09691413371199	0.000322856870304418	-1.09669	0.000864834	0.0508012742157795
TC0X00008830.hg.1	Multiple_Complex	6901		TAZ	NM_000116; NM_001303465; NM_181311; NM_181312; NM_181313; NR_024048; ENST00000369776; ENST00000426231; ENST00000439735; ENST00000470127; ENST00000475699; ENST00000476679; ENST00000476800; ENST00000479875; ENST00000483674; ENST00000483780; ENST00000494912; ENST00000498029; ENST00000601016; ENST00000612012; ENST00000612460; ENST00000613002; ENST00000613634; ENST00000614595; ENST00000615658; ENST000…	chrX	154411518 - 154421726	-0.475536	-1.56756	-1.09133378713968	0.00389173649485058	1.60820630076531	0.516185203325843	-1.09264089240452	0.00693465325514509	-1.09264	0.00693465	0.200891843658973
TC1100007800.hg.1	Multiple_Complex	26007		TKFC	NM_015533; ENST00000394900; ENST00000524440; ENST00000524953; ENST00000524968; ENST00000525170; ENST00000525366; ENST00000528061; ENST00000529092; ENST00000529121; ENST00000529479; ENST00000529620; ENST00000530057; ENST00000530329; ENST00000530456; ENST00000531820; ENST00000532173; ENST00000533393; ENST00000533853; ENST00000534084; ENST00000534134; ENST00000534370; ENST00000617083; BC001341; OTTH…	chr11	61333182 - 61354477	-0.389347	-1.48101	-1.09115916289592	0.00607461265438793	2.32965239360173	1.23799292608074	-1.09212076394891	0.00347508457768426	-1.09116	0.00607461	0.184894320141965
TC0300006846.hg.1	Multiple_Complex	6138		RPL15	NM_001253379; NM_001253380; NM_001253382; NM_001253383; NM_001253384; NM_002948; ENST00000307839; ENST00000354811; ENST00000412097; ENST00000413699; ENST00000415719; ENST00000422218; ENST00000434031; ENST00000435882; ENST00000436146; ENST00000456530; ENST00000465786; ENST00000490223; ENST00000611050; BC014837; BC068198; BC070328; BC071672; BC081565; OTTHUMT00000252885; OTTHUMT00000340865; OTTHUMT…	chr3	23911420 - 23923696	-0.0191767	-1.1102	-1.09107761587683	0.000828157327294014	0.115382486001566	-0.975637378331093	-1.09107761575415	0.000831352248867899	-1.09108	0.000831352	0.0495475062790349
TC1900012007.hg.1	Multiple_Complex	23636; 259307		NUP62IL4I1	NM_001193357; NM_001258017; NM_001258018; NM_012346; NM_016553; NM_152899; NM_153718; NM_153719; NM_172374; NR_047577; ENST00000341114; ENST00000352066; ENST00000391826; ENST00000413454; ENST00000422090; ENST00000593652; ENST00000593956; ENST00000594673; ENST00000595373; ENST00000595463; ENST00000595761; ENST00000595948; ENST00000596011; ENST00000596022; ENST00000596217; ENST00000596437; ENST0000…	chr19	49887382 - 49929763	-0.246336	-1.33739	-1.09101675354592	7.53400851909341e-05	1.89807129264024	0.807017868907162	-1.09101676986758	8.02663566523323e-05	-1.09102	8.02664e-05	0.00963409187935819
TC0500008114.hg.1	Multiple_Complex	153643	Hs.276287	FAM81B	NM_152548; ENST00000283357; ENST00000503099; ENST00000503361; ENST00000506418; ENST00000507832; ENST00000510458; ENST00000512365; ENST00000513110; ENST00000513529; BC034772; OTTHUMT00000370690; OTTHUMT00000370691; OTTHUMT00000370878; OTTHUMT00000370879; OTTHUMT00000370880; OTTHUMT00000370881; OTTHUMT00000370882; OTTHUMT00000370883; OTTHUMT00000370884	chr5	95391344 - 95450454	-0.0121834	-1.10033	-1.08907530861423	0.0185670825632469	1.02843229061173	-0.059714473351265	-1.09408669080773	0.00951343527459349	-1.08908	0.0185671	0.359413410453295
TC0100013087.hg.1	Multiple_Complex	55920	Hs.380857	RCC2	NM_001136204; NM_018715; ENST00000375433; ENST00000375436; ENST00000474892; BC042141; BC053908; OTTHUMT00000007144; OTTHUMT00000007145; OTTHUMT00000007146	chr1	17406755 - 17439754	0.0451254	-1.04115	-1.08655942936339	0.000808572679922318	1.88250225184703	0.796228821863155	-1.08655945546785	0.000956290800479525	-1.08656	0.000956291	0.0545447378844939
TC1700007399.hg.1	Multiple_Complex	26284	Hs.3426	ERAL1	NM_005702; ENST00000254928; ENST00000412138; ENST00000461894; ENST00000471992; ENST00000577942; ENST00000578001; ENST00000580917; ENST00000583487; BC019094; OTTHUMT00000255937; OTTHUMT00000255938; OTTHUMT00000255939; OTTHUMT00000255940; OTTHUMT00000446718; OTTHUMT00000446719; OTTHUMT00000446720; OTTHUMT00000446721	chr17	28854938 - 28861067	-0.666114	-1.75221	-1.08604642244963	0.000801947142749362	1.69886710932692	0.612768007045592	-1.08588157787968	0.000685368624257201	-1.08605	0.000801947	0.0482768623628496
TC0700009099.hg.1	Multiple_Complex	4899	Hs.654363	NRF1	NM_001040110; NM_001293163; NM_001293164; NM_005011; ENST00000223190; ENST00000311967; ENST00000353868; ENST00000393230; ENST00000393232; ENST00000454688; ENST00000477428; BC016925; OTTHUMT00000289811; OTTHUMT00000289812; OTTHUMT00000289813; OTTHUMT00000289814; OTTHUMT00000289815	chr7	129611702 - 129757082	-0.052088	-1.13744	-1.08538486847134	0.000833930911855921	1.65832207778837	0.572971691766559	-1.08635437799365	0.000214163503030382	-1.08538	0.000833931	0.0496505289699549
TC0300011107.hg.1	Multiple_Complex	51364	Hs.526735; Hs.627171	ZMYND10	NM_001308379; NM_015896; ENST00000231749; ENST00000360165; ENST00000431869; ENST00000442887; ENST00000443080; ENST00000468182; ENST00000475688; ENST00000478269; ENST00000490675; BC033732; OTTHUMT00000346376; OTTHUMT00000346377; OTTHUMT00000346378; OTTHUMT00000346380; OTTHUMT00000346381; OTTHUMT00000346382; OTTHUMT00000346383; OTTHUMT00000346384; OTTHUMT00000346385	chr3	50341106 - 50346852	-0.161597	-1.24291	-1.08287479318505	0.00282381689025058	0.775222808505991	-0.306095042633232	-1.08451736136024	0.00140647639331689	-1.08287	0.00282382	0.11296647479759
TC0300010984.hg.1	Multiple_Complex	54859	Hs.311100	ELP6	NM_001031703; ENST00000296149; ENST00000412761; ENST00000414236; ENST00000425291; ENST00000439305; ENST00000442215; ENST00000444760; ENST00000445044; ENST00000446787; ENST00000449409; ENST00000460502; ENST00000461208; ENST00000483205; ENST00000485029; ENST00000494161; BC000623; BC014204; OTTHUMT00000257493; OTTHUMT00000345336; OTTHUMT00000345337; OTTHUMT00000345338; OTTHUMT00000345339; OTTHUMT000…	chr3	47495640 - 47513761	-0.250886	-1.32998	-1.07887028079175	0.0010476080790963	1.56726655075405	0.488167822588588	-1.07954448020669	0.00176750064837363	-1.07954	0.0017675	0.0827425144491042
TC0200014978.hg.1	Multiple_Complex	29789	Hs.157351	OLA1	NM_001011708; NM_013341; ENST00000284719; ENST00000344357; ENST00000392560; ENST00000409546; ENST00000427472; ENST00000428402; ENST00000429575; ENST00000462000; ENST00000497760; BC012842; BC013925; BC029376; BC091522; OTTHUMT00000255454; OTTHUMT00000333876; OTTHUMT00000333877; OTTHUMT00000333878; OTTHUMT00000333879; OTTHUMT00000333880; OTTHUMT00000333881; OTTHUMT00000333882; OTTHUMT00000333883	chr2	174072447 - 174248698	-0.133162	-1.20999	-1.0767422369376	0.000137188438629938	0.217184807434667	-0.859641308004687	-1.07685169946532	8.09780964139339e-05	-1.07674	0.000137188	0.0141622285505811
TC0100006852.hg.1	Multiple_Complex	29914	Hs.522933	UBIAD1	NM_013319; ENST00000376804; ENST00000376810; ENST00000483738; ENST00000486588; BC004468; OTTHUMT00000005773; OTTHUMT00000005774; OTTHUMT00000005775; OTTHUMT00000005776	chr1	11273198 - 11296049	-0.730044	-1.80529	-1.07499881486765	0.000235200433534939	1.01957953421434	-0.0556651859844948	-1.075425858061	0.000351243723967221	-1.07543	0.000351244	0.0274364598393863
TC0200016494.hg.1	Multiple_Complex	26504	Hs.175043	CNNM4	NM_020184; ENST00000377075; ENST00000482716; ENST00000493384; ENST00000496186; BC063295; OTTHUMT00000252954; OTTHUMT00000339073; OTTHUMT00000339074; OTTHUMT00000339075; uc002swx.3	chr2	96760902 - 96811891	-0.79729	-1.87072	-1.07284362164184	0.00146027662927813	2.17190922332833	1.09847854015709	-1.07385416312171	0.00056028254962745	-1.07284	0.00146028	0.0724805268303462
TC1500008986.hg.1	Multiple_Complex	254531	Hs.352614	LPCAT4	NM_153613; ENST00000314891; ENST00000562404; ENST00000562431; ENST00000563240; ENST00000563748; ENST00000566581; ENST00000567507; ENST00000569804; ENST00000617710; ENST00000623384; BC092463; OTTHUMT00000418028; OTTHUMT00000422942; OTTHUMT00000422944; OTTHUMT00000422945; OTTHUMT00000422946; OTTHUMT00000422947; OTTHUMT00000422948; OTTHUMT00000422949; OTTHUMT00000422950	chr15	34358618 - 34367278	-0.881756	-1.95275	-1.0706863339839	0.0118522697319314	1.0906110656175	0.0196146340131388	-1.07233726832312	0.014451215079429	-1.07234	0.0144512	0.310272337561072
TC1400010723.hg.1	Multiple_Complex	10548	Hs.91586	TM9SF1	NM_001014842; NM_001289006; NM_006405; ENST00000261789; ENST00000396854; ENST00000524835; ENST00000525592; ENST00000528010; ENST00000528669; ENST00000528895; ENST00000529332; ENST00000530468; ENST00000530563; ENST00000531406; ENST00000532632; BC010856; OTTHUMT00000073136; OTTHUMT00000073137; OTTHUMT00000392600; OTTHUMT00000392601; OTTHUMT00000392602; OTTHUMT00000392603; OTTHUMT00000392914; OTTHUM…	chr14	24189143 - 24195736	0.0479648	-1.02467	-1.0723185601029	0.00163626360954995	2.11956472086017	1.04693046152881	-1.07231858557319	0.00187471092096139	-1.07232	0.00187471	0.0863152598734692
TC0700013396.hg.1	Multiple_Complex	9069	Hs.731917	CLDN12	NM_001185072; NM_001185073; NM_012129; ENST00000287916; ENST00000394604; ENST00000394605; ENST00000427904; ENST00000451941; ENST00000462636; ENST00000476475; ENST00000478752; ENST00000483862; ENST00000485696; ENST00000495768; ENST00000496677; ENST00000498033; ENST00000498326; BC036754; BC068532; OTTHUMT00000059221; OTTHUMT00000140202; OTTHUMT00000140204; OTTHUMT00000140205; OTTHUMT00000140206; OT…	chr7	90403334 - 90513402	-0.491968	-1.56211	-1.07026936447127	0.000583037982194973	0.936109761082267	-0.134037510269843	-1.07047599247591	0.000703878674580929	-1.07048	0.000703879	0.0443188915001675
TC0100006865.hg.1	Multiple_Complex	57085	Hs.464438	AGTRAP	NM_001040194; NM_001040195; NM_001040196; NM_001040197; NM_020350; ENST00000314340; ENST00000376627; ENST00000376629; ENST00000376637; ENST00000400895; ENST00000452018; ENST00000471765; ENST00000476309; ENST00000476512; ENST00000491346; ENST00000494437; ENST00000510878; ENST00000513739; ENST00000514733; BC017328; OTTHUMT00000006335; OTTHUMT00000006336; OTTHUMT00000006337; OTTHUMT00000006338; OTTH…	chr1	11736084 - 11754802	0.0287341	-1.04149	-1.07053899814663	0.00185079638498829	0.468101355520577	-0.602123193201938	-1.07021879704031	0.00399859377186041	-1.07022	0.00399859	0.141159030550488
TC1700007425.hg.1	Multiple_Complex	90313	Hs.514050	TP53I13	NM_138349; ENST00000301057; ENST00000378818; ENST00000577934; ENST00000578073; ENST00000578749; ENST00000579674; ENST00000580132; ENST00000580183; ENST00000581411; ENST00000582829; ENST00000583940; ENST00000584522; BC001593; OTTHUMT00000447798; OTTHUMT00000447799; OTTHUMT00000447800; OTTHUMT00000447801; OTTHUMT00000447802; OTTHUMT00000447803; OTTHUMT00000447804; OTTHUMT00000447805; OTTHUMT0000044…	chr17	29566052 - 29573157	-0.775648	-1.84487	-1.0666468089514	0.00466261286131304	1.80544622621773	0.736227169179439	-1.07208890143207	0.00332376874940632	-1.06665	0.00466261	0.155515895804237
TC1700012054.hg.1	Multiple_Complex	55666		NPLOC4	NM_017921; NR_130139; NR_130140; ENST00000331134; ENST00000374747; ENST00000570300; ENST00000570324; ENST00000571562; ENST00000571714; ENST00000572346; ENST00000572351; ENST00000572760; ENST00000572824; ENST00000573212; ENST00000573328; ENST00000573519; ENST00000573876; ENST00000574095; ENST00000574344; ENST00000574897; ENST00000574964; ENST00000576713; ENST00000576940; ENST00000625705; BC025930;…	chr17	81556885 - 81648465	0.024584	-1.04171	-1.06600320083283	0.000389926769234632	1.83515891128058	0.768864758299506	-1.06604703976565	0.000636491322147479	-1.06605	0.000636491	0.0414207559834709
TC2200009266.hg.1	Multiple_Complex	9567	Hs.276925	GTPBP1	NM_004286; ENST00000216044; ENST00000418601; ENST00000460605; ENST00000461428; ENST00000462332; ENST00000470836; ENST00000475959; ENST00000484657; ENST00000488787; OTTHUMT00000075532; OTTHUMT00000320863; OTTHUMT00000320864; OTTHUMT00000320865; OTTHUMT00000320866; OTTHUMT00000320867; OTTHUMT00000320868; OTTHUMT00000320912; OTTHUMT00000321225	chr22	38705723 - 38733587	-0.17047	-1.23537	-1.06255579496857	0.0141382627627318	2.21404929839607	1.14915059332012	-1.06565631092991	0.0192837702107741	-1.06566	0.0192838	0.366817698491822
TC0700013620.hg.1	Multiple_Complex	3614		IMPDH1	NM_000883; NM_001102605; NM_001142573; NM_001142574; NM_001142575; NM_001142576; NM_001304521; NM_183243; ENST00000338791; ENST00000348127; ENST00000354269; ENST00000419067; ENST00000460045; ENST00000468842; ENST00000469328; ENST00000470772; ENST00000473463; ENST00000480861; ENST00000484496; ENST00000489263; ENST00000491376; ENST00000496200; ENST00000496487; ENST00000497868; ENST00000626419; BC03…	chr7	128392277 - 128410252	-0.324907	-1.38704	-1.06188915163563	0.00244604315636042	1.29131275838046	0.229179480435325	-1.06255635419879	0.00157032046388791	-1.06189	0.00244604	0.102516319381268
TC0600014099.hg.1	Multiple_Complex	2968	Hs.485070	GTF2H4	NM_001517; ENST00000259895; ENST00000376316; ENST00000453897; ENST00000475845; ENST00000483318; ENST00000487746; BC004935; BC016302; OTTHUMT00000076044; OTTHUMT00000257589; OTTHUMT00000257590; OTTHUMT00000257591; OTTHUMT00000257816; OTTHUMT00000257817	chr6	30908184 - 30914106	-0.262987	-1.32301	-1.05749397812475	0.00557368136342527	2.03847377777843	0.978455129516112	-1.06104411096412	0.00870291283796402	-1.06104	0.00870291	0.230791251758862
TC1900009254.hg.1	Multiple_Complex	6449	Hs.203910	SGTA	NM_003021; ENST00000221566; ENST00000586711; ENST00000587866; ENST00000589251; ENST00000591984; BC000390; BC002989; BC005165; BC008885; OTTHUMT00000451448; OTTHUMT00000451583; OTTHUMT00000451584; OTTHUMT00000451585; OTTHUMT00000451586	chr19	2754714 - 2783371	-0.513854	-1.57354	-1.05966151170775	0.0014163650029284	2.21053495803792	1.15085180227867	-1.05976441812128	0.00189052244118316	-1.05976	0.00189052	0.0867314705612076
TC0700013324.hg.1	Multiple_Complex	51608	Hs.107387	GET4	NM_015949; ENST00000265857; ENST00000407192; ENST00000412734; ENST00000426056; ENST00000441491; ENST00000464468; ENST00000483469; BC003550; OTTHUMT00000231930; OTTHUMT00000322682; OTTHUMT00000322683; OTTHUMT00000322684; OTTHUMT00000322685; OTTHUMT00000322686; OTTHUMT00000322687	chr7	876552 - 896436	-0.877382	-1.93861	-1.0595908618422	0.00628145946130134	1.73089993848291	0.669668102692607	-1.06260259541879	0.00526076138981848	-1.05959	0.00628146	0.189070537000367
TC0900009932.hg.1	Multiple_Complex	30968	Hs.3439	STOML2	NM_001287031; NM_001287032; NM_001287033; NM_013442; ENST00000356493; ENST00000452248; ENST00000487490; ENST00000488050; ENST00000619795; BC002442; BC003025; BC010152; BC014990; OTTHUMT00000052273; OTTHUMT00000052274; OTTHUMT00000052276	chr9	35099776 - 35103195	-0.322099	-1.38149	-1.05925171090615	0.00384582257120877	0.868839357827777	-0.190556054783745	-1.05972122355535	0.00359254637721608	-1.05925	0.00384582	0.137771255521741
TC1900007355.hg.1	Multiple_Complex	115098	Hs.100043	CCDC124	NM_001136203; NM_138442; ENST00000445755; ENST00000596123; ENST00000597436; ENST00000602080; BC013949; OTTHUMT00000466482; OTTHUMT00000466483; OTTHUMT00000466484; OTTHUMT00000466485	chr19	17933015 - 17943991	-0.178831	-1.23767	-1.05855692913499	0.00224965136192948	0.517721119778922	-0.541114252040774	-1.05893119889284	0.00130418280965257	-1.05856	0.00224965	0.0972725339116726
TC0500013392.hg.1	Multiple_Complex	79616	Hs.14070	CCNJL	NM_001308173; NM_024565; NR_131769; ENST00000257536; ENST00000377503; ENST00000393977; ENST00000519673; ENST00000520748; ENST00000541762; BC035871; OTTHUMT00000252674; OTTHUMT00000374062; OTTHUMT00000374063; OTTHUMT00000374064; OTTHUMT00000374065	chr5	160251652 - 160339650	-0.53376	-1.59103	-1.0569087136808	0.00395645766817289	1.61037174899517	0.553099899189815	-1.05786231019109	0.00536857037513396	-1.05786	0.00536857	0.170236727032104
TC1900009217.hg.1	Multiple_Complex	55111; 102466736	Hs.501353	PLEKHJ1MIR6789	NM_001300836; NM_018049; NR_106847; ENST00000326631; ENST00000585423; ENST00000586497; ENST00000586608; ENST00000587394; ENST00000587962; ENST00000588356; ENST00000588450; ENST00000588545; ENST00000588633; ENST00000589097; ENST00000589791; ENST00000591099; ENST00000619892; BC003084; BC008966; OTTHUMT00000451252; OTTHUMT00000451254; OTTHUMT00000451255; OTTHUMT00000451256; OTTHUMT00000451257; OTTHU…	chr19	2229952 - 2237704	-0.561727	-1.61702	-1.05507143589532	0.00352740173134617	1.06349630453629	0.00820221228289048	-1.05595288644539	0.00752866635033169	-1.05595	0.00752867	0.211422519043758
TC0100008080.hg.1	Multiple_Complex	1802		DPH2	NM_001039589; NM_001384; ENST00000255108; ENST00000396758; ENST00000459879; ENST00000471934; ENST00000476260; ENST00000477294; ENST00000490861; ENST00000492306; ENST00000495421; ENST00000524776; ENST00000527319; ENST00000527567; ENST00000529729; ENST00000530988; ENST00000532140; ENST00000534655; ENST00000534786; BC001389; BC003181; BC016956; OTTHUMT00000022832; OTTHUMT00000022833; OTTHUMT00000022…	chr1	43969981 - 43973373	-0.386362	-1.44151	-1.05530741787483	0.00888265358571113	0.781753466930212	-0.27339043691306	-1.05559147124874	0.0159310172508497	-1.05559	0.015931	0.32941897818779
TC0700007633.hg.1	Multiple_Complex	25870		SUMF2	NM_001042469; NM_001042470; NM_001130069; NM_001146333; NM_015411; ENST00000275607; ENST00000342190; ENST00000395435; ENST00000395436; ENST00000413756; ENST00000413952; ENST00000423763; ENST00000434526; ENST00000436782; ENST00000437307; ENST00000438133; ENST00000447501; ENST00000451338; ENST00000452216; ENST00000461912; ENST00000483327; ENST00000498777; ENST00000529457; ENST00000531229; BC084539;…	chr7	56064002 - 56080672	-0.232772	-1.28813	-1.05555517894419	0.000802544216841277	1.31940374972237	0.264041352814434	-1.05555730762521	0.00121191701792953	-1.05556	0.00121192	0.0632517244075102
TC1600007814.hg.1	Multiple_Complex	113	Hs.513578	ADCY7	NM_001114; NM_001286057; ENST00000254235; ENST00000394697; ENST00000537579; ENST00000562623; ENST00000563677; ENST00000564044; ENST00000564965; ENST00000566433; ENST00000566761; ENST00000567277; ENST00000568731; ENST00000568930; ENST00000568933; ENST00000569265; ENST00000570187; BC126271; OTTHUMT00000256877; OTTHUMT00000423153; OTTHUMT00000423154; OTTHUMT00000423155; OTTHUMT00000423156; OTTHUMT00…	chr16	50246137 - 50318135	-0.30741	-1.36571	-1.05421504717923	0.0125833147985384	1.53199828883232	0.473700222288345	-1.06273859109354	0.00846868506422301	-1.05422	0.0125833	0.286502824984772
TC1700006644.hg.1	Multiple_Complex	5694	Hs.77060	PSMB6	NM_001270481; NM_002798; ENST00000270586; ENST00000571309; ENST00000575079; ENST00000575643; ENST00000614486; BC000835; OTTHUMT00000207559; OTTHUMT00000439783; OTTHUMT00000439784; OTTHUMT00000439785	chr17	4796144 - 4798503	-0.596574	-1.6511	-1.05475645421729	0.00535504382911031	1.15858867611348	0.10406647975811	-1.05420790526511	0.00969281346759448	-1.05421	0.00969281	0.246641489889791
TC1700010802.hg.1	Multiple_Complex	4355	Hs.514208	MPP2	NM_001278370; NM_001278371; NM_001278372; NM_001278373; NM_001278374; NM_001278375; NM_001278376; NM_001278381; NM_005374; ENST00000269095; ENST00000377184; ENST00000461854; ENST00000473246; ENST00000518478; ENST00000518766; ENST00000520241; ENST00000520305; ENST00000520319; ENST00000520406; ENST00000521178; ENST00000522172; ENST00000523220; ENST00000523501; ENST00000523762; ENST00000523934; ENST…	chr17	43875357 - 43909711	-0.0709545	-1.12496	-1.05399145846728	0.00240607970503879	1.5989598268527	0.544955953729766	-1.05518002538164	0.000840438883375985	-1.05399	0.00240608	0.101453350041908
TC0X00008888.hg.1	Multiple_Complex	28227	Hs.124942	PPP2R3B	ENST00000381625; ENST00000390665; ENST00000445792; ENST00000468169; ENST00000475859; ENST00000477110; ENST00000477636; ENST00000479438; ENST00000484364; ENST00000496630; BC063429; OTTHUMT00000055577; OTTHUMT00000055578; OTTHUMT00000055580; OTTHUMT00000055581; OTTHUMT00000055583; OTTHUMT00000055585; OTTHUMT00000354554; OTTHUMT00000354555; OTTHUMT00000354556; OTTHUMT00000354557	chrX	333933 - 386955	-0.519135	-1.57213	-1.05238349835053	0.0249851285441145	0.912462239929568	-0.140534938991468	-1.06110146979105	0.0138354654425885	-1.05238	0.0249851	0.424125447025577
TC0Y00006863.hg.1	Multiple_Complex	28227	Hs.124942	PPP2R3B	NM_013239	chrY	333933 - 386955	-0.519135	-1.57213	-1.05238349835053	0.0249851285441145	0.912462239929568	-0.140534938991468	-1.06110146979105	0.0138354654425885	-1.05238	0.0249851	0.424125447025577
TC2000007430.hg.1	Multiple_Complex	6431	Hs.725336	SRSF6	NM_006275; NR_034009; ENST00000244020; ENST00000483871; BC006832; OTTHUMT00000079292; OTTHUMT00000079293	chr20	43457864 - 43464247	-0.577628	-1.62989	-1.05236450764944	0.00107499352471213	0.517630005752671	-0.534630806050524	-1.05236073069955	0.000306566394069644	-1.05236	0.00107499	0.0587244953640529
TC1500009120.hg.1	Multiple_Complex	55177	Hs.511067	RMDN3	NM_001304802; NM_018145; ENST00000260385; ENST00000338376; ENST00000557831; ENST00000558232; ENST00000558364; ENST00000558560; ENST00000558777; ENST00000560460; ENST00000560588; ENST00000560779; ENST00000560905; BC063844; OTTHUMT00000252357; OTTHUMT00000418958; OTTHUMT00000418959; OTTHUMT00000418960; OTTHUMT00000418962; OTTHUMT00000418963; OTTHUMT00000418964; OTTHUMT00000418965; OTTHUMT0000041896…	chr15	40735884 - 40755851	-0.399546	-1.44755	-1.04783062287525	0.00104072845664289	0.111750136169291	-0.936256584346128	-1.04784981322018	0.00131533620255524	-1.04785	0.00131534	0.0670762169409744
TC0700011977.hg.1	Multiple_Complex	79690	Hs.44856	GAL3ST4	NM_024637; ENST00000360039; ENST00000411994; ENST00000413800; ENST00000423751; ENST00000460995; ENST00000482469; ENST00000495882; ENST00000498000; BC012976; OTTHUMT00000337495; OTTHUMT00000337545; OTTHUMT00000337546; OTTHUMT00000337547; OTTHUMT00000337548; OTTHUMT00000337549; OTTHUMT00000337550; OTTHUMT00000337551	chr7	100159242 - 100168750	-0.454803	-1.50275	-1.04714320343137	0.00174270849078318	1.61368325265619	0.565731690015736	-1.04955783955227	0.00126345319337175	-1.04714	0.00174271	0.0820578139520694
TC0300007607.hg.1	Multiple_Complex	11102	Hs.446320	RPP14	NM_001098783; NM_007042; NR_049755; NR_049756; NR_049757; NR_049758; ENST00000295959; ENST00000445193; ENST00000461797; ENST00000462046; ENST00000463550; ENST00000466547; BC002441; BC007342; BC012017; OTTHUMT00000353520; OTTHUMT00000353524; OTTHUMT00000353527; OTTHUMT00000353529; OTTHUMT00000353530; OTTHUMT00000353532	chr3	58306245 - 58324695	0.00496759	-1.04225	-1.04732073545783	0.00193871404267181	0.142879052333866	-0.904335099140343	-1.04700831816864	0.00268391667369373	-1.04701	0.00268392	0.108986445843232
TC1600007959.hg.1	Multiple_Complex	4493	Hs.744893	MT1E	NM_175617; ENST00000306061; ENST00000330439; ENST00000568293; BC009699; BC062734; BC131609; OTTHUMT00000256600; OTTHUMT00000434375; OTTHUMT00000434376	chr16	56625475 - 56627113	-0.8353	-1.87728	-1.04478597565118	0.0130361206768745	-0.177289173301473	-1.21926476870426	-1.04621082211031	0.0141943705321234	-1.04621	0.0141944	0.307318309367744
TC0300010240.hg.1	Multiple_Complex	6396		SEC13	NM_001136026; NM_001136232; NM_001278946; NM_030673; NM_183352; ENST00000337354; ENST00000350697; ENST00000383801; ENST00000397099; ENST00000397101; ENST00000397102; ENST00000397105; ENST00000397109; ENST00000397117; ENST00000428626; ENST00000431352; ENST00000432213; ENST00000445064; ENST00000476597; ENST00000477547; ENST00000479868; ENST00000482647; ENST00000490283; ENST00000492602; BC002634; BC…	chr3	10293131 - 10321188	-0.0489051	-1.09523	-1.04601913723268	0.00465223299838717	1.88502001842104	0.838699430511837	-1.04647334022811	0.00366156284270717	-1.04602	0.00465223	0.155360548470125
TSUnmapped00000439.hg.1	Coding	51399	Hs.132760	TRAPPC4	ENST00000630040			-0.177691	-1.22302	-1.0447910647425	0.00743631843422968	1.91496018412418	0.869635891762565	-1.0456218935465	0.00841266147215313	-1.04562	0.00841266	0.22618712514256
TC0600006808.hg.1	Multiple_Complex	10667	Hs.484547	FARS2	NM_006567; ENST00000274680; ENST00000324331; ENST00000445533; ENST00000602691; BC020239; BC021112; OTTHUMT00000039746; OTTHUMT00000039747; OTTHUMT00000467790; OTTHUMT00000467791	chr6	5261044 - 5771583	-0.703737	-1.74461	-1.04079116588977	0.00148226313413067	1.81008906693846	0.769214604452033	-1.04108244554641	0.00131825861792973	-1.04079	0.00148226	0.073276482322738
TC2000007283.hg.1	Multiple_Complex	6714	Hs.195659	SRC	NM_005417; NM_198291; ENST00000358208; ENST00000373558; ENST00000373567; ENST00000373578; ENST00000467556; ENST00000472968; ENST00000477066; ENST00000477475; ENST00000489153; ENST00000493775; ENST00000497734; BC011566; BC051270; OTTHUMT00000079108; OTTHUMT00000079109; OTTHUMT00000268142; OTTHUMT00000268143; OTTHUMT00000268144; OTTHUMT00000268145; OTTHUMT00000268146; OTTHUMT00000268147; OTTHUMT000…	chr20	37344685 - 37406050	0.0359661	-1.00107	-1.03688145544568	0.00678276863571947	1.97779539517895	0.940758051485067	-1.0375719413438	0.0102463433312273	-1.03757	0.0102463	0.254518043406058
TC0300008746.hg.1	Multiple_Complex	28976	Hs.567482	ACAD9	NM_014049; NR_033426; ENST00000308982; ENST00000505192; ENST00000505602; ENST00000505867; ENST00000508971; ENST00000511227; ENST00000511325; ENST00000511526; ENST00000512801; ENST00000514336; ENST00000514643; ENST00000515429; ENST00000620948; BC007970; BC013354; OTTHUMT00000358405; OTTHUMT00000358406; OTTHUMT00000358407; OTTHUMT00000358409; OTTHUMT00000358411; OTTHUMT00000358412; OTTHUMT000003584…	chr3	128879490 - 128916067	-0.18892	-1.22427	-1.03500386571078	0.00195043801681225	1.85883536963955	0.823482614412383	-1.03548252752576	0.00219968060608174	-1.03548	0.00219968	0.0957899227890624
TC1700007016.hg.1	Multiple_Complex	51393	Hs.279746	TRPV2	NM_016113; ENST00000338560; ENST00000455666; ENST00000475513; ENST00000493434; ENST00000577277; ENST00000577865; ENST00000580788; ENST00000581560; ENST00000583241; BC018926; BC051305; OTTHUMT00000130464; OTTHUMT00000130467; OTTHUMT00000130468; OTTHUMT00000444956; OTTHUMT00000444957; OTTHUMT00000444958; OTTHUMT00000444959; OTTHUMT00000444960; OTTHUMT00000444961; uc002gpy.3	chr17	16415542 - 16437003	-0.877652	-1.91268	-1.0345791782778	0.0114814097564521	2.90339101603927	1.86836772555294	-1.0353496458281	0.0154199607402362	-1.03535	0.01542	0.323083758371209
TC0X00006433.hg.1	Multiple_Complex	55344	Hs.522568	PLCXD1	NM_018390; ENST00000381657; ENST00000381663; ENST00000399012; ENST00000415337; ENST00000429181; ENST00000430923; ENST00000443019; ENST00000445062; ENST00000447472; ENST00000448477; ENST00000484611; BC005028; OTTHUMT00000058878; OTTHUMT00000058879; OTTHUMT00000058880; OTTHUMT00000058881; OTTHUMT00000313973; OTTHUMT00000313974; OTTHUMT00000313975; OTTHUMT00000313976; OTTHUMT00000393211; OTTHUMT0000…	chrX	276322 - 303356	-0.0750292	-1.1083	-1.0305359208085	0.0121089218433478	1.78134981675499	0.748080119410535	-1.03472061361298	0.0143755016479757	-1.03472	0.0143755	0.309463106361037
TC0100012664.hg.1	Multiple_Complex	261734	Hs.462348	NPHP4	NM_001291593; NM_001291594; NM_015102; NR_111987; ENST00000378156; ENST00000378161; ENST00000378169; ENST00000460696; ENST00000466897; ENST00000468253; ENST00000470763; ENST00000478423; ENST00000489180; ENST00000506941; ENST00000622020; BC040520; OTTHUMT00000001715; OTTHUMT00000001716; OTTHUMT00000001717; OTTHUMT00000001718; OTTHUMT00000001719; OTTHUMT00000002105; OTTHUMT00000099309; OTTHUMT00000…	chr1	5862808 - 5992473	-0.308283	-1.34356	-1.03445379060058	0.00154722329300466	1.33923795335265	0.303964491414499	-1.03749395575619	0.000852567145991703	-1.03445	0.00154722	0.0755523604407849
TC2200008067.hg.1	Multiple_Complex	80764	Hs.512756	THAP7	NM_001008695; NM_030573; ENST00000215742; ENST00000399133; ENST00000466670; ENST00000471073; ENST00000471723; ENST00000476667; ENST00000488975; ENST00000498406; BC004346; OTTHUMT00000320405; OTTHUMT00000320406; OTTHUMT00000320407; OTTHUMT00000320408; OTTHUMT00000320409; OTTHUMT00000320410; OTTHUMT00000320411; OTTHUMT00000320412	chr22	20999104 - 21002196	-0.211438	-1.24423	-1.03282852591217	0.000876094215966589	0.0494447882121753	-0.98334436620003	-1.03294558580864	0.00161269035718711	-1.03295	0.00161269	0.077770058965595
TC0300014021.hg.1	Multiple_Complex	1371	Hs.476982	CPOX	NM_000097; ENST00000264193; ENST00000510489; ENST00000513674; ENST00000515041; BC017210; BC023551; BC023554; OTTHUMT00000358900; OTTHUMT00000358901; OTTHUMT00000358902; OTTHUMT00000358903	chr3	98579442 - 98593723	-0.867543	-1.89995	-1.03248008778656	0.000641801614042853	1.46900091063837	0.43659292194653	-1.0327692007594	0.000516599209468667	-1.03248	0.000641802	0.0415472432552777
TC0400006553.hg.1	Coding	339983	Hs.318529	NAT8L	NM_178557; ENST00000331662; ENST00000423729; BC093906; BC093908; BC103748; OTTHUMT00000241636	chr4	2059512 - 2069089	-0.736968	-1.77234	-1.03194261052072	0.00863782983511461	1.62955463275673	0.594183046591232	-1.03871911141022	0.00632757735158003	-1.03194	0.00863783	0.229963796845814
TC0100013131.hg.1	Multiple_Complex	8574	Hs.571886	AKR7A2	NM_003689; ENST00000235835; ENST00000330072; ENST00000481966; ENST00000489286; ENST00000492217; BC004111; BC010852; BC011586; BC012171; BC013996; OTTHUMT00000007165; OTTHUMT00000355679; OTTHUMT00000355680; OTTHUMT00000355683; OTTHUMT00000355684	chr1	19302708 - 19312146	-0.0385169	-1.07007	-1.03151716403302	0.00611588938690645	2.0149592539614	0.983402757070236	-1.0313549896998	0.00600696965505362	-1.03152	0.00611589	0.185692682682297
TC1900008833.hg.1	Multiple_Complex	4849	Hs.343571	CNOT3	NM_014516; ENST00000221232; ENST00000358389; ENST00000440571; ENST00000447684; ENST00000457463; ENST00000471126; ENST00000496327; ENST00000613073; ENST00000617930; ENST00000618939; BC016474; OTTHUMT00000142117; OTTHUMT00000142129; OTTHUMT00000142130; OTTHUMT00000142132; OTTHUMT00000142133; OTTHUMT00000142134; OTTHUMT00000142136; OTTHUMT00000142137; OTTHUMT00000348595	chr19	54137720 - 54155708	-0.00692692	-1.03588	-1.02848574907239	0.00204561102195859	2.15867803728762	1.12972457082461	-1.02882736823006	0.00261560239543251	-1.02883	0.0026156	0.107011997450604
TC0600011368.hg.1	Multiple_Complex	2794	Hs.83147	GNL1	ENST00000376621; ENST00000433809; ENST00000462708; ENST00000464231; ENST00000487166; BC013959; BC018366; OTTHUMT00000076241; OTTHUMT00000256164; OTTHUMT00000256165; OTTHUMT00000256166; OTTHUMT00000256167	chr6	30541377 - 30557594	-0.17486	-1.20213	-1.02761113942084	0.00259490898033824	1.17434796138672	0.147073604030436	-1.02933495560083	0.0013829974790378	-1.02761	0.00259491	0.106519169664625
TC1900007031.hg.1	Multiple_Complex	5589		PRKCSH	NM_001001329; NM_001289102; NM_001289103; NM_001289104; NM_002743; ENST00000585325; ENST00000585540; ENST00000586486; ENST00000587290; ENST00000587327; ENST00000587509; ENST00000588269; ENST00000589126; ENST00000589838; ENST00000589990; ENST00000590098; ENST00000591462; ENST00000591510; ENST00000591946; ENST00000592435; ENST00000592445; ENST00000592741; ENST00000593053; ENST00000593101; ENST00000…	chr19	11435257 - 11450968	-0.398833	-1.42328	-1.02415917342638	0.00154898217496184	1.87367979988446	0.849233771603579	-1.02423783392282	0.000410556835962686	-1.02416	0.00154898	0.0755986551680642
TC0100007507.hg.1	Multiple_Complex	84065	Hs.469171	TMEM222	NM_032125; NR_037576; NR_037577; NR_037580; ENST00000374076; ENST00000464720; ENST00000464813; ENST00000466759; ENST00000470223; ENST00000471456; ENST00000478104; ENST00000486082; ENST00000498220; ENST00000608611; ENST00000611517; BC090039; OTTHUMT00000012809; OTTHUMT00000012810; OTTHUMT00000012811; OTTHUMT00000012812; OTTHUMT00000012813; OTTHUMT00000012814; OTTHUMT00000012815; OTTHUMT00000012816…	chr1	27322145 - 27336400	-0.258467	-1.2821	-1.0239563750968	0.00382684328069246	0.286504778101632	-0.737128675787022	-1.02369122953898	0.00323425745646559	-1.02396	0.00382684	0.137286991372622
TC1500007012.hg.1	Multiple_Complex	23005	Hs.513661	MAPKBP1	NM_001128608; NM_001265611; NM_014994; NR_049761; NR_049762; ENST00000456763; ENST00000457542; ENST00000502292; ENST00000502695; ENST00000503526; ENST00000505061; ENST00000505373; ENST00000506301; ENST00000507147; ENST00000507762; ENST00000508050; ENST00000510535; ENST00000512433; ENST00000512970; ENST00000514566; ENST00000515164; ENST00000627631; BC036660; BC113983; BC114493; OTTHUMT00000359744;…	chr15	41774434 - 41827855	-0.0260015	-1.04996	-1.02386560769395	0.000701619312683694	1.53397350794171	0.510019788338997	-1.02489733742378	0.000339402462002856	-1.02387	0.000701619	0.0442176516698289
TC1700012200.hg.1	Multiple_Complex	9720	Hs.745246	CCDC144A	NM_014695; NR_130142; ENST00000328495; ENST00000340621; ENST00000360495; ENST00000360524; ENST00000399264; ENST00000399273; ENST00000420937; ENST00000428950; ENST00000436374; ENST00000463809; ENST00000470068; ENST00000478303; BC133019; BC144224; BC144225; OTTHUMT00000131112; OTTHUMT00000131113; OTTHUMT00000131114; OTTHUMT00000131115; OTTHUMT00000131116; OTTHUMT00000131117; OTTHUMT00000131118; OTT…	chr17	16689537 - 16777881	-0.423897	-1.44369	-1.0222838039798	0.0137399959531692	0.0613462260704512	-0.958445489433708	-1.02310346106807	0.0121807218820946	-1.02228	0.01374	0.301630753899462
TC2200006643.hg.1	Multiple_Complex	29801	Hs.63128	ZDHHC8	NM_001185024; NM_013373; ENST00000320602; ENST00000334554; ENST00000405930; ENST00000436518; ENST00000468112; ENST00000469212; ENST00000472497; BC053544; OTTHUMT00000318564; OTTHUMT00000318565; OTTHUMT00000318566; OTTHUMT00000318567; OTTHUMT00000318568; OTTHUMT00000318569; OTTHUMT00000318570	chr22	20129456 - 20148007	-0.469647	-1.48843	-1.01600640900565	0.0145124676346778	1.17254552497974	0.153760013455164	-1.02154357127546	0.0209215158898968	-1.02154	0.0209215	0.38561144146377
TC0900009051.hg.1	Multiple_Complex	9328	Hs.495417	GTF3C5	NM_001122823; NM_001286709; NM_012087; ENST00000342018; ENST00000372097; ENST00000372099; ENST00000372108; ENST00000435745; ENST00000439697; ENST00000440319; ENST00000461871; ENST00000485692; ENST00000489842; BC011355; BC017337; OTTHUMT00000054824; OTTHUMT00000054825; OTTHUMT00000054826; OTTHUMT00000054827; OTTHUMT00000054828; OTTHUMT00000054829; OTTHUMT00000054830; OTTHUMT00000054831; OTTHUMT000…	chr9	133030675 - 133058503	-0.544555	-1.56533	-1.02039807761175	0.00228015178917252	2.30439267455421	1.2836138350233	-1.02092333560136	0.00190345827242418	-1.0204	0.00228015	0.0982636842476728
TC1900011990.hg.1	Multiple_Complex	6141		RPL18	NM_000979; NM_001270490; NR_073022; ENST00000084795; ENST00000546623; ENST00000547892; ENST00000547897; ENST00000549273; ENST00000549370; ENST00000549533; ENST00000549920; ENST00000550645; ENST00000550671; ENST00000550973; ENST00000551749; ENST00000552347; ENST00000552588; ENST00000552705; ENST00000552851; BC000374; BC009708; BC021743; OTTHUMT00000405732; OTTHUMT00000405733; OTTHUMT00000405734; O…	chr19	48615327 - 48619536	-0.376222	-1.3956	-1.01948739499357	0.00122643978889307	0.286233652868694	-0.733146949693702	-1.01965744731366	0.00184689998529059	-1.01966	0.0018469	0.0853004488666705
TC0100010606.hg.1	Multiple_Complex	51603	Hs.494705	METTL13	NM_001007239; NM_014955; NM_015935; ENST00000361735; ENST00000362019; ENST00000367737; ENST00000466643; ENST00000476386; ENST00000478330; ENST00000485629; BC029083; OTTHUMT00000084528; OTTHUMT00000084845; OTTHUMT00000084846; OTTHUMT00000084848; OTTHUMT00000098117; OTTHUMT00000098118; OTTHUMT00000098119	chr1	171781621 - 171814023	-0.708223	-1.72792	-1.01956838921103	0.00151502070510219	1.93046706638976	0.910769521554037	-1.0200640596706	0.00122431747386473	-1.01957	0.00151502	0.0744889752689686
TC0100006822.hg.1	Multiple_Complex	5195	Hs.149983	PEX14	NM_004565; ENST00000356607; ENST00000472851; ENST00000491661; ENST00000492696; BC006327; OTTHUMT00000005414; OTTHUMT00000005415; OTTHUMT00000005416; OTTHUMT00000005417	chr1	10472288 - 10630761	-0.577667	-1.59614	-1.0184823040752	0.00178546783525131	1.57511832966083	0.55664487869127	-1.01884897555889	0.00293544486239672	-1.01885	0.00293544	0.116007755478997
TC0200013641.hg.1	Multiple_Complex	9486	Hs.516370	CHST10	NM_004854; ENST00000264249; ENST00000409046; ENST00000409701; ENST00000418201; ENST00000420858; ENST00000421474; ENST00000435960; ENST00000448989; ENST00000466583; ENST00000484382; ENST00000485085; ENST00000487860; BC010441; OTTHUMT00000253162; OTTHUMT00000329694; OTTHUMT00000329695; OTTHUMT00000329696; OTTHUMT00000329738; OTTHUMT00000329739; OTTHUMT00000329740; OTTHUMT00000329742; OTTHUMT0000032…	chr2	100391860 - 100417668	-0.990366	-2.00653	-1.0161160804796	0.00272915033536951	1.38110620368784	0.364942047115108	-1.01611610106057	0.00280946503103998	-1.01612	0.00280947	0.11260256213867
TC1700009451.hg.1	Multiple_Complex	23277	Hs.22616	CLUH	NM_015229; ENST00000435359; ENST00000570628; ENST00000571539; ENST00000571566; ENST00000572014; ENST00000572129; ENST00000573641; ENST00000574166; ENST00000574210; ENST00000574426; ENST00000575014; ENST00000575624; ENST00000576309; ENST00000576885; OTTHUMT00000437807; OTTHUMT00000437809; OTTHUMT00000437810; OTTHUMT00000437811; OTTHUMT00000437812; OTTHUMT00000437813; OTTHUMT00000437814; OTTHUMT000…	chr17	2689386 - 2712663	-0.518106	-1.53313	-1.01383534365408	0.00414443035137579	2.66668223838118	1.65165803683105	-1.01560512684909	0.00411509880030581	-1.01384	0.00414443	0.144273601055112
TC0400010258.hg.1	Coding	55203	Hs.12488	LGI2	NM_018176; ENST00000382114; ENST00000512108; BC101759; BC101761; OTTHUMT00000214978; OTTHUMT00000360317	chr4	24998847 - 25030879	-0.490708	-1.50138	-1.01380241143299	0.0241735444442979	0.587478968440876	-0.423196751957378	-1.01679288597608	0.0173129645767026	-1.0138	0.0241735	0.41725643508553
TC1600010734.hg.1	Multiple_Complex	28987	Hs.271695	NOB1	NM_014062; NR_074074; ENST00000268802; ENST00000561677; ENST00000562416; ENST00000563055; ENST00000564620; ENST00000569871; BC064630; OTTHUMT00000268958; OTTHUMT00000433986; OTTHUMT00000433987; OTTHUMT00000433988; OTTHUMT00000433989; OTTHUMT00000433990	chr16	69741854 - 69754968	-0.901454	-1.91434	-1.01317765161712	0.00114189201150706	1.18774468132642	0.174857522921371	-1.01267146462187	0.000617957268731824	-1.01318	0.00114189	0.060956288070029
TC0100015931.hg.1	Multiple_Complex	10654	Hs.30954	PMVK	NM_006556; ENST00000368467; BC006089; BC007694; OTTHUMT00000091088	chr1	154924732 - 154937008	-0.148135	-1.15919	-1.01017759260925	0.00837067149753159	1.01722732665005	0.00617351481940249	-1.01214518090386	0.0127608647780142	-1.01215	0.0127609	0.289148288034623
TC0800009828.hg.1	Multiple_Complex	55806	Hs.272367	HR	NM_005144; NM_018411; ENST00000312841; ENST00000381418; ENST00000517699; ENST00000518377; ENST00000518461; ENST00000519619; ENST00000522016; ENST00000522039; ENST00000522759; BC067128; OTTHUMT00000214213; OTTHUMT00000375340; OTTHUMT00000375341; OTTHUMT00000375343; OTTHUMT00000375344; OTTHUMT00000375345; OTTHUMT00000375346; OTTHUMT00000375347; OTTHUMT00000375348; uc003xat.3	chr8	22114415 - 22133384	-0.312085	-1.32097	-1.00779213788972	0.0153122951863735	1.91592012328283	0.907036941860771	-1.0097595225949	0.0169120803682927	-1.00976	0.0169121	0.340674438068309
TC0100006577.hg.1	Multiple_Complex	11079	Hs.525527	RER1	NM_007033; ENST00000306256; ENST00000378512; ENST00000378513; ENST00000378518; ENST00000443438; ENST00000462129; ENST00000488353; ENST00000493207; ENST00000605895; ENST00000630837; BC004965; OTTHUMT00000004061; OTTHUMT00000004062; OTTHUMT00000004063; OTTHUMT00000100284; OTTHUMT00000100285; OTTHUMT00000100286; OTTHUMT00000100287; OTTHUMT00000471016	chr1	2391775 - 2405446	-0.450038	-1.4588	-1.00859826199513	0.00170575886919437	0.240552245069605	-0.768211710369242	-1.00902504526334	0.00105373107014727	-1.0086	0.00170576	0.0809356052055698
TC1600011517.hg.1	Multiple_Complex	8448	Hs.355281	DOC2A	NM_001282062; NM_001282063; NM_001282068; NM_003586; NR_104089; NR_104090; ENST00000350119; ENST00000561671; ENST00000563125; ENST00000563378; ENST00000564233; ENST00000564357; ENST00000564944; ENST00000564979; ENST00000565273; ENST00000566310; ENST00000566456; ENST00000567332; ENST00000616445; BC041769; BC055284; BC063436; OTTHUMT00000255148; OTTHUMT00000435336; OTTHUMT00000435337; OTTHUMT000004…	chr16	30005509 - 30013596	-0.0578473	-1.06664	-1.00770907069043	0.0137129965436658	1.14018055966413	0.131383198778604	-1.01287727094126	0.00961225818626555	-1.00771	0.013713	0.301415038990064
TC2200006623.hg.1	Multiple_Complex	1312; 100616414		COMTMIR4761	NM_000754; NM_001135161; NM_001135162; NM_007310; NR_039918; ENST00000207636; ENST00000361682; ENST00000403184; ENST00000403710; ENST00000406520; ENST00000407537; ENST00000412786; ENST00000428707; ENST00000449653; ENST00000467943; ENST00000493893; ENST00000585066; BC000419; BC005867; BC011935; BC100018; OTTHUMT00000318770; OTTHUMT00000318771; OTTHUMT00000318772; OTTHUMT00000318773; OTTHUMT0000031…	chr22	19941607 - 19969975	-0.0466922	-1.05041	-1.00364866396168	0.00480275504446637	1.12375870515021	0.120041062833606	-1.00365845464738	0.00786046869523466	-1.00366	0.00786047	0.217412107860249
TC0900009268.hg.1	Multiple_Complex	27158	Hs.512564	NDOR1	NM_001144026; NM_001144027; NM_001144028; NM_014434; ENST00000344894; ENST00000371521; ENST00000427047; ENST00000458322; ENST00000612145; ENST00000613750; BC015735; BC093782; BC111943; OTTHUMT00000055326; OTTHUMT00000254704; OTTHUMT00000467468; OTTHUMT00000467469; OTTHUMT00000477876; OTTHUMT00000477877	chr9	137205667 - 137219361	-0.0214312	-1.02532	-1.00255451762666	0.00910010351550267	2.86394715870815	1.86006095234304	-1.00417393767658	0.00635765739084093	-1.00255	0.0091001	0.23717161291921
TC1900008084.hg.1	Multiple_Complex	5704	Hs.211594	PSMC4	NM_006503; NM_153001; ENST00000157812; ENST00000455878; ENST00000593455; ENST00000596386; ENST00000601194; ENST00000601697; BC000343; BC010396; BC014488; OTTHUMT00000462485; OTTHUMT00000462486; OTTHUMT00000462487; OTTHUMT00000462488; OTTHUMT00000462489; OTTHUMT00000462923	chr19	39971005 - 39981764	-0.0070704	-1.00934	-1.00247934348742	0.00182049721190651	1.60043564501278	0.598165304789674	-1.00232487013288	0.00307486485581709	-1.00232	0.00307486	0.119323434747031
TC1900007787.hg.1	Multiple_Complex	79047	Hs.221873	KCTD15	NM_001129994; NM_001129995; NM_024076; ENST00000284006; ENST00000430256; ENST00000587559; ENST00000587658; ENST00000588637; ENST00000588881; ENST00000589786; ENST00000590385; ENST00000590771; ENST00000590906; ENST00000592210; ENST00000592363; BC001185; BC009335; OTTHUMT00000451454; OTTHUMT00000451455; OTTHUMT00000451456; OTTHUMT00000451457; OTTHUMT00000451458; OTTHUMT00000451459; OTTHUMT000004514…	chr19	33795933 - 33815763	-0.569972	-1.57056	-1.00139189166309	0.00240676496130514	0.438713001512665	-0.56187467442592	-1.00303217598489	0.00192132738764812	-1.00139	0.00240676	0.101453350041908

## Sheet: homodirection_translation-down
ProbeID	Group	Entrez ID	UniGene ID	Gene Symbol	Public Gene IDs	Chromosome	Genomic Position	mRNA_log2FC	RPF_log2FC	log2FC_TE_v1	pvalue_v1	parental_log2TE	persister_log2TE	log2FC_TE_v2	pvalue_v2	log2FC_TE_final	pvalue_final	pvalue.adjust
TC1900007384.hg.1	Multiple_Complex	9518	Hs.616962	GDF15	NM_004864; ENST00000252809; ENST00000594925; ENST00000595973; ENST00000597765; ENST00000604609; BC000529; BC008962; OTTHUMT00000466339; OTTHUMT00000466340; OTTHUMT00000466341; OTTHUMT00000468187; OTTHUMT00000471888; uc002niv.2	chr19	18374731 - 18389176	-6.35827	-7.87616	-1.5175875686359	8.52120843593894e-05	2.07472142048383	0.556840566978377	-1.51951567206066	1.02059742691349e-05	-1.51759	8.52121e-05	0.0100938398357654
TC1700010790.hg.1	Multiple_Complex	2118	Hs.434059	ETV4	NM_001079675; NM_001261437; NM_001261438; NM_001261439; NM_001986; ENST00000319349; ENST00000393664; ENST00000538265; ENST00000545089; ENST00000545954; ENST00000585508; ENST00000586764; ENST00000586826; ENST00000587151; ENST00000590236; ENST00000591713; BC016623; OTTHUMT00000453489; OTTHUMT00000453490; OTTHUMT00000453491; OTTHUMT00000453492; OTTHUMT00000453493; OTTHUMT00000453494; OTTHUMT00000453…	chr17	43527843 - 43579620	-6.15279	-7.19341	-1.03922743495611	0.00344523763378822	1.50415700497416	0.463542286303386	-1.04297202621422	0.00338085308530596	-1.03923	0.00344524	0.128453672718674
TC0600008462.hg.1	Multiple_Complex	1310	Hs.444842	COL19A1	NM_001858; ENST00000455415; ENST00000476656; ENST00000478620; ENST00000483745; ENST00000620364; BC113362; BC113364; OTTHUMT00000041127; OTTHUMT00000041128; OTTHUMT00000041129; OTTHUMT00000041130; OTTHUMT00000313652	chr6	69866556 - 70212454	-5.51218	-6.79922	-1.28864754243568	0.000123599713219476	-0.450785142608734	-1.73782042873923	-1.29081991365779	0.000192822358921287	-1.29082	0.000192822	0.0181208948443571
TC0100008057.hg.1	Multiple_Complex	991	Hs.524947	CDC20	NM_001255; ENST00000310955; ENST00000372462; ENST00000478882; ENST00000482046; BC000624; BC001088; BC006272; BC009425; BC009426; BC010044; BC012803; BC012827; BC013303; BC015998; BC024257; BC031294; BC110321; OTTHUMT00000019487; OTTHUMT00000019488; OTTHUMT00000019489; OTTHUMT00000019490	chr1	43358955 - 43363203	-5.40323	-7.39708	-1.99333154155803	0.000118588017968022	2.52449591619119	0.53066027105452	-1.9941901808657	9.18023286323998e-11	-1.99333	0.000118588	0.0127460993184156
TC2200008425.hg.1	Coding	3976	Hs.2250	LIF	NM_001257135; NM_002309; ENST00000249075; ENST00000403987; BC069540; BC093733; BC093735; OTTHUMT00000320508; OTTHUMT00000320509	chr22	30240447 - 30246851	-4.89289	-6.9656	-2.0611558208268	0.0083313550306745	2.30392213747745	0.231202228419407	-2.08210037104366	0.0140492503257023	-2.0821	0.0140493	0.305589766337779
TC1100011259.hg.1	Multiple_Complex	8061	Hs.283565	FOSL1	NM_001300844; NM_001300855; NM_001300856; NM_001300857; NM_005438; NR_125339; ENST00000312562; ENST00000448083; ENST00000531493; ENST00000532401; ENST00000534222; BC016648; OTTHUMT00000391167; OTTHUMT00000391168; OTTHUMT00000391169; OTTHUMT00000391170; OTTHUMT00000391171	chr11	65892049 - 65900573	-4.85075	-5.97482	-1.12490486970312	0.00208935558186789	1.66001448236506	0.53594753468535	-1.1257213791795	0.000183131992878344	-1.1249	0.00208936	0.0927501701237952
TC1100009817.hg.1	Multiple_Complex	7262	Hs.154036	PHLDA2	NM_003311; ENST00000314222; BC005034; OTTHUMT00000030116	chr11	2928273 - 2929455	-4.62761	-6.20481	-1.57771812015198	2.00413839388838e-05	1.43426732447177	-0.142930993331059	-1.58194053765062	5.69199779485438e-06	-1.57772	2.00414e-05	0.00349693813586564
TC1200007686.hg.1	Multiple_Complex	3875	Hs.406013	KRT18	NM_000224; NM_199187; ENST00000388835; ENST00000388837; ENST00000546656; ENST00000548015; ENST00000548496; ENST00000549078; ENST00000550600; BC000180; BC000698; BC004253; BC008636; BC020982; BC072017; OTTHUMT00000406404; OTTHUMT00000406405; OTTHUMT00000406406; OTTHUMT00000406407; OTTHUMT00000406408; OTTHUMT00000406409	chr12	52948871 - 52952906	-4.50922	-5.84999	-1.33894675914412	7.79041172055273e-05	2.68283197178165	1.34206741376191	-1.34202596380239	3.29436966326142e-05	-1.33895	7.79041e-05	0.00943397315847488
TC0800006873.hg.1	Multiple_Complex	5157	Hs.458573	PDGFRL	NM_006207; ENST00000251630; ENST00000523248; ENST00000541323; BC010927; OTTHUMT00000253366; OTTHUMT00000374792; uc003wxr.3	chr8	17576433 - 17644071	-4.50089	-5.97686	-1.47561697003246	0.000240369728294891	1.60439813907428	0.128431296265584	-1.47888396440837	0.00011490845070765	-1.47562	0.00024037	0.0211884354649555
TC1700009679.hg.1	Multiple_Complex	9212	Hs.442658	AURKB	NM_001256834; NM_001284526; NM_004217; ENST00000316199; ENST00000534871; ENST00000577833; ENST00000578549; ENST00000578753; ENST00000580390; ENST00000580998; ENST00000581511; ENST00000582368; ENST00000583124; ENST00000583915; ENST00000584561; ENST00000584972; ENST00000585124; BC000442; BC009751; BC080581; OTTHUMT00000226995; OTTHUMT00000441842; OTTHUMT00000441844; OTTHUMT00000441845; OTTHUMT00000…	chr17	8204731 - 8210626	-4.48529	-5.50341	-1.01785254992699	0.00373979541871561	1.49171893008517	0.473598586475877	-1.01913298719079	0.00142213805289428	-1.01785	0.0037398	0.1352723762565
TC0400006538.hg.1	Multiple_Complex	10460	Hs.104019	TACC3	NM_006342; ENST00000313288; ENST00000404054; ENST00000458173; ENST00000466077; ENST00000467746; ENST00000470136; ENST00000470808; ENST00000484264; ENST00000484651; ENST00000485989; ENST00000493975; ENST00000612220; ENST00000617535; BC106071; BC111771; OTTHUMT00000203730; OTTHUMT00000358056; OTTHUMT00000358057; OTTHUMT00000358058; OTTHUMT00000358059; OTTHUMT00000358060; OTTHUMT00000358061; OTTHUMT…	chr4	1721490 - 1745178	-4.26647	-5.86793	-1.60108611207349	5.3460963603451e-07	2.07310875016959	0.471643599652997	-1.6027956525185	6.23625566668471e-08	-1.60109	5.3461e-07	0.000217285203867319
TC2200008847.hg.1	Multiple_Complex	79019	Hs.208912	CENPM	NM_001002876; NM_001110215; NM_001304370; NM_001304371; NM_001304372; NM_001304373; NM_024053; ENST00000215980; ENST00000396437; ENST00000402338; ENST00000402420; ENST00000404067; ENST00000407253; ENST00000460824; ENST00000472374; BC000705; BC007495; OTTHUMT00000322058; OTTHUMT00000322059; OTTHUMT00000322060; OTTHUMT00000322061; OTTHUMT00000322062; OTTHUMT00000322064; OTTHUMT00000322065; OTTHUMT0…	chr22	41938721 - 41947164	-4.22778	-5.23225	-1.00191317080046	0.00814611204234622	1.28700720600783	0.282535077054638	-1.00731969698059	0.0110816720055038	-1.00732	0.0110817	0.267390148373114
TC2000008682.hg.1	Coding	1469	Hs.123114	CST1	NM_001898; ENST00000304749; ENST00000398402; BC021225; OTTHUMT00000078351; OTTHUMT00000256835; uc002wtp.3	chr20	23747553 - 23751268	-4.07779	-6.50642	-2.42537497862745	6.07147274246005e-05	2.40352552232499	-0.0251103707884841	-2.44725970381079	1.49887611852686e-05	-2.42537	6.07147e-05	0.00774626339087361
TC0100016254.hg.1	Multiple_Complex	6258	Hs.26550	RXRG	NM_001256570; NM_001256571; NM_006917; NR_033824; ENST00000359842; ENST00000465764; ENST00000470566; ENST00000619224; BC012063; OTTHUMT00000083794; OTTHUMT00000083795; OTTHUMT00000083796	chr1	165400917 - 165445355	-3.93473	-5.15564	-1.22249584310677	0.00489031162674148	-0.164899491752496	-1.38581656881951	-1.22270137701919	0.00288277559457335	-1.2225	0.00489031	0.160352609500038
TC1600006610.hg.1	Multiple_Complex	899	Hs.1973	CCNF	NM_001761; ENST00000293968; ENST00000397066; ENST00000564236; ENST00000564333; ENST00000569093; BC012349; OTTHUMT00000250801; OTTHUMT00000435620; OTTHUMT00000435621; OTTHUMT00000435622; OTTHUMT00000435623	chr16	2429394 - 2458858	-3.93089	-5.74722	-1.81395418682651	3.38201175426284e-07	2.69024115252646	0.873915891701447	-1.82009805507825	1.42501114215851e-08	-1.81395	3.38201e-07	0.000159967977575324
TC1200010702.hg.1	Multiple_Complex	57228	Hs.652389	SMAGP	NM_001031628; NM_001033873; ENST00000380103; ENST00000398453; ENST00000603798; ENST00000603838; ENST00000603864; ENST00000604188; ENST00000605426; ENST00000605627; BC008712; BC120965; BC120966; OTTHUMT00000469789; OTTHUMT00000469790; OTTHUMT00000469791; OTTHUMT00000469792; OTTHUMT00000469793; OTTHUMT00000469794; OTTHUMT00000469795; OTTHUMT00000469796	chr12	51244558 - 51270890	-3.87001	-5.14495	-1.2763596063248	0.00173380297426682	0.39040550797986	-0.884536655699567	-1.27829752763312	0.00194359337840401	-1.2783	0.00194359	0.0880944244134705
TC0500010169.hg.1	Multiple_Complex	56172	Hs.156727	ANKH	NM_054027; ENST00000284268; ENST00000502585; ENST00000503389; ENST00000503939; ENST00000505140; ENST00000513115; ENST00000515517; BC009835; BC014526; OTTHUMT00000207063; OTTHUMT00000366143; OTTHUMT00000366144; OTTHUMT00000366145; OTTHUMT00000366146; OTTHUMT00000366147; OTTHUMT00000366148	chr5	14704800 - 14871778	-3.70953	-5.0794	-1.36987299798648	0.00166977635645237	0.250835121326722	-1.11903698280413	-1.37103298286585	0.00173153636926261	-1.37103	0.00173154	0.0817302024086923
TC0600007375.hg.1	Coding	8357	Hs.591778	HIST1H3H	NM_003536; ENST00000369163; BC096128; BC096129; BC096130; BC143046; BC148243; BC148250; OTTHUMT00000040151	chr6	27810064 - 27811300	-3.68763	-4.69757	-1.00910215219632	0.00900135990718047	1.61719790070991	0.607260321877858	-1.01060090038208	0.0116861717991199	-1.0106	0.0116862	0.274986621898167
TC1700010221.hg.1	Multiple_Complex	147015	Hs.631760	DHRS13	NM_144683; ENST00000378895; ENST00000394901; ENST00000426464; ENST00000581759; ENST00000581974; BC015582; OTTHUMT00000255952; OTTHUMT00000255953; OTTHUMT00000446733; OTTHUMT00000446734; OTTHUMT00000446735; uc002hde.4	chr17	28897781 - 28903071	-3.63205	-5.11538	-1.47968252219403	0.000327740338204491	2.17114712504102	0.687816423199243	-1.48857846154353	0.000106493044885445	-1.47968	0.00032774	0.0263727035632837
TC0600011135.hg.1	Multiple_Complex	8351; 3013	Hs.532144; Hs.626666; Hs.679229	HIST1H3DHIST1H2AD	NM_003530; NM_021065; ENST00000341023; ENST00000356476; BC031333; BC093807; BC093809; BC128035; OTTHUMT00000040096; OTTHUMT00000040100	chr6	26196754 - 26199293	-3.58414	-4.62602	-1.04059972250087	0.0129484107519303	1.2442734874549	0.202387508239381	-1.04324873419705	0.0268103016574195	-1.04325	0.0268103	0.440965116704507
TC0300011009.hg.1	Multiple_Complex	993	Hs.437705	CDC25A	NM_001789; NM_201567; ENST00000302506; ENST00000351231; ENST00000437972; ENST00000443342; ENST00000459900; BC007401; BC018642; OTTHUMT00000257512; OTTHUMT00000257513; OTTHUMT00000346149; OTTHUMT00000346150; OTTHUMT00000346151	chr3	48157146 - 48188402	-3.57022	-4.66042	-1.08901937410925	0.0095710190051858	1.59921624429622	0.509020892192182	-1.09316335205254	0.00691222539586124	-1.08902	0.00957102	0.244413843511684
TC2000007438.hg.1	Multiple_Complex	4605	Hs.179718	MYBL2	NM_001278610; NM_002466; ENST00000217026; ENST00000396863; BC007585; BC053555; OTTHUMT00000080408	chr20	43667019 - 43716496	-3.54421	-5.39355	-1.85087705569472	6.66164554878707e-07	0.808810516967015	-1.04053458381163	-1.85200998707542	1.13382206555667e-07	-1.85088	6.66165e-07	0.000259861604381565
TC1100006988.hg.1	Multiple_Complex	117196	Hs.632138	MRGPRX4	NM_054032; ENST00000314254; ENST00000618161; BC095509; BC107099; BC107100; OTTHUMT00000389788; uc001mnv.1	chr11	18172837 - 18197348	-3.49462	-5.45453	-1.96042391765776	2.73255681501929e-05	1.79757315418258	-0.162328970719421	-1.96762838833494	1.19322374353421e-05	-1.96042	2.73256e-05	0.00443183497776425
TC2000007503.hg.1	Multiple_Complex	11065	Hs.93002	UBE2C	NM_001281741; NM_001281742; NM_007019; NM_181799; NM_181800; NM_181801; NR_104036; NR_104037; ENST00000243893; ENST00000335046; ENST00000352551; ENST00000356455; ENST00000372568; ENST00000405520; ENST00000496085; ENST00000617055; BC007656; BC016292; BC050736; OTTHUMT00000080309; OTTHUMT00000080310; OTTHUMT00000080311; OTTHUMT00000080312; OTTHUMT00000316949; OTTHUMT00000316950	chr20	45812576 - 45816957	-3.46256	-5.51966	-2.05777961546466	7.30764523573392e-07	1.69005648677528	-0.367041711933421	-2.05909924588929	4.69019245412748e-07	-2.05778	7.30765e-07	0.0002755591224308
TC0200011898.hg.1	Multiple_Complex	6382	Hs.224607	SDC1	NM_001006946; NM_002997; ENST00000254351; ENST00000381150; ENST00000403076; ENST00000429035; ENST00000447124; ENST00000482879; BC008765; OTTHUMT00000207495; OTTHUMT00000323931; OTTHUMT00000323933; OTTHUMT00000323934; OTTHUMT00000474533	chr2	20200797 - 20225433	-3.36575	-5.29671	-1.92640018387641	6.88697733209617e-05	2.64184229608349	0.710879785373046	-1.93492151008148	0.000112493551345128	-1.93492	0.000112494	0.0122456928067667
TC1100013184.hg.1	Multiple_Complex	113130	Hs.434886	CDCA5	NM_080668; ENST00000275517; ENST00000404147; ENST00000462902; ENST00000479032; ENST00000524733; ENST00000527430; ENST00000531401; ENST00000533015; BC011000; OTTHUMT00000385185; OTTHUMT00000385186; OTTHUMT00000385187; OTTHUMT00000385188; OTTHUMT00000385189; OTTHUMT00000385190; OTTHUMT00000385191; OTTHUMT00000385192	chr11	65068044 - 65084164	-3.35943	-4.52707	-1.16740196481447	0.000729304294775967	1.16513691658134	-0.002499300814335	-1.17056281661709	0.000444465465295044	-1.1674	0.000729304	0.0453531171514432
TC1200009759.hg.1	Multiple_Complex	83461	Hs.524216	CDCA3	NM_001297602; NM_001297603; NM_001297604; NM_031299; NR_123727; ENST00000229265; ENST00000422785; ENST00000446553; ENST00000535406; ENST00000535871; ENST00000536241; ENST00000538862; ENST00000540683; ENST00000544610; ENST00000545368; ENST00000603043; ENST00000604599; BC002551; OTTHUMT00000401938; OTTHUMT00000401939; OTTHUMT00000401940; OTTHUMT00000401941; OTTHUMT00000401942; OTTHUMT00000401943; O…	chr12	6844793 - 6852066	-3.31608	-5.10018	-1.78586206236203	8.41607258884177e-05	1.24854254043368	-0.535555528389072	-1.7971889231202	8.87996049539578e-06	-1.78586	8.41607e-05	0.00997800745794996
TC0800009830.hg.1	Multiple_Complex	80346	Hs.289063	REEP4	NM_025232; ENST00000306306; ENST00000334530; ENST00000518664; ENST00000519074; ENST00000519875; ENST00000521744; ENST00000523293; BC013048; BC050622; OTTHUMT00000254337; OTTHUMT00000375349; OTTHUMT00000375351; OTTHUMT00000375352; OTTHUMT00000375353; OTTHUMT00000375354; OTTHUMT00000375355	chr8	22138020 - 22141951	-3.217	-4.75081	-1.53367951396726	0.000157424789253967	2.79160535737026	1.25779186601963	-1.53367965236095	0.00024152770650912	-1.53368	0.000241528	0.0212491161105723
TC0600007748.hg.1	Multiple_Complex	3159		HMGA1	NM_002131; NM_145899; NM_145901; NM_145902; NM_145903; NM_145905; ENST00000311487; ENST00000347617; ENST00000374116; ENST00000401473; ENST00000447654; ENST00000478214; BC004924; BC008832; BC015789; BC063434; BC067083; BC071863; BC071864; OTTHUMT00000040214; OTTHUMT00000040215; OTTHUMT00000040216; OTTHUMT00000040217	chr6	34236800 - 34246231	-3.20781	-4.22008	-1.01204304904921	0.0112943465968015	0.0265849902641445	-0.985685922620265	-1.0125332847421	0.00813172609457876	-1.01204	0.0112943	0.27021634658368
TC1100006831.hg.1	Coding	133	Hs.441047	ADM	NM_001124; ENST00000278175; ENST00000524948; ENST00000525063; ENST00000526492; ENST00000528544; ENST00000528655; ENST00000530439; ENST00000534464; BC015961; OTTHUMT00000387004; OTTHUMT00000387005; OTTHUMT00000387006; OTTHUMT00000387007; OTTHUMT00000387008; OTTHUMT00000387009; OTTHUMT00000387010; OTTHUMT00000387011	chr11	10304680 - 10307402	-3.19565	-4.38652	-1.18941699534676	0.00246172824648983	1.61414065644548	0.423274358267166	-1.19401293342671	0.00175286474323762	-1.18942	0.00246173	0.102919497832151
TC0600007700.hg.1	Multiple_Complex	3833	Hs.436912	KIFC1	NM_002263; ENST00000428849; ENST00000450504; ENST00000486695; ENST00000494554; BC121041; BC121042; OTTHUMT00000076417; OTTHUMT00000276421; OTTHUMT00000276422; OTTHUMT00000276423	chr6	33391536 - 33409924	-3.15637	-5.33626	-2.18060024150169	1.6391672151444e-10	2.44560581738159	0.265719377505731	-2.18191914457652	2.84759589216653e-12	-2.1806	1.63917e-10	5.41868437375872e-07
TC0400012778.hg.1	Coding	6649	Hs.2420	SOD3	NM_003102; ENST00000382120; BC014418; OTTHUMT00000250416	chr4	24795463 - 24800845	-3.12319	-6.06813	-2.94285251575494	3.4137193629462e-08	3.37107361911117	0.426137405637164	-2.94902751642493	2.53976264232705e-08	-2.94285	3.41372e-08	2.86057039209844e-05
TC1600007425.hg.1	Multiple_Complex	3835	Hs.612151	KIF22	NM_001256269; NM_001256270; NM_007317; ENST00000160827; ENST00000400751; ENST00000561482; ENST00000563263; ENST00000563666; ENST00000565736; ENST00000568312; ENST00000569382; ENST00000569636; ENST00000570173; BC004352; BC028155; OTTHUMT00000215012; OTTHUMT00000435525; OTTHUMT00000435527; OTTHUMT00000435528; OTTHUMT00000435529; OTTHUMT00000435530; OTTHUMT00000435531; OTTHUMT00000435532; OTTHUMT000…	chr16	29790713 - 29805385	-3.09994	-4.93058	-1.82875882678253	2.10938922234314e-08	3.13217230574653	1.30153539239772	-1.83176915094738	1.18193747670467e-08	-1.82876	2.10939e-08	2.04535419237915e-05
TC1500010382.hg.1	Multiple_Complex	6017	Hs.1933	RLBP1	NM_000326; ENST00000268125; ENST00000563254; ENST00000564388; ENST00000567787; BC004199; OTTHUMT00000421135; OTTHUMT00000421136; OTTHUMT00000421137; OTTHUMT00000421139	chr15	89209867 - 89221751	-3.098	-5.33153	-2.23386139578814	1.70668535248101e-07	2.2087079785984	-0.0248235425814262	-2.24113436538816	9.51952626703809e-09	-2.23386	1.70669e-07	9.6783254000154e-05
TC0500012166.hg.1	Multiple_Complex	995	Hs.656	CDC25C	NM_001287582; NM_001287583; NM_001790; NM_022809; ENST00000323760; ENST00000348983; ENST00000415130; ENST00000503022; ENST00000504831; ENST00000510119; ENST00000513970; ENST00000514017; ENST00000514555; BC019089; OTTHUMT00000251280; OTTHUMT00000251281; OTTHUMT00000373607; OTTHUMT00000373608; OTTHUMT00000373609; OTTHUMT00000373610; OTTHUMT00000373611; OTTHUMT00000373612	chr5	138285265 - 138338355	-3.08285	-4.71427	-1.63079950254259	1.89056238181927e-06	1.77114078220372	0.1397215712938	-1.63495429397574	8.50570838244109e-07	-1.6308	1.89056e-06	0.000584610121485117
TC1100007833.hg.1	Multiple_Complex	3619	Hs.142179	INCENP	NM_001040694; NM_020238; ENST00000278849; ENST00000394818; ENST00000528037; ENST00000528375; ENST00000531099; ENST00000533896; BC098576; OTTHUMT00000394723; OTTHUMT00000394849; OTTHUMT00000394850; OTTHUMT00000394851; OTTHUMT00000394852; OTTHUMT00000394853	chr11	62123973 - 62153163	-2.99466	-4.02617	-1.03142878082831	0.00489319600523852	1.85745515973386	0.825943465387941	-1.03196641628185	0.000626516113478876	-1.03143	0.0048932	0.16037159255686
TC1500008231.hg.1	Multiple_Complex	64782	Hs.436102	AEN	NM_022767; ENST00000332810; ENST00000557787; ENST00000557927; ENST00000558327; ENST00000559528; ENST00000560174; BC005164; BC014407; BC020988; OTTHUMT00000309071; OTTHUMT00000415448; OTTHUMT00000415449; OTTHUMT00000415450; OTTHUMT00000415451; OTTHUMT00000415453	chr15	88621296 - 88632282	-2.98455	-4.15292	-1.168016040841	0.00039754244491362	2.20458143181954	1.03620837662609	-1.16867366708858	0.000656552964617804	-1.16867	0.000656553	0.0422203055172273
TC1900011756.hg.1	Multiple_Complex	5817	Hs.171844	PVR	NM_001135768; NM_001135769; NM_001135770; NM_006505; ENST00000187830; ENST00000344956; ENST00000403059; ENST00000406449; ENST00000425690; ENST00000587785; BC015542; OTTHUMT00000323017; OTTHUMT00000323018; OTTHUMT00000323019; OTTHUMT00000323020; OTTHUMT00000451616; OTTHUMT00000451617	chr19	44643798 - 44666160	-2.97592	-4.43439	-1.45792197057139	8.05220844138763e-05	2.0008475975809	0.54238276617518	-1.45923110652814	0.000141164026502056	-1.45923	0.000141164	0.0144626540359654
TC1200007804.hg.1	Multiple_Complex	196410	Hs.51483	METTL7B	NM_152637; ENST00000394252; ENST00000614691; OTTHUMT00000327271	chr12	55681546 - 55684611	-2.93144	-4.02631	-1.0950148610597	0.000486599880002133	1.60998673466365	0.515116407808418	-1.09501490939555	0.000579032911845448	-1.09501	0.000579033	0.0386069340781039
TC0800008845.hg.1	Multiple_Complex	4609	Hs.202453	MYC	NM_002467; ENST00000259523; ENST00000377970; ENST00000517291; ENST00000520751; ENST00000524013; ENST00000613283; ENST00000621592; BC000141; BC000917; BC058901; OTTHUMT00000250277; OTTHUMT00000250278; OTTHUMT00000380690; OTTHUMT00000380691; OTTHUMT00000380692; OTTHUMT00000476371	chr8	127735434 - 127741434	-2.86498	-4.95658	-2.09208543735153	4.12475755391063e-07	2.31889152712804	0.227288934573626	-2.09522622083638	6.27574127103396e-08	-2.09209	4.12476e-07	0.000184189420376108
TC1600011292.hg.1	Multiple_Complex	2175		FANCA	NM_000135; NM_001018112; NM_001286167; ENST00000305699; ENST00000389301; ENST00000389302; ENST00000534992; ENST00000543736; ENST00000561660; ENST00000561667; ENST00000561722; ENST00000562424; ENST00000563318; ENST00000563510; ENST00000563513; ENST00000563673; ENST00000563767; ENST00000564475; ENST00000564870; ENST00000564969; ENST00000565582; ENST00000566133; ENST00000566409; ENST00000566889; ENS…	chr16	89737549 - 89816657	-2.84666	-3.9054	-1.05930611474359	0.00320075730039157	1.59931402997286	0.540571328483157	-1.06148523494548	0.000586620045602654	-1.05931	0.00320076	0.122395155923424
TC1500010723.hg.1	Multiple_Complex	79094	Hs.155569	CHAC1	NM_001142776; NM_024111; ENST00000487220; ENST00000617768; ENST00000617961; BC001683; BC001847; BC019625; OTTHUMT00000347784; OTTHUMT00000475891; uc001znh.2	chr15	40953438 - 40956519	-2.81362	-4.52058	-1.70714628580644	0.000348469466476109	1.53974911642241	-0.167212832107386	-1.71358318271171	0.000189698406909392	-1.70715	0.000348469	0.0273098781835293
TC0600008127.hg.1	Multiple_Complex	2030	Hs.25450	SLC29A1	NM_001078175; NM_001078177; NM_001304462; NM_001304463; NM_001304465; NM_001304466; ENST00000371708; ENST00000371713; ENST00000371724; ENST00000371731; ENST00000371740; ENST00000371755; ENST00000393841; ENST00000393844; ENST00000427851; ENST00000472176; BC001382; BC008954; OTTHUMT00000040715; OTTHUMT00000040716; OTTHUMT00000040717; OTTHUMT00000040718; OTTHUMT00000040719; OTTHUMT00000040720; OTTHU…	chr6	44219505 - 44234151	-2.79401	-4.40821	-1.61423359577487	8.61304967616691e-07	2.88309917478283	1.26889487664709	-1.61423369907406	1.71583096803112e-06	-1.61423	1.71583e-06	0.000537930840439319
TC1700010851.hg.1	Multiple_Complex	146909	Hs.135094	KIF18B	NM_001264573; NM_001265577; ENST00000585687; ENST00000587309; ENST00000590129; ENST00000593135; BC136590; BC144271; OTTHUMT00000448723; OTTHUMT00000448724; OTTHUMT00000448725; OTTHUMT00000448726	chr17	44924709 - 44947714	-2.7524	-4.13142	-1.37951699106939	0.000171344488117443	1.89232762320473	0.513306710348002	-1.38091430346242	2.42973237859858e-05	-1.37952	0.000171344	0.01666190133377
TC0800006980.hg.1	Multiple_Complex	23516	Hs.491232	SLC39A14	NM_001128431; NM_001135153; NM_001135154; NM_015359; ENST00000240095; ENST00000289952; ENST00000359741; ENST00000381237; ENST00000517370; ENST00000517552; ENST00000518348; ENST00000519960; ENST00000520644; ENST00000520832; ENST00000522881; ENST00000524285; BC015770; OTTHUMT00000215038; OTTHUMT00000215039; OTTHUMT00000215040; OTTHUMT00000378015; OTTHUMT00000378016; OTTHUMT00000378017; OTTHUMT00000…	chr8	22367249 - 22434129	-2.74484	-3.93064	-1.18553979848607	0.000569681154976038	2.13751826874129	0.951715788993231	-1.18577598675711	0.000627354037995718	-1.18578	0.000627354	0.0410030383523923
TC0600011123.hg.1	Coding	8366	Hs.143080	HIST1H4B	NM_003544; ENST00000377745; BC069467; OTTHUMT00000040079	chr6	26026815 - 26027252	-2.68027	-3.68008	-1.00011938656966	0.0259038442967967	2.00020086657334	1.00038997289846	-1.00011945608807	0.0284883347576701	-1.00012	0.0284883	0.454707988636533
TC0100008150.hg.1	Multiple_Complex	8438	Hs.642042	RAD54L	NM_001142548; NM_003579; ENST00000371975; ENST00000442598; ENST00000459678; ENST00000463715; ENST00000469835; ENST00000472889; ENST00000473251; ENST00000476687; ENST00000487700; ENST00000488942; ENST00000493032; ENST00000493985; BC121059; BC121060; OTTHUMT00000021272; OTTHUMT00000021273; OTTHUMT00000021274; OTTHUMT00000021275; OTTHUMT00000021276; OTTHUMT00000021277; OTTHUMT00000021278; OTTHUMT000…	chr1	46247688 - 46278473	-2.6679	-3.94203	-1.27310035724278	7.02085270591937e-05	1.68101998785432	0.406887936509654	-1.27573696601444	9.39773299619488e-05	-1.27574	9.39773e-05	0.0108022206116296
TC0200014414.hg.1	Multiple_Complex	7852	Hs.593413	CXCR4	NM_001008540; NM_003467; ENST00000241393; ENST00000409817; ENST00000466288; BC020968; uc002tuy.3	chr2	136114349 - 136118165	-2.62345	-3.71064	-1.08544237897972	0.00734808758774004	1.26447081777445	0.17728664227776	-1.09264311570396	0.00534233603023643	-1.08544	0.00734809	0.208246949903071
TC0900012212.hg.1	Multiple_Complex	123	Hs.3416	PLIN2	NM_001122; NR_038064; ENST00000276914; ENST00000380464; ENST00000380465; ENST00000464326; ENST00000472715; ENST00000475923; BC005127; OTTHUMT00000051829; OTTHUMT00000051830; OTTHUMT00000051831; OTTHUMT00000051832; OTTHUMT00000051835; OTTHUMT00000051836	chr9	19108375 - 19127606	-2.60727	-3.61581	-1.00816017568736	0.0134579050288412	1.42284367918185	0.414308919110852	-1.00902117599792	0.0156966776882344	-1.00902	0.0156967	0.326426240162066
TC0100018349.hg.1	Multiple_Complex	149111	Hs.731723	CNIH3	NM_152495; ENST00000272133; ENST00000470788; ENST00000478120; ENST00000479227; ENST00000481095; ENST00000489556; ENST00000492470; ENST00000496277; ENST00000498382; BC022780; OTTHUMT00000091751; OTTHUMT00000091752; OTTHUMT00000091753; OTTHUMT00000092001; OTTHUMT00000092002; OTTHUMT00000092003; OTTHUMT00000092007; OTTHUMT00000092010; OTTHUMT00000092011	chr1	224529191 - 224740549	-2.60705	-3.85398	-1.24754166589305	0.000595102076817672	0.831103725173643	-0.415824830262208	-1.24960613687417	0.000356756406314742	-1.24754	0.000595102	0.0393875390760404
TC0300006483.hg.1	Multiple_Complex	8553	Hs.744856	BHLHE40	NM_003670; ENST00000256495; ENST00000460806; ENST00000467610; BC082238; OTTHUMT00000239244; OTTHUMT00000338956; OTTHUMT00000338957	chr3	4979116 - 4985323	-2.60264	-3.64967	-1.04702348081339	0.00182026869263709	2.03460252762378	0.987571438318473	-1.0471025591591	0.000481443675189055	-1.04702	0.00182027	0.0844244830047583
TC0600011733.hg.1	Multiple_Complex	8645	Hs.444448	KCNK5	NM_003740; ENST00000359534; BC060793; BC069573; OTTHUMT00000040449	chr6	39188971 - 39229475	-2.57048	-5.01278	-2.44273620325558	5.19631882151545e-08	2.42778057883137	-0.0145173001425638	-2.4532614040874	9.28699650277325e-11	-2.44274	5.19632e-08	3.9407836872666e-05
TC0100008066.hg.1	Multiple_Complex	5792	Hs.272062	PTPRF	NM_002840; NM_130440; ENST00000359947; ENST00000372405; ENST00000372407; ENST00000412568; ENST00000414879; ENST00000429895; ENST00000436724; ENST00000437607; ENST00000438120; ENST00000463041; ENST00000467464; ENST00000477970; ENST00000481019; ENST00000496043; ENST00000496447; ENST00000617451; BC048768; OTTHUMT00000019710; OTTHUMT00000019711; OTTHUMT00000019712; OTTHUMT00000019713; OTTHUMT00000019…	chr1	43525187 - 43623672	-2.49135	-3.90458	-1.41252959215696	0.000434131673098972	1.95010338273042	0.536871802035674	-1.41437248488513	0.000434896120923586	-1.41437	0.000434896	0.0320505691723001
TC0100007512.hg.1	Coding	2827	Hs.66542	GPR3	NM_005281; ENST00000374024; BC032702; OTTHUMT00000009522	chr1	27392644 - 27395814	-2.4882	-3.81297	-1.32409597682738	0.00258621275371818	1.47234756267937	0.147582577553686	-1.32583240733087	0.00321399746593032	-1.32583	0.003214	0.122763127743399
TC2000008023.hg.1	Multiple_Complex	28231	Hs.235782	SLCO4A1	NM_016354; ENST00000217159; ENST00000370507; ENST00000451793; ENST00000466818; ENST00000466961; ENST00000470412; ENST00000495889; ENST00000497209; ENST00000497919; BC015727; OTTHUMT00000080043; OTTHUMT00000080044; OTTHUMT00000080045; OTTHUMT00000080046; OTTHUMT00000080047; OTTHUMT00000080048; OTTHUMT00000080049; OTTHUMT00000080050; uc002ydb.1	chr20	62642445 - 62685785	-2.48284	-3.84038	-1.35626184763633	0.00581603824395218	1.33971648042689	-0.0178210842741901	-1.37029656410531	0.00172774312760599	-1.35626	0.00581604	0.180133970252455
TC2100008222.hg.1	Coding	54101	Hs.517310	RIPK4	NM_020639; ENST00000332512; ENST00000352483; BC110617; BC110618; OTTHUMT00000195204	chr21	41739369 - 41767106	-2.47754	-3.66487	-1.18677698234973	0.000348641023145902	2.54406131299593	1.35673175848536	-1.18753582886379	0.000281666651981157	-1.18678	0.000348641	0.0273098781835293
TC1900010864.hg.1	Multiple_Complex	3783	Hs.10082	KCNN4	NM_002250; ENST00000262888; ENST00000597184; ENST00000598836; ENST00000599107; ENST00000599720; ENST00000600408; ENST00000600909; ENST00000601549; ENST00000615047; BC015337; OTTHUMT00000463597; OTTHUMT00000463598; OTTHUMT00000463599; OTTHUMT00000463602; OTTHUMT00000463603; OTTHUMT00000463604; OTTHUMT00000463608; OTTHUMT00000463609; uc002oxl.3	chr19	43766533 - 43781257	-2.41424	-4.27638	-1.86080162346314	0.0123569336616047	2.91976910933203	1.05762211928403	-1.86275035136334	0.024139108329707	-1.86275	0.0241391	0.416906355694367
TC0400006639.hg.1	Multiple_Complex	27065	Hs.518595	NSG1D4S234E	NM_001040101; NM_001287763; NM_001287764; NM_014392; ENST00000397958; ENST00000421177; ENST00000433139; ENST00000450293; ENST00000504171; ENST00000504347; ENST00000505246; ENST00000506380; ENST00000513555; ENST00000513829; ENST00000621129; BC001745; BC034227; CCDS3376.1; uc003ghz.4; uc003gia.4; uc011bvz.3; uc011bwa.2; uc032tbe.2; uc062uvz.1; uc062uwa.1; uc062uwb.1; uc062uwc.1; uc062uwd.1; uc062uw…	chr4	4348140 - 4419058	-2.36075	-3.39654	-1.03596637619301	0.00950533539382305	0.887071270582779	-0.148726619404384	-1.03672159996834	0.00396803053447542	-1.03597	0.00950534	0.243416200662418
TC1500006965.hg.1	Multiple_Complex	5888	Hs.631709	RAD51	NM_001164269; NM_001164270; NM_002875; NM_133487; ENST00000267868; ENST00000382643; ENST00000423169; ENST00000525066; ENST00000526763; ENST00000527860; ENST00000531277; ENST00000532743; ENST00000533741; ENST00000557850; BC001459; OTTHUMT00000252358; OTTHUMT00000387934; OTTHUMT00000387935; OTTHUMT00000387936; OTTHUMT00000387937; OTTHUMT00000387938; OTTHUMT00000387939; OTTHUMT00000387940; OTTHUMT00…	chr15	40694774 - 40732339	-2.35286	-3.47209	-1.11868714891068	0.000913859892130388	1.78644631558582	0.667213475017387	-1.12141861303639	0.000221638501260837	-1.11869	0.00091386	0.0528223633939197
TC1600007999.hg.1	Coding	6376	Hs.531668	CX3CL1	NM_001304392; NM_002996; ENST00000006053; ENST00000563383; ENST00000564948; ENST00000565912; BC001163; BC016164; OTTHUMT00000257345; OTTHUMT00000430432; OTTHUMT00000430433; OTTHUMT00000430434	chr16	57372458 - 57385048	-2.34931	-4.17682	-1.82635004388812	2.19126063709072e-05	2.64351341425045	0.816004370147008	-1.8330137380991	5.81171312435473e-07	-1.82635	2.19126e-05	0.00374167409161578
TC1200009587.hg.1	Multiple_Complex	93589	Hs.13768	CACNA2D4	NM_172364; ENST00000280663; ENST00000382722; ENST00000444595; ENST00000536818; ENST00000536846; ENST00000537784; ENST00000537923; ENST00000538027; ENST00000538450; ENST00000539048; ENST00000540728; ENST00000541331; ENST00000541444; ENST00000541616; ENST00000542340; ENST00000543405; ENST00000545595; ENST00000585385; ENST00000585708; ENST00000585732; ENST00000586184; ENST00000587995; ENST0000058807…	chr12	1791957 - 1918836	-2.3471	-3.9356	-1.58911874612667	4.63074305352686e-05	0.5516769540167	-1.03681827581022	-1.59078955380226	0.000100403213092948	-1.59079	0.000100403	0.0112271302943721
TSUnmapped00000776.hg.1	Coding	2091	Hs.299002	FBL	ENST00000630592			-2.31869	-3.6111	-1.29245510907815	0.000421105196324348	1.07939709821948	-0.21301902064792	-1.29245515348507	0.000455316222764869	-1.29246	0.000455316	0.0330709910505313
TC1100008008.hg.1	Multiple_Complex	23649	Hs.201897	POLA2	NM_002689; ENST00000265465; ENST00000525924; ENST00000527618; ENST00000527850; ENST00000532391; ENST00000532469; ENST00000533192; ENST00000534785; BC001347; BC002990; OTTHUMT00000387223; OTTHUMT00000387224; OTTHUMT00000387225; OTTHUMT00000387226; OTTHUMT00000387227; OTTHUMT00000387228; OTTHUMT00000387229; OTTHUMT00000387256	chr11	65261762 - 65305589	-2.31369	-3.38292	-1.06843057251034	0.00134843982523413	2.36597240999322	1.29674219800865	-1.06996461103295	0.00126256178688009	-1.06843	0.00134844	0.0684655564523765
TC0200006977.hg.1	Multiple_Complex	79172	Hs.731569	CENPO	NM_001199803; NM_024322; ENST00000260662; ENST00000380834; ENST00000395845; ENST00000464156; ENST00000473476; ENST00000473706; ENST00000486527; ENST00000491031; ENST00000498362; BC002870; OTTHUMT00000246856; OTTHUMT00000324638; OTTHUMT00000324639; OTTHUMT00000324640; OTTHUMT00000324641; OTTHUMT00000324642; OTTHUMT00000324643; OTTHUMT00000325139	chr2	24793136 - 24822376	-2.2932	-3.9919	-1.70095937241807	9.40285555734365e-06	1.13136683316952	-0.56733222714999	-1.70160142047514	1.27633966333431e-06	-1.70096	9.40286e-06	0.00198565102189033
TC0200012066.hg.1	Multiple_Complex	8884		SLC5A6	NM_021095; NR_028323; ENST00000310574; ENST00000401463; ENST00000408041; ENST00000412471; ENST00000414408; ENST00000426119; ENST00000428518; ENST00000430186; ENST00000432106; ENST00000442731; ENST00000445802; ENST00000461319; ENST00000461757; ENST00000464538; ENST00000476319; ENST00000481751; ENST00000488743; ENST00000492069; BC012806; BC015631; OTTHUMT00000214194; OTTHUMT00000324953; OTTHUMT0000…	chr2	27199587 - 27212958	-2.29188	-4.4019	-2.10825749676778	1.50406353306496e-07	3.06971104448891	0.959684429563327	-2.11104677365652	1.56184430928631e-07	-2.11105	1.56184e-07	9.21827673850505e-05
TSUnmapped00000349.hg.1	Coding	2091	Hs.299002	FBL	ENST00000629606			-2.28594	-3.54197	-1.25571524109006	0.000676037416775905	1.02774253952288	-0.228292276070949	-1.25648096133508	0.000704948918468459	-1.25648	0.000704949	0.0443553512117272
TC0900011388.hg.1	Multiple_Complex	26147	Hs.460124	PHF19	NM_001009936; NM_001286840; NM_001286842; NM_001286843; NM_015651; NR_104601; ENST00000312189; ENST00000373896; ENST00000419155; ENST00000436309; ENST00000439674; ENST00000453868; ENST00000456291; ENST00000462229; ENST00000464712; ENST00000467266; ENST00000474402; ENST00000478371; ENST00000487555; ENST00000616568; BC125076; BC125077; OTTHUMT00000053838; OTTHUMT00000053839; OTTHUMT00000053840; OTT…	chr9	120855651 - 120894896	-2.28538	-4.82478	-2.53915788655278	3.95442285868805e-10	2.28739276924107	-0.252000468974869	-2.54118606410333	3.90856840804053e-10	-2.53916	3.95442e-10	1.03233250589789e-06
TSUnmapped00000427.hg.1	Coding	2091	Hs.299002	FBL	ENST00000627797			-2.27964	-3.79693	-1.51710363951412	3.62716780557099e-05	1.22536394151848	-0.291921884192927	-1.51713999362792	3.25876620185284e-05	-1.5171	3.62717e-05	0.00541681000666954
TSUnmapped00000162.hg.1	Coding	2091	Hs.299002	FBL	ENST00000627769			-2.26123	-3.75356	-1.49233810268202	2.32513516858355e-05	0.7727236209704	-0.719604258030919	-1.49262097559462	5.45541306699903e-05	-1.49262	5.45541e-05	0.00719700994990396
TC1900009807.hg.1	Multiple_Complex	55723	Hs.26516	ASF1B	NM_018154; ENST00000263382; ENST00000474890; ENST00000589468; ENST00000590835; ENST00000592798; BC007726; BC010014; BC036521; OTTHUMT00000317946; OTTHUMT00000317947; OTTHUMT00000459693; OTTHUMT00000459694; OTTHUMT00000459695	chr19	14119509 - 14136956	-2.17679	-3.26134	-1.08404939236424	0.00176612392759282	1.68675236365868	0.602202194328734	-1.08502260556036	0.00300328039248342	-1.08502	0.00300328	0.117581373067017
TC0100018156.hg.1	Multiple_Complex	83858	Hs.729021	ATAD3B	NM_031921; ENST00000308647; ENST00000378736; ENST00000472194; ENST00000474481; ENST00000485748; BC002542; BC018701; OTTHUMT00000001369; OTTHUMT00000001370; OTTHUMT00000001371; OTTHUMT00000001372; OTTHUMT00000472704	chr1	1471769 - 1509309	-2.16966	-3.37393	-1.20309068675203	0.00108172862219181	1.77775041290988	0.573481039369254	-1.20729972308006	0.000437786030911203	-1.20309	0.00108173	0.0589487794963206
TC0100015634.hg.1	Multiple_Complex	51205	Hs.562154	ACP6	NM_016361; ENST00000392988; ENST00000460583; ENST00000487562; ENST00000493129; ENST00000583509; ENST00000609196; ENST00000611629; ENST00000613673; ENST00000614551; ENST00000620634; BC009965; BC034686; OTTHUMT00000039420; OTTHUMT00000039421; OTTHUMT00000100082; OTTHUMT00000100083; OTTHUMT00000473109; OTTHUMT00000477680; OTTHUMT00000477681; OTTHUMT00000477682; OTTHUMT00000477683; OTTHUMT00000477684	chr1	147629652 - 147670512	-2.16661	-3.41991	-1.25302435705932	0.000800393171102895	1.59877160725198	0.345474933248158	-1.25312267066282	0.00162931105786518	-1.25312	0.00162931	0.0782103875902398
TC1900009820.hg.1	Multiple_Complex	10212		DDX39A	NM_005804; NR_046366; ENST00000242776; ENST00000324340; ENST00000454233; ENST00000586558; ENST00000586993; ENST00000587730; ENST00000588542; ENST00000588692; ENST00000589318; ENST00000589675; ENST00000590239; ENST00000590260; ENST00000590315; ENST00000590556; ENST00000590696; ENST00000591275; ENST00000592391; ENST00000592632; ENST00000592927; ENST00000593008; ENST00000593026; BC001009; BC032128; …	chr19	14408798 - 14419383	-2.16448	-3.42682	-1.26261116813391	0.000335764188005545	2.05285884304667	0.790523004316709	-1.26275349926304	0.000194560532774328	-1.26261	0.000335764	0.0267769561986787
TC1900007098.hg.1	Multiple_Complex	10535	Hs.532851	RNASEH2A	NM_006397; ENST00000221486; ENST00000590121; ENST00000590279; ENST00000593017; BC011748; OTTHUMT00000451507; OTTHUMT00000451508; OTTHUMT00000451509; OTTHUMT00000451510	chr19	12806580 - 12813648	-2.15415	-3.67462	-1.52003791693547	3.24875607224054e-05	1.95574040543755	0.435274992834911	-1.52105518166774	9.60663013446044e-05	-1.52106	9.60663e-05	0.0109263212519371
TC1900006977.hg.1	Multiple_Complex	3383	Hs.643447	ICAM1	NM_000201; ENST00000264832; ENST00000423829; ENST00000585443; ENST00000588645; ENST00000592686; BC015969; OTTHUMT00000451207; OTTHUMT00000451208; OTTHUMT00000451209; OTTHUMT00000451211; OTTHUMT00000451212	chr19	10270835 - 10286615	-2.13172	-3.36609	-1.23421800531166	0.000448907382898268	2.63929922728745	1.40493202985881	-1.23465490863959	9.43450057498749e-05	-1.23422	0.000448907	0.0327806225005056
TC0600011377.hg.1	Multiple_Complex	11270	Hs.519993	NRM	NM_001270707; NM_007243; NR_073065; NR_073072; ENST00000259953; ENST00000376420; ENST00000376421; ENST00000444096; ENST00000462857; ENST00000470733; ENST00000474864; ENST00000482141; ENST00000495946; BC039865; OTTHUMT00000076466; OTTHUMT00000256734; OTTHUMT00000256735; OTTHUMT00000256736; OTTHUMT00000256737; OTTHUMT00000256738; OTTHUMT00000256739; OTTHUMT00000256740	chr6	30688047 - 30691420	-2.12582	-3.74331	-1.61686232254803	4.39764140093721e-05	2.56106851592192	0.94357505050928	-1.61800404445676	2.26946750510411e-05	-1.61686	4.39764e-05	0.00625109759347881
TC2100007327.hg.1	Multiple_Complex	8568	Hs.110757	RRP1	NM_003683; ENST00000467112; ENST00000471909; ENST00000473988; ENST00000475534; ENST00000483896; ENST00000492638; ENST00000497547; BC000380; OTTHUMT00000195680; OTTHUMT00000195682; OTTHUMT00000195683; OTTHUMT00000195684; OTTHUMT00000195685; OTTHUMT00000195686; OTTHUMT00000195687	chr21	43789513 - 43805293	-2.12253	-3.64532	-1.5220119144528	1.12814409268252e-06	2.61974288945376	1.09695615191323	-1.52329197060549	9.54469991750384e-07	-1.52201	1.12814e-06	0.000391676625528522
TC0600014236.hg.1	Multiple_Complex	81567	Hs.150837	TXNDC5	NM_001145549; NM_030810; ENST00000379757; ENST00000460138; ENST00000469459; ENST00000473453; ENST00000475802; BC001199; OTTHUMT00000039792; OTTHUMT00000039793; OTTHUMT00000348957; OTTHUMT00000348958; OTTHUMT00000348959	chr6	7881250 - 7910814	-2.11978	-3.2076	-1.08808868953681	0.000740458580664299	1.07237378972312	-0.015442978414056	-1.08790109099683	0.000419672144022737	-1.08809	0.000740459	0.0458355003762785
TC1900010675.hg.1	Multiple_Complex	2091	Hs.299002	FBL	NM_001436; ENST00000221801; ENST00000593503; ENST00000594309; ENST00000594443; ENST00000595545; ENST00000597224; ENST00000597634; ENST00000598417; ENST00000599134; ENST00000599159; ENST00000601274; ENST00000626009; BC019260; OTTHUMT00000462509; OTTHUMT00000462524; OTTHUMT00000462525; OTTHUMT00000462526; OTTHUMT00000462527; OTTHUMT00000462528; OTTHUMT00000462529; OTTHUMT00000462932; OTTHUMT0000046…	chr19	39834453 - 39846414	-2.11182	-3.73655	-1.62500429901266	2.94276667577297e-06	1.1798041840392	-0.444926334062091	-1.62499257266465	6.01097308708561e-06	-1.62499	6.01097e-06	0.00141512088223328
TC1100009709.hg.1	Multiple_Complex	66005		CHID1	NM_001142674; NM_001142675; NM_001142676; NM_001142677; NM_023947; ENST00000323578; ENST00000429789; ENST00000436108; ENST00000449825; ENST00000454838; ENST00000524538; ENST00000524832; ENST00000525225; ENST00000525840; ENST00000526714; ENST00000528154; ENST00000528426; ENST00000528521; ENST00000528534; ENST00000528581; ENST00000529539; ENST00000530939; ENST00000531010; ENST00000531859; ENST00000…	chr11	867859 - 915058	-2.11088	-3.98867	-1.8780633699167	7.08437022729201e-07	1.86612125317114	-0.0116775251416275	-1.87806346197308	1.1368644807263e-06	-1.87806	1.13686e-06	0.000393697329741315
TC1200012755.hg.1	Multiple_Complex	11272	Hs.732031	PRR4	NM_001098538; NM_007244; ENST00000228811; ENST00000539179; ENST00000539285; ENST00000540107; ENST00000540808; ENST00000542658; ENST00000542881; ENST00000544994; BC058035; OTTHUMT00000400047; OTTHUMT00000400048; OTTHUMT00000400049; OTTHUMT00000400052; OTTHUMT00000400053; OTTHUMT00000400054; OTTHUMT00000400055; OTTHUMT00000400056	chr12	10845849 - 10849476	-2.09431	-4.12543	-2.031301982237	3.68854643063798e-07	1.07918331424581	-0.951937161801908	-2.03312695128581	1.1726620989964e-06	-2.03313	1.17266e-06	0.000400979546445242
TSUnmapped00000380.hg.1	Coding	2091	Hs.299002	FBL	ENST00000629982			-2.05459	-3.50451	-1.45012895554356	4.91630628103874e-05	0.923610583972397	-0.526309504426068	-1.44989943914626	7.74803365566657e-05	-1.4499	7.74803e-05	0.0094141557684886
TC2000008037.hg.1	Multiple_Complex	63910	Hs.512686	SLC17A9	NM_001302643; NM_022082; ENST00000370349; ENST00000370351; ENST00000411611; ENST00000459704; ENST00000483113; ENST00000487303; ENST00000488738; BC025312; OTTHUMT00000080100; OTTHUMT00000080101; OTTHUMT00000080102; OTTHUMT00000080103; OTTHUMT00000080104; OTTHUMT00000080105; OTTHUMT00000080106	chr20	62952647 - 62969585	-2.05086	-4.11886	-2.06766518107567	1.51073250792904e-07	2.34547372464723	0.277473554412949	-2.07347418318454	6.03984075066853e-09	-2.06767	1.51073e-07	8.95554314198111e-05
TC1200008525.hg.1	Multiple_Complex	6636	Hs.105465	SNRPF	NM_003095; ENST00000266735; ENST00000549580; ENST00000551316; ENST00000552085; ENST00000553192; BC002505; BC063397; BC128452; BC128453; OTTHUMT00000408626; OTTHUMT00000408627; OTTHUMT00000408628; OTTHUMT00000408629; OTTHUMT00000408630	chr12	95858928 - 95903828	-2.02492	-3.11117	-1.08675884049008	0.00526144876406952	-0.22476056316846	-1.31101317912786	-1.08773321145149	0.00650765985142913	-1.08773	0.00650766	0.193392036959611
TC1700012391.hg.1	Multiple_Complex	80179		MYO19	NM_001033580; NM_001163735; NM_025109; ENST00000610576; ENST00000610930; ENST00000610992; ENST00000611063; ENST00000611125; ENST00000611622; ENST00000611794; ENST00000612097; ENST00000612392; ENST00000613551; ENST00000614416; ENST00000614623; ENST00000615902; ENST00000616159; ENST00000616207; ENST00000617189; ENST00000620413; ENST00000620567; ENST00000620640; ENST00000620644; ENST00000620869; ENS…	chr17	36495633 - 36535457	-1.98622	-3.26784	-1.28085745532311	0.000643197437188386	1.60964041710783	0.328021837471925	-1.28327155322551	0.000517185331447988	-1.28086	0.000643197	0.0416177560049206
TC0100007160.hg.1	Multiple_Complex	51154	Hs.463797	MRTO4	NM_016183; ENST00000330263; ENST00000479559; ENST00000493700; BC003013; BC006504; OTTHUMT00000007075; OTTHUMT00000007160; OTTHUMT00000007161	chr1	19251539 - 19260128	-1.98366	-3.46957	-1.4858734287068	2.81724944953233e-05	1.7825234916899	0.296609506180804	-1.48647510055391	7.40753685682364e-06	-1.48587	2.81725e-05	0.00453129872954993
TSUnmapped00000344.hg.1	Coding	2091	Hs.299002	FBL	ENST00000629964			-1.96646	-3.14793	-1.18146845636956	0.000791387485130105	1.2171143129213	0.0356530313799148	-1.18134395693368	0.00125900579120405	-1.18134	0.00125901	0.0651582295676515
TC1900008292.hg.1	Multiple_Complex	10452	Hs.655909	TOMM40	NM_001128916; NM_001128917; NM_006114; ENST00000252487; ENST00000405636; ENST00000426677; ENST00000589253; ENST00000589649; ENST00000592041; ENST00000592434; BC001779; BC006413; BC012134; BC017224; BC047528; OTTHUMT00000453238; OTTHUMT00000453239; OTTHUMT00000453240; OTTHUMT00000453241; OTTHUMT00000453242; OTTHUMT00000453243; uc002ozx.4	chr19	44890569 - 44903689	-1.95388	-3.32189	-1.36764082559789	1.28169464080022e-05	1.85664777843148	0.488630029759443	-1.36851143936543	1.15524891553697e-05	-1.36764	1.28169e-05	0.00252946322547137
TC2000009972.hg.1	Multiple_Complex	6628	Hs.83753	SNRPB	NM_003091; NM_198216; ENST00000339610; ENST00000381342; ENST00000438552; ENST00000474384; BC080516; OTTHUMT00000077584; OTTHUMT00000077585; OTTHUMT00000077586	chr20	2461634 - 2470853	-1.92986	-3.10952	-1.17873652115764	0.00200962972035146	2.4320405574874	1.25237873891867	-1.18004556751668	0.00394222423184731	-1.18005	0.00394222	0.139846790326477
TC0900009949.hg.1	Multiple_Complex	7169	Hs.300772	TPM2	NM_001301226; NM_001301227; NM_003289; NM_213674; ENST00000329305; ENST00000360958; ENST00000378292; ENST00000378300; ENST00000471212; ENST00000486018; ENST00000604975; ENST00000607559; BC011776; OTTHUMT00000052375; OTTHUMT00000052376; OTTHUMT00000052377; OTTHUMT00000052378; OTTHUMT00000052379; OTTHUMT00000052380; OTTHUMT00000469787; OTTHUMT00000470143	chr9	35681992 - 35691020	-1.89819	-3.00936	-1.11129159583121	0.000839936907437827	1.61818359765506	0.507007546951158	-1.11142825177837	0.000502268815220632	-1.11129	0.000839937	0.0498563337055903
TC0300011083.hg.1	Multiple_Complex	10293	Hs.517972	TRAIP	NM_005879; ENST00000331456; ENST00000469027; ENST00000473195; ENST00000473863; ENST00000475495; ENST00000477546; ENST00000482243; ENST00000482582; ENST00000488860; ENST00000489948; ENST00000491060; BC000310; BC019283; OTTHUMT00000350518; OTTHUMT00000350519; OTTHUMT00000350520; OTTHUMT00000350521; OTTHUMT00000350522; OTTHUMT00000350523; OTTHUMT00000350524; OTTHUMT00000350525; OTTHUMT00000350526; O…	chr3	49828595 - 49856574	-1.89783	-3.22136	-1.32352044971422	2.1057013637943e-05	2.38591942128165	1.06239410304353	-1.32391043189032	7.79141149653152e-06	-1.32352	2.1057e-05	0.00362292725139513
TC2200008819.hg.1	Multiple_Complex	5905	Hs.183800	RANGAP1	NM_001278651; NM_002883; ENST00000356244; ENST00000405486; ENST00000418067; ENST00000422838; ENST00000446258; ENST00000452543; ENST00000455915; BC014044; BC041396; OTTHUMT00000320603; OTTHUMT00000320605; OTTHUMT00000320606; OTTHUMT00000320608; OTTHUMT00000320609; OTTHUMT00000320610; OTTHUMT00000320611	chr22	41244777 - 41302959	-1.8946	-3.38605	-1.49075309808432	1.28147873397252e-05	2.67232345664406	1.18086780339045	-1.49221364382435	2.22539862477379e-05	-1.49221	2.2254e-05	0.0037856875101885
TC0800009793.hg.1	Multiple_Complex	6570	Hs.158322	SLC18A1	NM_001135691; NM_001142324; NM_001142325; NM_003053; ENST00000265808; ENST00000276373; ENST00000381608; ENST00000437980; ENST00000440926; ENST00000517776; ENST00000519026; ENST00000519171; ENST00000522513; ENST00000524272; BC006317; BC009387; OTTHUMT00000214106; OTTHUMT00000375117; OTTHUMT00000375118; OTTHUMT00000375119; OTTHUMT00000375120; OTTHUMT00000375121; OTTHUMT00000375122; OTTHUMT000003969…	chr8	20144855 - 20183206	-1.87582	-3.47439	-1.59693169506716	0.000182901300306399	1.48967133252645	-0.108901548863846	-1.60393959837145	0.000233332500409983	-1.60394	0.000233333	0.0207025404775524
TC1500010887.hg.1	Multiple_Complex	54982	Hs.584921	CLN6	NM_017882; ENST00000249806; ENST00000538696; ENST00000563917; ENST00000564752; ENST00000564846; ENST00000565471; ENST00000566347; ENST00000567060; ENST00000569336; BC010849; BC013130; OTTHUMT00000257066; OTTHUMT00000419722; OTTHUMT00000419723; OTTHUMT00000419724; OTTHUMT00000419725; OTTHUMT00000419726; OTTHUMT00000419727; OTTHUMT00000419728; OTTHUMT00000419729; uc002arf.3	chr15	68206992 - 68257211	-1.87114	-3.68798	-1.81692480458243	2.18453280924113e-07	2.2309144615962	0.414075122379334	-1.81692487038789	2.67530910225619e-07	-1.81692	2.67531e-07	0.00013401225484549
TC1100007781.hg.1	Coding	79080	Hs.4253	CCDC86	NM_024098; ENST00000227520; ENST00000535217; ENST00000545580; BC001378; OTTHUMT00000395743; OTTHUMT00000395746; OTTHUMT00000396203	chr11	60841956 - 60851088	-1.86461	-3.23993	-1.3734883289523	6.81835356404184e-05	2.13573537710718	0.760409957840402	-1.37704120304776	7.61062762405271e-05	-1.37704	7.61063e-05	0.00929921422110851
TSUnmapped00000445.hg.1	Coding	2091	Hs.299002	FBL	ENST00000628079			-1.85599	-3.26341	-1.40774962342814	0.000159686565520336	0.849585693105645	-0.557833599160865	-1.4077131799417	0.00042703200814875	-1.40771	0.000427032	0.0316082852269318
TC0600011227.hg.1	Coding	8362	Hs.528055	HIST1H4K	NM_003541; ENST00000611927; OTTHUMT00000040156	chr6	27831174 - 27831528	-1.83816	-2.92944	-1.09147255179367	0.00491413499180857	1.09805699459117	0.0067808527416204	-1.09195790600973	0.0080778256346969	-1.09196	0.00807783	0.221045052682979
TC1600008845.hg.1	Multiple_Complex	81620	Hs.122908	CDT1	NM_030928; ENST00000301019; ENST00000562747; ENST00000569140; BC000137; BC009410; OTTHUMT00000423215; OTTHUMT00000423216; OTTHUMT00000423217	chr16	88803213 - 88809258	-1.83071	-3.82026	-1.98769525017766	3.19861206419753e-05	2.55143260097299	0.561879964798907	-1.99939776951698	2.66727778997378e-07	-1.9877	3.19861e-05	0.00495110134224418
TC0200007785.hg.1	Multiple_Complex	7360		UGP2	NM_001001521; NM_006759; ENST00000337130; ENST00000394417; ENST00000445915; ENST00000465515; ENST00000466642; ENST00000467400; ENST00000467648; ENST00000467999; ENST00000472047; ENST00000475462; ENST00000475550; ENST00000480679; ENST00000482668; ENST00000483108; ENST00000483461; ENST00000484056; ENST00000484142; ENST00000487042; ENST00000487469; ENST00000487640; ENST00000488245; ENST00000491621; …	chr2	63840940 - 63891562	-1.79439	-2.84456	-1.05057887761657	0.0030898718960073	0.414207332070512	-0.635961910531599	-1.05045769042921	0.00413506213959975	-1.05046	0.00413506	0.14407974472553
TC0100018157.hg.1	Multiple_Complex	55210	Hs.23413	ATAD3A	NM_001170535; NM_001170536; NM_018188; ENST00000339113; ENST00000378755; ENST00000378756; ENST00000400830; ENST00000429957; ENST00000439513; ENST00000536055; BC007803; BC011814; BC014101; BC033109; BC063607; OTTHUMT00000001363; OTTHUMT00000001364; OTTHUMT00000001365; OTTHUMT00000100308; OTTHUMT00000100309; OTTHUMT00000100388; uc001agb.2	chr1	1512143 - 1534687	-1.79007	-2.82199	-1.03217096422765	0.0025323894156405	1.90222924993465	0.870303365424324	-1.0324072418737	0.000927113460835657	-1.03217	0.00253239	0.104936466170085
TC0300006622.hg.1	Multiple_Complex	5468	Hs.162646	PPARG	NM_005037; NM_015869; NM_138711; NM_138712; ENST00000287820; ENST00000309576; ENST00000396999; ENST00000397000; ENST00000397010; ENST00000397012; ENST00000397015; ENST00000397023; ENST00000397026; ENST00000397029; ENST00000438682; ENST00000455517; ENST00000477039; ENST00000497594; BC006811; OTTHUMT00000251979; OTTHUMT00000251980; OTTHUMT00000290121; OTTHUMT00000290122; OTTHUMT00000290123; OTTHUMT…	chr3	12287368 - 12434356	-1.76272	-3.19725	-1.43419100403968	0.000596462410151731	1.16450137326263	-0.270022723121933	-1.43686789221078	0.000879564432863509	-1.43687	0.000879564	0.0513697397498387
TC0600014275.hg.1	Multiple_Complex	6891	Hs.502	TAP2	NM_018833; ENST00000374897; ENST00000374899; ENST00000464100; ENST00000485701; ENST00000620123; OTTHUMT00000076088; OTTHUMT00000076089; OTTHUMT00000076090; OTTHUMT00000276176; uc003ocd.3	chr6	32821833 - 32838823	-1.71605	-2.80361	-1.08707701252668	0.00303000400841035	2.39842231164593	1.31086016730571	-1.08826573612548	0.00337282714805222	-1.08827	0.00337283	0.126932730392029
TC0100008121.hg.1	Multiple_Complex	114034	Hs.525091	TOE1	NM_025077; ENST00000372090; ENST00000460057; ENST00000471337; ENST00000477731; ENST00000495703; BC009364; OTTHUMT00000020517; OTTHUMT00000020518; OTTHUMT00000020519; OTTHUMT00000020520; OTTHUMT00000020521	chr1	45339670 - 45343978	-1.67432	-2.93796	-1.26385998353938	0.00017410271543388	1.55801072272457	0.294374530339195	-1.26381089590733	0.000122018007764316	-1.26386	0.000174103	0.0168070749356539
TC0700011495.hg.1	Multiple_Complex	26608		TBL2	NM_012453; ENST00000305632; ENST00000417008; ENST00000424598; ENST00000426966; ENST00000432538; ENST00000433464; ENST00000435792; ENST00000437521; ENST00000450285; ENST00000452125; ENST00000452475; ENST00000458466; ENST00000459913; ENST00000465279; ENST00000468669; ENST00000469518; ENST00000476136; ENST00000479892; ENST00000488915; ENST00000495885; ENST00000496056; ENST00000610724; BC012938; OTTH…	chr7	73568932 - 73578791	-1.67284	-3.14809	-1.4746301930837	6.58124331102081e-06	2.66403662907785	1.18878309164209	-1.4751825058123	2.02844897219567e-05	-1.47518	2.02845e-05	0.00351923916250326
TC1700009327.hg.1	Multiple_Complex	50628	Hs.499620	GEMIN4	NM_015721; ENST00000319004; ENST00000437269; ENST00000570364; ENST00000573482; ENST00000574958; ENST00000576383; ENST00000576778; BC020062; OTTHUMT00000437181; OTTHUMT00000437182; OTTHUMT00000437183; OTTHUMT00000437184; OTTHUMT00000437185; OTTHUMT00000437186; OTTHUMT00000437187	chr17	744414 - 753999	-1.67178	-2.86754	-1.1930863732729	0.000916391851311718	2.58940589425164	1.39364764373936	-1.19655550286842	0.00122367368358945	-1.19656	0.00122367	0.0636303740015021
TC0100007845.hg.1	Coding	149175	Hs.534562; Hs.706404	MANEAL	NM_001031740; NM_001113482; NM_152496; ENST00000329006; ENST00000373045; ENST00000397631; ENST00000525897; ENST00000532512; BC077730; OTTHUMT00000012468; OTTHUMT00000012469; OTTHUMT00000388630; OTTHUMT00000388631; OTTHUMT00000388632	chr1	37793802 - 37801606	-1.66448	-3.04753	-1.38280223404747	0.000357439429391562	1.28227356854801	-0.100775304699094	-1.38352787926798	0.000785559913851102	-1.38353	0.00078556	0.0476070349577174
TC1900010807.hg.1	Multiple_Complex	634	Hs.512682	CEACAM1	NM_001024912; NM_001184813; NM_001184815; NM_001184816; NM_001205344; NM_001712; ENST00000161559; ENST00000344391; ENST00000352591; ENST00000358394; ENST00000377806; ENST00000403136; ENST00000403444; ENST00000403461; ENST00000465051; ENST00000471298; ENST00000485605; ENST00000488639; ENST00000599389; ENST00000600172; BC014473; OTTHUMT00000321190; OTTHUMT00000321413; OTTHUMT00000321414; OTTHUMT000…	chr19	42507304 - 42561234	-1.6609	-2.66123	-1.00662828332866	0.0189295361657844	0.552178432187917	-0.448156001306221	-1.00687650547777	0.00568377895674312	-1.00663	0.0189295	0.363463159053074
TC0100013908.hg.1	Multiple_Complex	6513	Hs.473721	SLC2A1	NM_006516; ENST00000372500; ENST00000415851; ENST00000426263; ENST00000439722; ENST00000460369; ENST00000475162; ENST00000625233; ENST00000628173; ENST00000629908; ENST00000630287; ENST00000630821; BC118590; BC121804; OTTHUMT00000020358; OTTHUMT00000020359; OTTHUMT00000020360; OTTHUMT00000020362; OTTHUMT00000020686; OTTHUMT00000481667; OTTHUMT00000481670; OTTHUMT00000481671; OTTHUMT00000481672; O…	chr1	42925375 - 42959176	-1.64106	-2.83252	-1.19164537866924	0.00109781487760176	2.36532794007559	1.17387092854358	-1.19121872698207	0.000928703978433065	-1.19165	0.00109781	0.059516122058482
TSUnmapped00000061.hg.1	Coding	2091	Hs.299002	FBL	ENST00000625673			-1.63095	-3.00885	-1.37757604257127	0.000140071504561126	0.738179811461877	-0.63972491333631	-1.37760468723048	0.000311241379288313	-1.3776	0.000311241	0.0254524200231256
TC1200007654.hg.1	Multiple_Complex	60673	Hs.9911	ATG101	NM_001098673; NM_021934; ENST00000336854; ENST00000547409; ENST00000548915; ENST00000550604; ENST00000552544; ENST00000552947; ENST00000553049; BC005151; BC009937; OTTHUMT00000405062; OTTHUMT00000405063; OTTHUMT00000405064; OTTHUMT00000405065; OTTHUMT00000405066; OTTHUMT00000405067; OTTHUMT00000405068	chr12	52069246 - 52077495	-1.62549	-2.77552	-1.14926929475074	0.00375299978607338	2.04871695472039	0.898685164157901	-1.14993882146587	0.00726533849550604	-1.14994	0.00726534	0.206738476928605
TC2000006444.hg.1	Multiple_Complex	57761	Hs.516826	TRIB3	NM_001301188; NM_001301190; NM_001301193; NM_001301196; NM_001301201; NM_021158; ENST00000217233; ENST00000422053; ENST00000449710; ENST00000615226; BC019363; BC027484; OTTHUMT00000077441; OTTHUMT00000319372; OTTHUMT00000319373; OTTHUMT00000473302	chr20	362835 - 397559	-1.58973	-3.4943	-1.90389180692572	1.38208123283176e-05	1.89587348876473	-0.00869941176042181	-1.90727217553615	2.45746360064847e-05	-1.90727	2.45746e-05	0.00408323970364786
TC0300006491.hg.1	Multiple_Complex	9695	Hs.224616	EDEM1	NM_014674; ENST00000256497; ENST00000434243; ENST00000443790; ENST00000445686; ENST00000465187; ENST00000465369; ENST00000492751; BC019088; OTTHUMT00000337566; OTTHUMT00000337567; OTTHUMT00000337568; OTTHUMT00000337569; OTTHUMT00000337588; OTTHUMT00000337589; OTTHUMT00000337590; uc021wsl.1	chr3	5187646 - 5219965	-1.57583	-2.64388	-1.06826635459357	0.0023688281683863	0.800070211239531	-0.267981280311338	-1.06916597445497	0.00339615907007857	-1.06917	0.00339616	0.127371205997729
TC1100013050.hg.1	Multiple_Complex	10432	Hs.533712	RBM14	NM_001198836; NM_001198837; NM_006328; ENST00000310137; ENST00000393979; ENST00000409372; ENST00000409738; ENST00000443702; ENST00000460762; ENST00000461478; ENST00000496694; ENST00000512283; BC000488; OTTHUMT00000277128; OTTHUMT00000334204; OTTHUMT00000334205; OTTHUMT00000334206; OTTHUMT00000334207; OTTHUMT00000334208; OTTHUMT00000334209; OTTHUMT00000362449; OTTHUMT00000394030	chr11	66616582 - 66629926	-1.56465	-3.54942	-1.98424630436147	1.45536851600613e-06	3.60530333198459	1.62053041599223	-1.98455040240349	2.05066098966317e-06	-1.98455	2.05066e-06	0.00062839103690017
TC0200016496.hg.1	Multiple_Complex	26505	Hs.711617	CNNM3	NM_017623; NM_199078; ENST00000305510; ENST00000377060; ENST00000465224; ENST00000480035; ENST00000494595; BC007199; BC037272; OTTHUMT00000252952; OTTHUMT00000252953; OTTHUMT00000339149; OTTHUMT00000339150; OTTHUMT00000339151	chr2	96816245 - 96835384	-1.56325	-2.94751	-1.38281462554927	0.000279988512030675	2.60937585253113	1.22512377708762	-1.38461170599645	0.000269384170784377	-1.38281	0.000279989	0.0235930729411323
TC1000006652.hg.1	Multiple_Complex	5209	Hs.195471	PFKFB3	NM_001145443; NM_001282630; NM_004566; ENST00000317350; ENST00000360521; ENST00000379775; ENST00000379785; ENST00000379789; ENST00000414237; ENST00000441697; ENST00000450232; ENST00000461744; ENST00000467491; ENST00000475881; ENST00000477914; ENST00000487989; ENST00000490474; ENST00000536985; ENST00000625260; ENST00000626882; BC040482; OTTHUMT00000046646; OTTHUMT00000046647; OTTHUMT00000046649; O…	chr10	6144880 - 6235545	-1.55387	-3.09328	-1.53768944360738	5.07950276900902e-06	2.50164869794325	0.962232532709432	-1.54127823515873	2.90902303852974e-06	-1.53769	5.0795e-06	0.00126289835328384
TC0400011279.hg.1	Multiple_Complex	9429	Hs.480218	ABCG2	NM_001257386; NM_004827; ENST00000237612; ENST00000503830; ENST00000505480; ENST00000515655; BC021281; BC092408; OTTHUMT00000253051; OTTHUMT00000363319; OTTHUMT00000363320; OTTHUMT00000363321; uc003hrh.3	chr4	88090264 - 88231322	-1.55375	-3.64087	-2.08924347570126	7.46493948320552e-08	1.21303444468464	-0.87408701303692	-2.09380283660352	3.65677662266765e-08	-2.08924	7.46494e-08	5.11800775174318e-05
TC1900007331.hg.1	Multiple_Complex	79709	Hs.418795	COLGALT1	NM_024656; ENST00000252599; ENST00000593832; ENST00000597075; ENST00000597147; ENST00000600474; ENST00000601354; BC108308	chr19	17555594 - 17583162	-1.55302	-2.76318	-1.21028755422756	0.000658899630146956	2.07257778626032	0.86241113554578	-1.20998696268617	0.00107364281264601	-1.20999	0.00107364	0.058720695686063
TC2000007670.hg.1	Coding	6615	Hs.48029	SNAI1	NM_005985; ENST00000244050; BC012910; OTTHUMT00000080350	chr20	49982976 - 49988886	-1.54571	-2.62964	-1.08403470325517	0.00506628110139867	2.08941061187746	1.00548021271907	-1.08431101042229	0.00142252469297548	-1.08403	0.00506628	0.164257859927124
TC0900009861.hg.1	Multiple_Complex	65083	Hs.493709	NOL6	NM_022917; NM_139235; ENST00000297990; ENST00000353159; ENST00000379470; ENST00000379471; ENST00000464829; ENST00000496319; BC030139; OTTHUMT00000001015; OTTHUMT00000001016; OTTHUMT00000001017; OTTHUMT00000001018; OTTHUMT00000001019; OTTHUMT00000001020	chr9	33461353 - 33473943	-1.53893	-2.699	-1.15794962320284	0.00701529116431741	3.31146745830481	2.15138888118925	-1.16044484512145	0.0101600618172803	-1.16044	0.0101601	0.253488033761404
TC2200006718.hg.1	Multiple_Complex	23753	Hs.303116	SDF2L1	NM_022044; ENST00000248958; ENST00000466935; BC132849; BC132851; OTTHUMT00000320197; OTTHUMT00000320198	chr22	21642253 - 21644299	-1.53702	-2.57678	-1.03641007993605	0.0202163731471501	1.02716569674166	-0.0126012944771167	-1.04415654000496	0.0316470675789958	-1.04416	0.0316471	0.479902750653337
TC1900009357.hg.1	Multiple_Complex	56005	Hs.465645	MYDGF	NM_019107; ENST00000262947; ENST00000596031; ENST00000599630; ENST00000599761; BC010129; BC014655	chr19	4641374 - 4670403	-1.52022	-2.81999	-1.30014281356943	0.000530253989036427	1.17139959638967	-0.128368842442063	-1.29964187237506	0.000566634476705863	-1.29964	0.000566634	0.0381431542057204
TC0400007901.hg.1	Multiple_Complex	57619	Hs.702168	SHROOM3	NM_020859; ENST00000296043; ENST00000466541; ENST00000469923; ENST00000473602; ENST00000481002; ENST00000484236; ENST00000485780; ENST00000486758; ENST00000490690; ENST00000497440; OTTHUMT00000252408; OTTHUMT00000347370; OTTHUMT00000347372; OTTHUMT00000347373; OTTHUMT00000347374; OTTHUMT00000347375; OTTHUMT00000347376; OTTHUMT00000347377; OTTHUMT00000347378; OTTHUMT00000347379	chr4	76435100 - 76783253	-1.51169	-3.55209	-2.04231515875731	5.57716094656013e-07	1.91910017566995	-0.121297166402923	-2.04741719033386	1.62212277494595e-08	-2.04232	5.57716e-07	0.000224658634568409
TC0100006784.hg.1	Multiple_Complex	199953	Hs.632365	TMEM201	NM_001010866; NM_001130924; ENST00000340305; ENST00000340381; ENST00000416541; ENST00000508400; ENST00000510900; BC121187; BC137291; OTTHUMT00000127671; OTTHUMT00000127672; OTTHUMT00000127673; OTTHUMT00000367639; OTTHUMT00000367640	chr1	9588874 - 9614877	-1.5022	-3.29243	-1.79043630842008	3.60382136927384e-07	2.7664188220795	0.976186517804757	-1.79037442096443	6.1725382297913e-08	-1.79044	3.60382e-07	0.000167969799303317
TC0900009912.hg.1	Multiple_Complex	10280	Hs.522087	SIGMAR1	NM_001282205; NM_001282206; NM_001282207; NM_001282208; NM_001282209; NM_005866; NM_147157; NR_104108; ENST00000277010; ENST00000353468; ENST00000378892; ENST00000461426; ENST00000477726; ENST00000478146; ENST00000497006; BC004899; OTTHUMT00000052204; OTTHUMT00000052205; OTTHUMT00000052206; OTTHUMT00000052208; OTTHUMT00000052209; OTTHUMT00000052210; OTTHUMT00000251704; uc003zuz.3	chr9	34634722 - 34637826	-1.49943	-2.77752	-1.27843186088136	0.000275829406395446	1.34670934873908	0.0686136416932917	-1.27816142229947	0.000420905929492512	-1.27816	0.000420906	0.0313705909213936
TC0200008040.hg.1	Multiple_Complex	10322	Hs.631882	SMYD5	NM_006062; ENST00000258100; ENST00000389501; ENST00000413491; ENST00000443900; ENST00000474652; ENST00000477038; ENST00000486518; ENST00000491204; ENST00000629411; BC073806; OTTHUMT00000318301; OTTHUMT00000318302; OTTHUMT00000318303; OTTHUMT00000318304; OTTHUMT00000318305; OTTHUMT00000318306; OTTHUMT00000318307; OTTHUMT00000318308	chr2	73214222 - 73227237	-1.49384	-2.72794	-1.23318965451749	0.00200048974861959	1.85846491475538	0.62435777930848	-1.23431860952092	0.00470399806959386	-1.23432	0.004704	0.156396702901633
TC1000011658.hg.1	Multiple_Complex	10360	Hs.90691	NPM3	NM_006993; ENST00000370110; ENST00000462391; ENST00000468544; ENST00000474993; BC041067; BC054868; OTTHUMT00000050003; OTTHUMT00000050004; OTTHUMT00000050005; OTTHUMT00000050006; uc001ktt.3	chr10	101781325 - 101783413	-1.48206	-2.73425	-1.25209601822159	0.00182172949103039	0.61520484315428	-0.636978069266701	-1.25253948984476	0.00262210236279979	-1.25254	0.0026221	0.107181690981654
TC1200012731.hg.1	Multiple_Complex	192111	Hs.102558	PGAM5	NM_001170543; NM_001170544; NM_138575; ENST00000317555; ENST00000454808; ENST00000498926; ENST00000543955; BC008196; OTTHUMT00000397561; OTTHUMT00000397562; OTTHUMT00000397563; OTTHUMT00000397564	chr12	132710807 - 132722737	-1.47267	-2.74635	-1.27350000058198	0.000623506175378596	1.44167111437974	0.167993945781417	-1.27527493662124	0.00049538686231506	-1.2735	0.000623506	0.0408301800808704
TC0X00011288.hg.1	Coding	26748; 100008586	Hs.695912; Hs.632808	GAGE12IGAGE12F	NM_001477; OTTHUMT00000060831	chrX	49560808 - 49568218	-1.45403	-2.5227	-1.06895411540858	0.00267246803309686	0.135184081626487	-0.933487368947766	-1.0693285032298	0.0011646686650794	-1.06895	0.00267247	0.10871667230833
TC0700009493.hg.1	Multiple_Complex	7791	Hs.490415	ZYX	NM_001010972; NM_003461; ENST00000322764; ENST00000354434; ENST00000392910; ENST00000436448; ENST00000446634; ENST00000449630; ENST00000457235; ENST00000468083; ENST00000477373; ENST00000497119; BC008743; BC009360; BC010031; OTTHUMT00000156296; OTTHUMT00000156297; OTTHUMT00000156298; OTTHUMT00000156299; OTTHUMT00000342162; OTTHUMT00000342163; OTTHUMT00000342164; OTTHUMT00000342165; OTTHUMT0000034…	chr7	143381080 - 143391111	-1.45378	-2.69999	-1.24558866131027	0.00144988693514234	2.52770588450855	1.28149863920506	-1.2461265274181	0.000973051932902347	-1.24559	0.00144989	0.0720432472348365
TC0400008388.hg.1	Multiple_Complex	54433	Hs.69851	GAR1	NM_018983; NM_032993; ENST00000226796; ENST00000394631; ENST00000503671; ENST00000506840; BC003413; OTTHUMT00000363808; OTTHUMT00000363810; OTTHUMT00000363811; OTTHUMT00000363813	chr4	109815510 - 109824740	-1.45004	-2.83134	-1.38144974710431	0.00044235368211947	1.34863284230219	-0.0326609679139968	-1.381435659913	0.000985940408924455	-1.38144	0.00098594	0.0555358549840227
TC0300013807.hg.1	Multiple_Complex	9942	Hs.659985	XYLB	NM_005108; ENST00000207870; ENST00000424034; ENST00000427323; ENST00000487569; BC137076; BC137080; OTTHUMT00000254062; OTTHUMT00000342776; OTTHUMT00000342777; OTTHUMT00000342779	chr3	38346760 - 38414976	-1.43087	-2.76747	-1.3362435619254	1.67298767455359e-05	1.68106058927513	0.344465623700915	-1.3383287545962	7.77345264465095e-06	-1.33624	1.67299e-05	0.00306907443979522
TC0700010247.hg.1	Multiple_Complex	6119	Hs.487540	RPA3	NM_002947; ENST00000223129; ENST00000396682; ENST00000401447; ENST00000406109; ENST00000462723; ENST00000463632; ENST00000483031; BC005264; BC009868; OTTHUMT00000324778; OTTHUMT00000324779; OTTHUMT00000324780; OTTHUMT00000324781; OTTHUMT00000324783; OTTHUMT00000324784; OTTHUMT00000324884	chr7	7636518 - 7718607	-1.42894	-2.50982	-1.0816402209574	0.00556407804419024	0.204761539314591	-0.876112112871166	-1.08159025800126	0.00429066442509977	-1.08164	0.00556408	0.174399352227852
TC1900006622.hg.1	Multiple_Complex	56926	Hs.657032	NCLN	NM_020170; ENST00000246117; ENST00000586904; ENST00000587740; ENST00000588428; ENST00000590671; ENST00000591062; ENST00000592235; ENST00000592737; BC010064; BC013283; BC019091; BC025926; OTTHUMT00000452544; OTTHUMT00000452545; OTTHUMT00000452546; OTTHUMT00000452548; OTTHUMT00000452549; OTTHUMT00000452550; OTTHUMT00000452551; OTTHUMT00000452783	chr19	3185563 - 3209575	-1.42721	-2.7051	-1.27792194704688	0.000560541812402523	2.36475047998654	1.0868575129116	-1.27823449756613	0.000948513539652865	-1.27823	0.000948514	0.054215037055948
TC1100011375.hg.1	Multiple_Complex	53838	Hs.303025	C11orf24	NM_001300913; NM_022338; ENST00000304271; ENST00000527280; ENST00000529339; ENST00000529590; ENST00000530166; ENST00000531745; ENST00000532534; ENST00000532969; ENST00000533310; BC011765; OTTHUMT00000394750; OTTHUMT00000394751; OTTHUMT00000394752; OTTHUMT00000394753; OTTHUMT00000394754; OTTHUMT00000394755; OTTHUMT00000394756; OTTHUMT00000394757; OTTHUMT00000394758	chr11	68261335 - 68272001	-1.40597	-2.50665	-1.100321537456	0.00333341293397585	0.734834906413234	-0.36583928414898	-1.10074535964208	0.00641492628555929	-1.10075	0.00641493	0.191685283571357
TC0300011146.hg.1	Multiple_Complex	9136	Hs.153768	RRP9	NM_004704; ENST00000232888; BC001113; BC009879; BC010048; BC023662; OTTHUMT00000346637	chr3	51933426 - 51941941	-1.40089	-2.44501	-1.04344928966425	0.00860333810499629	1.68501949906695	0.640901912497544	-1.04470005125389	0.0103479862089007	-1.0447	0.010348	0.255684476960816
TC0200011062.hg.1	Multiple_Complex	93010	Hs.299329	B3GNT7	NM_145236; ENST00000287590; ENST00000479618; OTTHUMT00000332827; OTTHUMT00000332829	chr2	231395543 - 231401164	-1.38772	-2.58736	-1.1977506407988	0.00180406857867469	1.75303845444276	0.553399144089195	-1.20139404326751	0.00193192837362243	-1.20139	0.00193193	0.087829630515487
TC1900008544.hg.1	Multiple_Complex	57333	Hs.567550	RCN3	NM_020650; ENST00000270645; ENST00000593483; ENST00000593644; ENST00000597801; ENST00000598833; BC013436; OTTHUMT00000465261; OTTHUMT00000465262; OTTHUMT00000465263; OTTHUMT00000465264; OTTHUMT00000465265	chr19	49527618 - 49546962	-1.38718	-2.50673	-1.11898492663542	0.00227945131133207	2.75369082251873	1.63414741258072	-1.11979701593205	0.00277864476950841	-1.1198	0.00277864	0.111796392252746
TC0300010668.hg.1	Coding	26032	Hs.196647	SUSD5	NM_015551; ENST00000309558; ENST00000412539; OTTHUMT00000341902; OTTHUMT00000341903	chr3	33150042 - 33219215	-1.38156	-2.65813	-1.27629446379587	0.000312324716684909	1.86300620538641	0.586428464097384	-1.27770868050513	0.000100169494177166	-1.27629	0.000312325	0.0255102769494443
TC1600009966.hg.1	Multiple_Complex	79077	Hs.632191	DCTPP1	NM_024096; ENST00000319285; ENST00000565758; ENST00000567983; ENST00000568434; ENST00000568973; BC001344; OTTHUMT00000255553; OTTHUMT00000434615; OTTHUMT00000434616; OTTHUMT00000434617; OTTHUMT00000434618	chr16	30423619 - 30430075	-1.38116	-2.62606	-1.24467010295729	0.000951189511317754	0.348597204389738	-0.896300231062725	-1.2451097339797	0.000735167432663171	-1.24467	0.00095119	0.0543451078120308
TC0800010737.hg.1	Multiple_Complex	81796	Hs.443609	SLCO5A1	NM_001146008; NM_001146009; NM_030958; ENST00000260126; ENST00000524703; ENST00000524945; ENST00000526750; ENST00000528658; ENST00000530307; ENST00000531422; ENST00000532388; BC137424; BC139755; OTTHUMT00000381990; OTTHUMT00000381991; OTTHUMT00000381992; OTTHUMT00000381993; OTTHUMT00000381994; OTTHUMT00000381995; OTTHUMT00000381998; OTTHUMT00000381999	chr8	69667047 - 69835064	-1.37841	-2.98109	-1.60425878778437	2.39131861450864e-06	1.37372624806605	-0.228960393722837	-1.60549949029188	1.58398082342133e-07	-1.60426	2.39132e-06	0.000693635687862282
TC1800006834.hg.1	Multiple_Complex	6632	Hs.464734	SNRPD1	NM_001291916; NM_006938; ENST00000300413; ENST00000577906; ENST00000579618; ENST00000582475; BC001721; BC072427; OTTHUMT00000444020; OTTHUMT00000444021; OTTHUMT00000444022; OTTHUMT00000444023	chr18	21612267 - 21633524	-1.3781	-3.01963	-1.64156527386053	3.02087045724306e-06	-0.107154301687515	-1.74868677081727	-1.64144092104149	5.85909275345168e-06	-1.64144	5.85909e-06	0.00138808349263711
TC1400008684.hg.1	Multiple_Complex	10419		PRMT5	NM_001039619; NM_001282953; NM_001282954; NM_001282955; NM_001282956; NM_006109; ENST00000216350; ENST00000324366; ENST00000397440; ENST00000397441; ENST00000421938; ENST00000454731; ENST00000476175; ENST00000553417; ENST00000553502; ENST00000553550; ENST00000553641; ENST00000553787; ENST00000553897; ENST00000553915; ENST00000554716; ENST00000554867; ENST00000554910; ENST00000555454; ENST00000555…	chr14	22920511 - 22929585	-1.36543	-2.48391	-1.11869295434807	0.00241866177782649	2.38351701430261	1.26503640292113	-1.11842514656269	0.00103482968795066	-1.11869	0.00241866	0.101651187721346
TC2000008883.hg.1	Multiple_Complex	51654		CDK5RAP1	NM_001278167; NM_001278168; NM_001278169; NM_016082; NM_016408; ENST00000339269; ENST00000346416; ENST00000357886; ENST00000427097; ENST00000460043; ENST00000461356; ENST00000461710; ENST00000471264; ENST00000473791; ENST00000473997; ENST00000477105; ENST00000481964; ENST00000482967; ENST00000488723; ENST00000496381; ENST00000498525; BC001215; BC050706; OTTHUMT00000078685; OTTHUMT00000078687; OTT…	chr20	33358839 - 33401569	-1.36461	-2.43262	-1.06777805318347	0.000625557469967946	2.64245564931278	1.57444148781759	-1.06832270094162	0.000345996771613026	-1.06778	0.000625557	0.0409447572556165
TC1900009766.hg.1	Multiple_Complex	55621		TRMT1	NM_001136035; NM_001142554; NM_017722; ENST00000221504; ENST00000357720; ENST00000437766; ENST00000585435; ENST00000585622; ENST00000586224; ENST00000586830; ENST00000587487; ENST00000587633; ENST00000588229; ENST00000588511; ENST00000588746; ENST00000588813; ENST00000590812; ENST00000591425; ENST00000591717; ENST00000592062; ENST00000592606; ENST00000592729; ENST00000592814; ENST00000592892; ENS…	chr19	13104900 - 13117567	-1.3578	-2.56392	-1.20587302954138	0.000155251293882033	2.02751446886384	0.821398958027179	-1.20587306672166	0.000180820916457916	-1.20587	0.000180821	0.0174009033924795
TC1900009076.hg.1	Multiple_Complex	8612	Hs.465506	PLPP2	NM_003712; NM_177526; NM_177543; ENST00000269812; ENST00000327790; ENST00000434325; ENST00000586998; ENST00000589672; ENST00000591572; ENST00000621795; ENST00000633125; BC002806; OTTHUMT00000451777; OTTHUMT00000451778; OTTHUMT00000451779; OTTHUMT00000451780; OTTHUMT00000458532; OTTHUMT00000474991; OTTHUMT00000475132; OTTHUMT00000485026	chr19	281040 - 291504	-1.35491	-2.46271	-1.10743040442136	0.00285498347309689	1.58011151435133	0.472314984398635	-1.10799309315569	0.00594737932309849	-1.10799	0.00594738	0.182494743017771
TC1100010105.hg.1	Multiple_Complex	374378	Hs.655152	GALNT18	NM_198516; ENST00000227756; ENST00000526064; BC037341; BC060864; OTTHUMT00000385848; OTTHUMT00000385849	chr11	11270874 - 11622014	-1.3538	-2.50592	-1.15225329167724	0.00112621655253801	1.43078915858333	0.278667441144927	-1.15527117447847	0.000329142456325362	-1.15225	0.00112622	0.0603644750106513
TC0100018187.hg.1	Coding	100532736	Hs.654502; Hs.466662	MINOS1-NBL1	NM_001204088; NM_001204089; ENST00000602293; ENST00000602384; ENST00000602450; ENST00000602662; OTTHUMT00000467588; OTTHUMT00000467589; OTTHUMT00000467590; OTTHUMT00000467591	chr1	19596977 - 19658456	-1.34166	-2.39773	-1.0563988621451	0.00211408278767341	0.125758405468382	-0.93030893378235	-1.05625605378115	0.00394184505487338	-1.05626	0.00394185	0.139846790326477
TC1100009248.hg.1	Coding	79102	Hs.524084; Hs.745522	RNF26	NM_032015; ENST00000311413; BC000058; BC007534; OTTHUMT00000388220	chr11	119334500 - 119337314	-1.33582	-2.43533	-1.09972171966424	0.00377573668699134	1.26344019588498	0.163929896978719	-1.09972807458921	0.00697250539402358	-1.09973	0.00697251	0.201423667183753
TC1200010917.hg.1	Multiple_Complex	8914	Hs.118631	TIMELESS	NM_003920; ENST00000229201; ENST00000553314; ENST00000553532; ENST00000555808; ENST00000557589; BC050557; OTTHUMT00000409771; OTTHUMT00000409772; OTTHUMT00000409822; OTTHUMT00000410078; OTTHUMT00000410079	chr12	56416373 - 56449416	-1.30305	-2.84017	-1.5368362885172	1.1566471595744e-06	2.53474641002127	0.997620958575707	-1.53820435522204	5.24415550861001e-08	-1.53684	1.15665e-06	0.000397505954208164
TC1700010413.hg.1	Multiple_Complex	54475	Hs.85570	NLE1	NM_001014445; NM_018096; ENST00000360831; ENST00000442241; ENST00000586869; ENST00000588019; ENST00000588642; ENST00000589367; ENST00000593176; BC012075; OTTHUMT00000256441; OTTHUMT00000256442; OTTHUMT00000256443; OTTHUMT00000256444; OTTHUMT00000448491; OTTHUMT00000448601; OTTHUMT00000448602	chr17	35128753 - 35142315	-1.29949	-3.45967	-2.15927926371113	1.36884614669911e-08	2.26413763249362	0.103948745386834	-2.16549602700802	8.42918592907286e-10	-2.15928	1.36885e-08	1.50015468838783e-05
TC0700010925.hg.1	Multiple_Complex	54606	Hs.654762	DDX56	NM_001257189; NM_019082; ENST00000258772; ENST00000415758; ENST00000421223; ENST00000431640; ENST00000433257; ENST00000446987; ENST00000448192; ENST00000467318; ENST00000473924; ENST00000479440; ENST00000479602; ENST00000485367; BC001235; OTTHUMT00000251291; OTTHUMT00000339401; OTTHUMT00000339402; OTTHUMT00000339403; OTTHUMT00000339404; OTTHUMT00000339405; OTTHUMT00000339406; OTTHUMT00000339407; …	chr7	44565417 - 44575051	-1.29659	-2.54406	-1.24752761140899	0.000230508563442515	2.28475560165085	1.03728158888566	-1.24752765302474	0.000253039540344285	-1.24753	0.00025304	0.0219449626135471
TC0100013796.hg.1	Multiple_Complex	8761		PABPC4	NM_001135653; NM_001135654; NM_003819; ENST00000372856; ENST00000372857; ENST00000372858; ENST00000372862; ENST00000421687; ENST00000437136; ENST00000451091; ENST00000461578; ENST00000468476; ENST00000470443; ENST00000474378; ENST00000477556; ENST00000482028; ENST00000483770; ENST00000484555; ENST00000492468; ENST00000492519; ENST00000513632; ENST00000525045; ENST00000525669; ENST00000525751; ENS…	chr1	39560813 - 39576849	-1.28965	-2.58023	-1.29099138954969	0.00209549235879156	-0.912343196181099	-2.20292348896048	-1.29071429087557	0.00493244056717099	-1.29071	0.00493244	0.161305422065397
TC0200015815.hg.1	Multiple_Complex	2043	Hs.371218	EPHA4	NM_001304536; NM_001304537; NM_004438; ENST00000281821; ENST00000409854; ENST00000409938; ENST00000415749; ENST00000419964; ENST00000424339; ENST00000434266; ENST00000441679; ENST00000443796; ENST00000463446; ENST00000469354; ENST00000472696; ENST00000495693; ENST00000541600; BC026327; BC105000; BC105002; OTTHUMT00000256836; OTTHUMT00000332695; OTTHUMT00000332696; OTTHUMT00000332697; OTTHUMT00000…	chr2	221418027 - 221574202	-1.28684	-2.36725	-1.08241406328039	0.0143387081142915	1.22046574661112	0.140050730685137	-1.08797587624074	0.00354297339247402	-1.08241	0.0143387	0.308965020081758
TC0900011393.hg.1	Multiple_Complex	7185	Hs.531251	TRAF1	NM_001190945; NM_001190947; NM_005658; ENST00000373887; ENST00000540010; ENST00000546084; BC024145; OTTHUMT00000053843; uc010mvl.2; uc011lyg.2	chr9	120902393 - 120929173	-1.26791	-2.83337	-1.55835987673876	0.00108299458660413	2.70426133000652	1.13880421257636	-1.56897720892994	0.00181064358050514	-1.56898	0.00181064	0.0842008040407776
TC1400010623.hg.1	Coding	100529261	Hs.325531	CHURC1-FNTB	NM_001202558; NM_001202559; ENST00000549987; ENST00000551823; ENST00000552941; ENST00000553743; OTTHUMT00000408067; OTTHUMT00000408068; OTTHUMT00000408069; OTTHUMT00000414296	chr14	64914361 - 65062655	-1.26554	-2.28775	-1.02241274686997	0.00141148360100729	2.239769041714	1.21755010601651	-1.02191057283541	0.00226442316005749	-1.02191	0.00226442	0.0977409996749777
TC0800010163.hg.1	Multiple_Complex	2260		FGFR1	NM_001174063; NM_001174064; NM_001174065; NM_001174066; NM_001174067; NM_015850; NM_023105; NM_023106; NM_023110; ENST00000326324; ENST00000335922; ENST00000341462; ENST00000356207; ENST00000397090; ENST00000397091; ENST00000397103; ENST00000397108; ENST00000397113; ENST00000413133; ENST00000425967; ENST00000434187; ENST00000440174; ENST00000447712; ENST00000464163; ENST00000466021; ENST000004708…	chr8	38411138 - 38468834	-1.26455	-2.5644	-1.29867852826698	0.000414555175222241	1.29472763604766	-0.00512297175372451	-1.30396945215897	0.000240927683860714	-1.29868	0.000414555	0.0309889124649886
TC0900008860.hg.1	Multiple_Complex	10999	Hs.656699	SLC27A4	NM_005094; ENST00000300456; ENST00000372870; BC065003; OTTHUMT00000054432; OTTHUMT00000054433	chr9	128340560 - 128662136	-1.24316	-2.3766	-1.13314171973239	0.00208832887955681	1.8903423462318	0.756908264259805	-1.13371311515148	0.00373215678440334	-1.13371	0.00373216	0.135119528310998
TC0200009299.hg.1	Multiple_Complex	92856		IMP4	NM_033416; ENST00000259239; ENST00000409649; ENST00000409935; ENST00000428740; ENST00000452955; ENST00000456713; ENST00000460100; ENST00000460766; ENST00000462357; ENST00000462392; ENST00000464432; ENST00000470672; ENST00000473689; ENST00000475074; ENST00000477375; ENST00000490895; ENST00000495606; BC010042; OTTHUMT00000254520; OTTHUMT00000332755; OTTHUMT00000332756; OTTHUMT00000332757; OTTHUMT00…	chr2	130342225 - 130347810	-1.2393	-2.4395	-1.19982503962175	0.00358586458460473	1.37866851686575	0.178476436470949	-1.20062818338814	0.00244283395333229	-1.19983	0.00358586	0.13224154234178
TC0100015192.hg.1	Multiple_Complex	84722	Hs.405925	PSRC1	NM_001005290; NM_001032291; NM_032636; ENST00000369903; ENST00000369904; ENST00000369907; ENST00000369909; ENST00000409138; ENST00000409267; ENST00000418914; ENST00000429031; ENST00000459765; ENST00000471740; ENST00000474126; ENST00000492431; BC056909; OTTHUMT00000033184; OTTHUMT00000033185; OTTHUMT00000033188; OTTHUMT00000033189; OTTHUMT00000033190; OTTHUMT00000033191; OTTHUMT00000335567; OTTHUM…	chr1	109279554 - 109283186	-1.23649	-2.70128	-1.46363369352189	0.00104014816240166	1.39606535708365	-0.0687258689353946	-1.46878663471651	0.00103041087188182	-1.46363	0.00104015	0.0575856904755405
TC1600011468.hg.1	Multiple_Complex	9088	Hs.732385	PKMYT1	NM_001258450; NM_001258451; NM_004203; NM_182687; ENST00000262300; ENST00000440027; ENST00000570649; ENST00000572059; ENST00000572619; ENST00000572658; ENST00000573944; ENST00000574385; ENST00000574415; ENST00000574730; ENST00000575632; ENST00000576268; OTTHUMT00000250963; OTTHUMT00000436720; OTTHUMT00000436725; OTTHUMT00000436726; OTTHUMT00000436727; OTTHUMT00000436730; OTTHUMT00000436731; OTTHU…	chr16	2972791 - 2980539	-1.22608	-2.3498	-1.12194076339924	0.00791931387347055	1.39717895638562	0.273458762065321	-1.13056041731981	0.00249839995141168	-1.12194	0.00791931	0.218570887782987
TC1600007723.hg.1	Multiple_Complex	84706	Hs.460693	GPT2	NM_001142466; NM_133443; ENST00000340124; ENST00000440783; ENST00000562132; ENST00000562801; ENST00000569193; BC062555; OTTHUMT00000255741; OTTHUMT00000430622; OTTHUMT00000430623; OTTHUMT00000430625; OTTHUMT00000430626	chr16	46884378 - 46931297	-1.22131	-2.4166	-1.19377456070278	0.00191970888983509	1.53755337686145	0.342254416062151	-1.20010652503681	0.000755812739709774	-1.19377	0.00191971	0.0875039551862307
TC0400008785.hg.1	Multiple_Complex	25819	Hs.639842; Hs.656047	NOCT	NM_012118; ENST00000280614; ENST00000515616; ENST00000630479; BC113494; BC113500; OTTHUMT00000257231; OTTHUMT00000364337; OTTHUMT00000484811	chr4	139015759 - 139045939	-1.20828	-2.89209	-1.6842657529701	8.04826553087829e-08	1.42240022038898	-0.261403610490413	-1.68477271960291	1.55051536597118e-08	-1.68427	8.04827e-08	5.40867349414221e-05
TC1900011060.hg.1	Multiple_Complex	3978		LIG1	NM_000234; NM_001289063; NM_001289064; NR_110296; ENST00000263274; ENST00000427526; ENST00000536218; ENST00000542460; ENST00000593425; ENST00000594067; ENST00000594759; ENST00000595758; ENST00000596104; ENST00000596332; ENST00000596457; ENST00000596549; ENST00000596672; ENST00000597146; ENST00000597901; ENST00000598938; ENST00000599165; ENST00000599322; ENST00000600055; ENST00000601091; ENST00000…	chr19	48115445 - 48170603	-1.18149	-2.91932	-1.73776998880054	4.30301435618752e-05	1.91252501712594	0.174701583915601	-1.74585120506088	1.161944271783e-06	-1.73777	4.30301e-05	0.00613586343332411
TC1200008016.hg.1	Multiple_Complex	23329	Hs.192492	TBC1D30	NM_015279; ENST00000456757; ENST00000539120; ENST00000539867; ENST00000542120; ENST00000544190; ENST00000544457; OTTHUMT00000401217; OTTHUMT00000401218; OTTHUMT00000401219; OTTHUMT00000401220; OTTHUMT00000401222; OTTHUMT00000401224	chr12	64781193 - 64881032	-1.16422	-2.45141	-1.28760859426996	5.65888069053067e-05	1.37788063603725	0.090695719377974	-1.28926983750751	2.18169857990022e-05	-1.28761	5.65888e-05	0.00737229418176141
TC2200008796.hg.1	Multiple_Complex	10478		SLC25A17	NM_001282726; NM_001282727; NM_006358; NR_104235; NR_104236; NR_104237; NR_104238; ENST00000263255; ENST00000402844; ENST00000412879; ENST00000420970; ENST00000426396; ENST00000427084; ENST00000430221; ENST00000434185; ENST00000434193; ENST00000435456; ENST00000443810; ENST00000447566; ENST00000449676; ENST00000458600; ENST00000478550; ENST00000491545; ENST00000544408; BC005957; BC012998; OTTHUMT…	chr22	40769630 - 40819399	-1.1621	-2.31056	-1.14866721894163	0.000694917394017409	1.3542496981898	0.205790365158056	-1.14921144023263	0.000685591507804383	-1.14867	0.000694917	0.0439176146358767
TC1600011371.hg.1	Multiple_Complex	548593; 79008	Hs.729791; Hs.728161	SLX1ASLX1B	NM_001014999; NM_178044; BC000754; BC000803; BC015990; BC019306; BC069007; BC130545; BC130547; BC144462; OTTHUMT00000255149; OTTHUMT00000255150; OTTHUMT00000433582; OTTHUMT00000433583; OTTHUMT00000433584	chr16	29454501 - 29458224	-1.15546	-2.57936	-1.4237813973438	0.000629644915414537	2.47152716992565	1.04762675153162	-1.42433176145843	0.00154483840289569	-1.42433	0.00154484	0.0754817405960596
TC2200008906.hg.1	Multiple_Complex	23170	Hs.517670	TTLL12	NM_015140; ENST00000216129; ENST00000484118; ENST00000484711; ENST00000494035; BC001070; OTTHUMT00000319611; OTTHUMT00000319614; OTTHUMT00000319615; OTTHUMT00000319616	chr22	43166622 - 43187133	-1.14689	-2.21211	-1.0646473603305	0.00381005049698756	2.63137436047521	1.56615007703696	-1.06570652952223	0.00684775110027793	-1.06571	0.00684775	0.199352822616927
TC1100010893.hg.1	Multiple_Complex	8501	Hs.591952	SLC43A1	NM_001198810; NM_003627; ENST00000278426; ENST00000524995; ENST00000525764; ENST00000528450; ENST00000529452; ENST00000530159; ENST00000533066; ENST00000533263; ENST00000533515; ENST00000534105; BC001639; OTTHUMT00000392541; OTTHUMT00000392542; OTTHUMT00000392544; OTTHUMT00000392545; OTTHUMT00000392546; OTTHUMT00000392547; OTTHUMT00000392591; OTTHUMT00000392592; OTTHUMT00000392593; OTTHUMT0000039…	chr11	57484531 - 57515786	-1.13842	-2.22884	-1.09029927865459	0.00211733658285368	2.47956618315169	1.38914596389272	-1.09061064815574	0.00145481984627704	-1.0903	0.00211734	0.0934119080670743
TC0500009622.hg.1	Multiple_Complex	2870	Hs.235116	GRK6	NM_001004105; NM_001004106; NM_002082; ENST00000355472; ENST00000355958; ENST00000393576; ENST00000502598; ENST00000506296; ENST00000507633; ENST00000508705; ENST00000511244; ENST00000512684; ENST00000515666; ENST00000528793; BC009277; BC017272; OTTHUMT00000373204; OTTHUMT00000373205; OTTHUMT00000373206; OTTHUMT00000373207; OTTHUMT00000373208; OTTHUMT00000373209; OTTHUMT00000373210; OTTHUMT000003…	chr5	177403204 - 177442901	-1.13054	-2.23108	-1.10036375480706	0.00675036818690098	0.765045827015808	-0.33549304218088	-1.10122257719762	0.00762490005377587	-1.10122	0.0076249	0.213023293331977
TC1100013051.hg.1	Multiple_Complex	100526737	Hs.533712	RBM14-RBM4	NM_001198845; NM_001198846; ENST00000412278; ENST00000421355; ENST00000500635; ENST00000511114; OTTHUMT00000362444; OTTHUMT00000362450; OTTHUMT00000394033; OTTHUMT00000473240	chr11	66616582 - 66646473	-1.12952	-3.35846	-2.22856715811443	6.84657761849583e-08	3.51911332470584	1.29016476502485	-2.22888919612344	3.04494001603285e-07	-2.22889	3.04494e-07	0.00014868726876851
TC2200008099.hg.1	Multiple_Complex	150223	Hs.355952	YDJC	NM_001017964; ENST00000292778; ENST00000398873; ENST00000415762; ENST00000464015; ENST00000468686; ENST00000473985; ENST00000482998; OTTHUMT00000320213; OTTHUMT00000320214; OTTHUMT00000320215; OTTHUMT00000320216; OTTHUMT00000320217; OTTHUMT00000320218	chr22	21628089 - 21630064	-1.12822	-2.24657	-1.11802204094238	0.00472684870647839	0.960829613068958	-0.157525035465675	-1.1212258176394	0.00597614693137833	-1.12123	0.00597615	0.18308777836484
TC2200008447.hg.1	Multiple_Complex	23481	Hs.517543	PES1	NM_001243225; NM_001282327; NM_001282328; NM_014303; ENST00000335214; ENST00000354694; ENST00000402281; ENST00000402284; ENST00000405677; ENST00000406208; ENST00000433575; ENST00000441668; ENST00000466614; ENST00000467368; ENST00000477762; ENST00000488719; ENST00000492986; BC032489; OTTHUMT00000321188; OTTHUMT00000321189; OTTHUMT00000321191; OTTHUMT00000321192; OTTHUMT00000321193; OTTHUMT00000321…	chr22	30576625 - 30607083	-1.12267	-2.2341	-1.11105182097036	0.000524290735068969	2.24066364857758	1.12923240400013	-1.11178052144078	0.000114286201263136	-1.11105	0.000524291	0.0361884862633534
TC0X00007188.hg.1	Multiple_Complex	24140	Hs.23170	FTSJ1	NM_001282157; NM_012280; NM_177439; ENST00000019019; ENST00000348411; ENST00000396894; ENST00000466371; ENST00000467954; ENST00000473235; ENST00000475806; ENST00000485486; ENST00000487353; ENST00000489599; ENST00000490202; ENST00000492562; ENST00000496365; BC023584; OTTHUMT00000060726; OTTHUMT00000060727; OTTHUMT00000060728; OTTHUMT00000060729; OTTHUMT00000060730; OTTHUMT00000060731; OTTHUMT00000…	chrX	48476021 - 48486364	-1.10529	-2.269	-1.16358262814131	0.000761502553751741	0.86837382548683	-0.295337095519179	-1.16361452701168	0.00135480508147969	-1.16361	0.00135481	0.0686505374433998
TC1400006543.hg.1	Multiple_Complex	64745		METTL17	NM_001029991; NM_022734; ENST00000339374; ENST00000382985; ENST00000553389; ENST00000553441; ENST00000553536; ENST00000553564; ENST00000554283; ENST00000554354; ENST00000554588; ENST00000554751; ENST00000554849; ENST00000554949; ENST00000554985; ENST00000555177; ENST00000555390; ENST00000555533; ENST00000555640; ENST00000555670; ENST00000555902; ENST00000556442; ENST00000556670; ENST00000556733; …	chr14	20989770 - 20997035	-1.10337	-2.83002	-1.72470720309823	5.59262628742099e-06	2.15259590090369	0.425947491041235	-1.73054380649518	1.94743272209485e-06	-1.72471	5.59263e-06	0.00133661799034753
TC0100013314.hg.1	Multiple_Complex	58985	Hs.110915	IL22RA1	NM_021258; ENST00000270800; BC029273; OTTHUMT00000008412	chr1	24119771 - 24143285	-1.10225	-2.45648	-1.35314320111112	0.00302870935775195	1.74490158715338	0.390672994794616	-1.35648984581541	0.00296350003289677	-1.35314	0.00302871	0.118247712198685
TC1700006696.hg.1	Multiple_Complex	54478	Hs.592116	FAM64A	NM_001195228; NM_019013; ENST00000250056; ENST00000570337; ENST00000571373; ENST00000571572; ENST00000572447; ENST00000572595; ENST00000573385; ENST00000573557; ENST00000576056; BC005004; BC013966; OTTHUMT00000439151; OTTHUMT00000439156; OTTHUMT00000439157; OTTHUMT00000439158; OTTHUMT00000439160; OTTHUMT00000439161; OTTHUMT00000439162; OTTHUMT00000439169; OTTHUMT00000439170	chr17	6444415 - 6451469	-1.09921	-2.33034	-1.22620583173922	0.00561429227018464	1.43892624646453	0.207802101646321	-1.23812648715051	0.00500162075586767	-1.22621	0.00561429	0.175608335409577
TC1000011899.hg.1	Multiple_Complex	84632	Hs.501106	AFAP1L2	NM_001001936; NM_001287824; NM_032550; ENST00000304129; ENST00000369271; ENST00000419268; ENST00000483496; ENST00000486300; ENST00000491814; BC024314; BC033212; OTTHUMT00000050461; OTTHUMT00000050462; OTTHUMT00000050463; OTTHUMT00000050464; OTTHUMT00000050466; OTTHUMT00000050467	chr10	114294824 - 114404778	-1.09722	-2.37918	-1.27683101197545	0.00371974460292802	2.04088903323772	0.758923839708738	-1.28674483345206	0.00224841717973406	-1.27683	0.00371974	0.134817194981199
TC0100018492.hg.1	Coding	6700	Hs.355542	SPRR2A	NM_005988; ENST00000392653; BC096108; BC096109; BC096110; BC096111; OTTHUMT00000040049	chr1	153056113 - 153057537	-1.09701	-2.27205	-1.17257367793268	0.0136913248668492	1.01207552023366	-0.162965553331713	-1.18455464797833	0.010834364150857	-1.17257	0.0136913	0.301182523201228
TC1100011052.hg.1	Multiple_Complex	3995	Hs.21765	FADS3	NM_021727; ENST00000278829; ENST00000414624; ENST00000525094; ENST00000525588; ENST00000526294; ENST00000527379; ENST00000527697; ENST00000529404; ENST00000529525; ENST00000531956; ENST00000533676; ENST00000534223; ENST00000534426; BC004901; OTTHUMT00000394834; OTTHUMT00000394835; OTTHUMT00000394836; OTTHUMT00000394837; OTTHUMT00000394838; OTTHUMT00000394839; OTTHUMT00000394840; OTTHUMT0000039484…	chr11	61873519 - 61892051	-1.09074	-2.57006	-1.47909677994723	2.9503121770385e-05	2.59694511167133	1.11762196180811	-1.479789868638	6.15146993378557e-05	-1.47979	6.15147e-05	0.0078189329916797
TC1700012315.hg.1	Multiple_Complex	1468	Hs.548187	SLC25A10	NM_001270888; NM_001270953; NM_012140; ENST00000331531; ENST00000350690; ENST00000545862; ENST00000570310; ENST00000571876; ENST00000573246; ENST00000574129; ENST00000574884; BC007355; BC015797; OTTHUMT00000440814; OTTHUMT00000440815; OTTHUMT00000440816; OTTHUMT00000440817; OTTHUMT00000440818; OTTHUMT00000440819; OTTHUMT00000440820	chr17	81712236 - 81721016	-1.08019	-2.4909	-1.41003145501345	0.0010140041274767	2.42535093883049	1.01464523562813	-1.41064949853107	0.00135479322809057	-1.41065	0.00135479	0.0686505374433998
TC0800009252.hg.1	Multiple_Complex	79581	Hs.6459	SLC52A2	NM_001253815; NM_001253816; NM_024531; NR_045600; ENST00000329994; ENST00000402965; ENST00000524541; ENST00000526338; ENST00000526752; ENST00000526779; ENST00000526891; ENST00000527078; ENST00000530047; ENST00000532815; ENST00000532887; ENST00000533662; ENST00000534725; BC002917	chr8	144354135 - 144361286	-1.08017	-2.66473	-1.58333425714266	8.38976931751321e-05	3.44659457174366	1.86203020415249	-1.58448693865669	0.000114344696279879	-1.58449	0.000114345	0.0123979972204421
TC1100010505.hg.1	Multiple_Complex	25841	Hs.23361	ABTB2	NM_145804; ENST00000435224; ENST00000530814; BC093968; OTTHUMT00000388703; OTTHUMT00000389838	chr11	34150987 - 34358008	-1.07764	-2.33299	-1.25237407499262	0.00142160164302592	2.12329151216433	0.867941343047363	-1.25725231725076	0.00128460002346995	-1.25237	0.0014216	0.0710800821512959
TC2000009058.hg.1	Multiple_Complex	7052	Hs.517033	TGM2	NM_004613; NM_198951; ENST00000361475; ENST00000373403; ENST00000453095; ENST00000468262; ENST00000469269; ENST00000474777; BC003551; OTTHUMT00000079150; OTTHUMT00000079151; OTTHUMT00000276738; OTTHUMT00000276739; OTTHUMT00000276741; OTTHUMT00000276742	chr20	38127387 - 38166578	-1.07661	-2.86948	-1.79037887012314	1.01975750510665e-07	2.93294496108388	1.14007165110826	-1.79437138426134	4.52504749077618e-08	-1.79038	1.01976e-07	6.49915874733461e-05
TC0X00009185.hg.1	Multiple_Complex	10389	Hs.495774	SCML2	NM_006089; NR_033717; ENST00000251900; ENST00000398048; ENST00000420857; ENST00000491988; BC064617; OTTHUMT00000055941; OTTHUMT00000055942; OTTHUMT00000055943	chrX	18239313 - 18354727	-1.07528	-2.13609	-1.06283407133657	0.0185195789318931	0.48691412470217	-0.573887191906362	-1.06990006678986	0.0139241623237539	-1.06283	0.0185196	0.359149159220405
TC0600011562.hg.1	Multiple_Complex	221496	Hs.444845	LEMD2	NM_001143944; NM_181336; ENST00000293760; ENST00000421671; ENST00000442696; ENST00000502643; ENST00000504692; ENST00000506578; ENST00000508327; ENST00000510598; ENST00000511171; ENST00000512368; ENST00000513701; ENST00000513832; ENST00000514636; ENST00000614475; BC051803; OTTHUMT00000040209; OTTHUMT00000040210; OTTHUMT00000370186; OTTHUMT00000370187; OTTHUMT00000370188; OTTHUMT00000370189; OTTHUM…	chr6	33771202 - 33789136	-1.07252	-2.14657	-1.07334049281693	0.00467250886423741	2.29852913870906	1.22447760504645	-1.07386762233541	0.00675021227202722	-1.07387	0.00675021	0.197623209574761
TC1700007387.hg.1	Multiple_Complex	9618	Hs.8375	TRAF4	NM_004295; ENST00000262395; ENST00000262396; ENST00000394925; ENST00000422344; ENST00000444415; ENST00000454852; ENST00000461195; ENST00000469529; ENST00000473421; ENST00000475329; ENST00000478021; ENST00000498540; ENST00000578917; ENST00000580073; ENST00000584944; ENST00000586813; ENST00000618771; BC001769; OTTHUMT00000255944; OTTHUMT00000255945; OTTHUMT00000255946; OTTHUMT00000255947; OTTHUMT00…	chr17	28743984 - 28750958	-1.06861	-2.45747	-1.38867726177536	0.00226049840949139	0.563941846406036	-0.824925713191535	-1.39210788609465	0.00380566472695631	-1.39211	0.00380566	0.136852711704455
TC1900009100.hg.1	Multiple_Complex	5442	Hs.254113	POLRMT	NM_005035; ENST00000587057; ENST00000588649; ENST00000589961; ENST00000590336; ENST00000590573; ENST00000590709; ENST00000592633; ENST00000592863; BC098387; OTTHUMT00000452172; OTTHUMT00000452174; OTTHUMT00000452176; OTTHUMT00000452180; OTTHUMT00000452181; OTTHUMT00000452183; OTTHUMT00000474366; OTTHUMT00000474802	chr19	617223 - 633604	-1.06825	-2.52639	-1.45731086120821	3.92743548732479e-05	3.00758680625818	1.54944568234838	-1.45866941036871	2.14240593783691e-05	-1.45731	3.92744e-05	0.00573895982135996
TC1900009102.hg.1	Multiple_Complex	55658	Hs.69554	RNF126	NM_194460; ENST00000292363; ENST00000586749; ENST00000589762; ENST00000590885; ENST00000591394; ENST00000592626; ENST00000605891; BC001442; BC025374; OTTHUMT00000452104; OTTHUMT00000452105; OTTHUMT00000452108; OTTHUMT00000452109; OTTHUMT00000452112; OTTHUMT00000471250; OTTHUMT00000474376	chr19	647526 - 663277	-1.05751	-2.4953	-1.43846412650528	0.000167372911694188	0.857218885519795	-0.580578430247916	-1.44236532302385	0.00017005171875053	-1.44237	0.000170052	0.0166274009398425
TC2200007811.hg.1	Multiple_Complex	29781	Hs.730607	NCAPH2	NM_001185011; NM_014551; NM_152299; ENST00000299821; ENST00000395698; ENST00000395701; ENST00000418794; ENST00000420993; ENST00000518394; ENST00000520297; ENST00000522048; ENST00000522304; ENST00000523045; BC001937; BC009441; OTTHUMT00000316829; OTTHUMT00000317012; OTTHUMT00000317013; OTTHUMT00000317014; OTTHUMT00000317016; OTTHUMT00000377494; OTTHUMT00000377495; OTTHUMT00000377497; OTTHUMT000003…	chr22	50508216 - 50524780	-1.05563	-2.18525	-1.12941092887004	0.000351913950534566	1.57498521651023	0.445361782989912	-1.13033461546871	0.000153339705368089	-1.12941	0.000351914	0.0274553556236019
TC1900011459.hg.1	Multiple_Complex	23640	Hs.53066	HSPBP1	NM_001130106; NM_001297600; NM_012267; ENST00000255631; ENST00000433386; ENST00000585698; ENST00000585927; ENST00000587551; ENST00000587922; ENST00000587959; ENST00000588971; ENST00000593263; BC001236; BC002373; OTTHUMT00000452670; OTTHUMT00000452671; OTTHUMT00000452672; OTTHUMT00000452673; OTTHUMT00000452674; OTTHUMT00000452675; OTTHUMT00000452676; OTTHUMT00000452677; OTTHUMT00000452678	chr19	55262222 - 55280383	-1.04843	-2.05284	-1.00374738554774	0.00794181580661477	2.86346904364857	1.85905940758263	-1.00468360783591	0.0113295220547463	-1.00468	0.0113295	0.270735371489586
TC1900010856.hg.1	Multiple_Complex	5329	Hs.466871	PLAUR	NM_001005376; NM_001005377; NM_001301037; NM_002659; ENST00000221264; ENST00000339082; ENST00000340093; ENST00000593396; ENST00000593447; ENST00000593714; ENST00000593939; ENST00000594364; ENST00000595038; ENST00000597107; ENST00000598875; ENST00000599546; ENST00000599892; ENST00000601723; ENST00000601876; ENST00000602141; BC002788; OTTHUMT00000463568; OTTHUMT00000463569; OTTHUMT00000463570; OTTH…	chr19	43646095 - 43670547	-1.03946	-2.33642	-1.29663179995858	0.00291126908930975	2.51316268601894	1.21619943565479	-1.29762164428717	0.0030454000548748	-1.29762	0.0030454	0.118626415336945
TC0600007585.hg.1	Multiple_Complex	4277	Hs.731446	MICB	NM_001289161; ENST00000252229; ENST00000399150; ENST00000494577; ENST00000538442; BC044218; OTTHUMT00000076102; OTTHUMT00000258151; OTTHUMT00000258152	chr6	31494881 - 31511124	-1.03322	-2.77616	-1.74301506851164	1.48298438661463e-06	2.04112464509525	0.298181412116578	-1.74351723237919	2.82104764556156e-06	-1.74352	2.82105e-06	0.000791233921249963
TC1200009467.hg.1	Multiple_Complex	79050	Hs.558536	NOC4L	NM_024078; ENST00000330579; ENST00000535343; ENST00000538784; ENST00000541954; BC001191; BC071958; OTTHUMT00000398999; OTTHUMT00000399000; OTTHUMT00000399001; OTTHUMT00000399002; uc001ujz.1	chr12	132144427 - 132152473	-1.03075	-2.33602	-1.30491527986384	0.00105960352256319	3.0790088653866	1.77374131995859	-1.30582594860924	0.00111105281409398	-1.30583	0.00111105	0.0598513569497057
TC1200009177.hg.1	Multiple_Complex	144404	Hs.644504	TMEM120B	NM_001080825; ENST00000342607; ENST00000411958; ENST00000416147; ENST00000449592; ENST00000538055; ENST00000540377; ENST00000541467; BC127768; BC127769; OTTHUMT00000402157; OTTHUMT00000402158; OTTHUMT00000402159; OTTHUMT00000402160; OTTHUMT00000402161; OTTHUMT00000402162; OTTHUMT00000402163	chr12	121712752 - 121783001	-1.02666	-2.52569	-1.49480354566716	0.000502177408220732	2.08487374410019	0.585846736393982	-1.5055036503493	9.37652227705141e-05	-1.4948	0.000502177	0.0353032538404787
TC0100016162.hg.1	Multiple_Complex	8703	Hs.321231	B4GALT3	NM_001199873; NM_001199874; NM_003779; ENST00000319769; ENST00000367998; ENST00000460415; ENST00000465740; ENST00000466504; ENST00000467863; ENST00000470882; ENST00000482288; ENST00000486938; ENST00000487004; ENST00000493164; ENST00000496313; ENST00000622395; BC000276; BC006099; BC009985; OTTHUMT00000083054; OTTHUMT00000083055; OTTHUMT00000083056; OTTHUMT00000083057; OTTHUMT00000083058; OTTHUMT00…	chr1	161171310 - 161177968	-1.02378	-2.27334	-1.24941672868748	0.000268143935543198	0.750297135750329	-0.499266610134293	-1.25022227196308	0.000496074319067842	-1.25022	0.000496074	0.0350557463890992
TC0700011344.hg.1	Multiple_Complex	2990	Hs.255230	GUSB	NM_000181; NM_001284290; NM_001293104; NM_001293105; NR_120531; ENST00000304895; ENST00000421103; ENST00000430730; ENST00000446111; ENST00000447929; ENST00000461622; ENST00000462371; ENST00000465785; ENST00000466883; ENST00000475316; ENST00000476486; ENST00000478118; ENST00000479038; ENST00000489482; BC014142; OTTHUMT00000251637; OTTHUMT00000344645; OTTHUMT00000344647; OTTHUMT00000344648; OTTHUMT…	chr7	65960684 - 65982314	-1.01778	-2.42677	-1.4088043545147	4.86414801185204e-05	1.88351592097746	0.474521105510126	-1.40892308034874	5.51870281923457e-05	-1.40892	5.5187e-05	0.00723829862522796
TC1100009450.hg.1	Multiple_Complex	28960	Hs.504249	DCPS	NM_014026; ENST00000263579; ENST00000529149; ENST00000530860; BC014532; OTTHUMT00000386455; OTTHUMT00000386456; OTTHUMT00000386457; uc001qdp.3	chr11	126303752 - 126345753	-1.00784	-2.0122	-1.00464724155023	0.0118255306447009	1.29153907467235	0.287181875636208	-1.00422890801832	0.0150773246774548	-1.00423	0.0150773	0.318342492485974
TC1100013022.hg.1	Multiple_Complex	9415	Hs.502745	FADS2	NM_001281501; NM_001281502; NM_004265; ENST00000257261; ENST00000278840; ENST00000355484; ENST00000517312; ENST00000517839; ENST00000518606; ENST00000520145; ENST00000521571; ENST00000521849; ENST00000522056; ENST00000522359; ENST00000522639; ENST00000523235; ENST00000543584; BC009011; OTTHUMT00000375581; OTTHUMT00000375582; OTTHUMT00000375583; OTTHUMT00000375584; OTTHUMT00000375585; OTTHUMT00000…	chr11	61816203 - 61867354	-1.005	-2.4288	-1.42368184745567	0.000668189990933014	2.04375042859092	0.619951108491632	-1.42361088257064	0.00193382621860578	-1.42361	0.00193383	0.0878570646505136
TC1600010647.hg.1	Multiple_Complex	65057	Hs.78019	ACD	NM_001082486; NM_001082487; NM_022914; ENST00000219251; ENST00000393919; ENST00000602320; ENST00000602382; ENST00000602423; ENST00000602519; ENST00000602622; ENST00000602656; ENST00000602780; ENST00000602821; ENST00000602850; ENST00000602860; ENST00000602945; ENST00000620338; ENST00000620761; BC016904; OTTHUMT00000268880; OTTHUMT00000268881; OTTHUMT00000467870; OTTHUMT00000467871; OTTHUMT00000467…	chr16	67657512 - 67660815	-1.00007	-2.54526	-1.54448314067983	6.40187228545409e-06	2.3392668649907	0.794073095768707	-1.54568445450536	7.68355619977098e-06	-1.54568	7.68356e-06	0.00172119266356256
