# Supplementary material for: An epitranscriptomic mechanism underlies selective mRNA translation remodelling in melanoma persister cells
Source: Nat Commun. 2019 Dec 16;10:5713. doi: 10.1038/s41467-019-13360-6 (PMC6915789; doi:10.1038/s41467-019-13360-6)
Supplement: Supplementary file 8 — Supplementary Data 4 [file 41467_2019_13360_MOESM8_ESM.xls]

## Sheet: A549 gene list of TE up
chr	chromStart	chromEnd	name	score	strand	thickStart	thickEnd	itemRgb	blockCount	blockSizes	blockStarts	pval	fdr	fold_enrchment	gene_overlapping
chr1	186295261	186295321	p009_HUMAN_siControl_1983	2	-	186295261	186295321	0	1	60	0	1.023e-03	5.623e-03	1.5	; 7175;	; TPR;	; NM_003292;	; 7175:TPR:NM_003292:R-Rcds-R;
chr1	186344301	186344714	p009_HUMAN_siControl_1984	9	-	186344301	186344714	0	2	156,24,	0.389	3.311e-06	2.570e-05	8.69	; 7175;	; TPR;	; NM_003292;	; 7175:TPR:NM_003292:R5utr-R-R;
chr1	59147712	59147833	p009_HUMAN_siControl_1591	5	-	59147712	59147833	0	1	121	0	3.090e-04	1.862e-03	4.19	; 114803;	; MYSM1;	; NM_001085487;	; 114803:MYSM1:NM_001085487:R-Rcds-R;
chr1	59148072	59150829	p009_HUMAN_siControl_1592	9	-	59148072	59150829	0	2	145,5,	0.2752	2.455e-06	1.950e-05	8.69	; 114803;	; MYSM1;	; NM_001085487;	; 114803:MYSM1:NM_001085487:R-Rcds-R;
chr1	89149921	89150072	p009_HUMAN_siControl_531	5	+	89149921	89150072	0	1	151	0	3.236e-04	1.905e-03	4.72	; 5586;	; PKN2;	; NM_001320707; NM_001320708; NM_001320709; NM_006256;	; 5586:PKN2:NM_001320707:R5utr-R-R; 5586:PKN2:NM_001320708:R5utr-R-R; 5586:PKN2:NM_001320709:R5utr-R-R; 5586:PKN2:NM_006256:R5utr-R-R;
chr1	89206699	89206850	p009_HUMAN_siControl_532	7	+	89206699	89206850	0	1	151	0	5.495e-07	4.677e-06	6.14	; 5586;	; PKN2;	; NM_001320707; NM_001320709; NM_006256;	; 5586:PKN2:NM_001320707:R-Rcds-R; 5586:PKN2:NM_001320709:R-Rcds-R; 5586:PKN2:NM_006256:R-Rcds-R;
chr1	89298974	89299394	p009_HUMAN_siControl_533	8	+	89298974	89299394	0	1	420	0	1.000e-35	3.162e-34	7.53	; 5586;	; PKN2;	; NM_001320707; NM_001320708; NM_001320709; NM_006256;	; 5586:PKN2:NM_001320707:R-Rcds-R3utr; 5586:PKN2:NM_001320708:R-Rcds-R3utr; 5586:PKN2:NM_001320709:R-Rcds-R3utr; 5586:PKN2:NM_006256:R-Rcds-R3utr;
chr1	35734567	35734628	p009_HUMAN_siControl_312	10	+	35734567	35734628	0	1	61	0	5.370e-03	2.570e-02	9.88	; 9202;	; ZMYM4;	; NM_005095;	; 9202:ZMYM4:NM_005095:R5utr-R-R;
chr1	35824627	35825017	p009_HUMAN_siControl_313	6	+	35824627	35825017	0	1	390	0	1.995e-21	3.981e-20	5.86	; 9202;	; ZMYM4;	; NM_005095;	; 9202:ZMYM4:NM_005095:R-Rcds-R;
chr1	35847029	35847351	p009_HUMAN_siControl_314	4	+	35847029	35847351	0	2	5,205,	0.117	3.981e-11	4.365e-10	3.59	; 9202;	; ZMYM4;	; NM_005095;	; 9202:ZMYM4:NM_005095:R-Rcds-R;
chr1	35885092	35885751	p009_HUMAN_siControl_315	7	+	35885092	35885751	0	1	659	0	1.995e-35	6.310e-34	6.4	; 9202;	; ZMYM4;	; NM_005095;	; 9202:ZMYM4:NM_005095:R-Rcds-R3utr;
chr1	10363853	10364004	p009_HUMAN_siControl_78	7	+	10363853	10364004	0	1	151	0	1.202e-05	8.710e-05	6.74	; 23095;	; KIF1B;	; NM_183416;	; 23095:KIF1B:NM_183416:R-Rcds-R;
chr1	10364123	10364304	p009_HUMAN_siControl_79	29	+	10364123	10364304	0	1	181	0	1.995e-08	1.905e-07	28.8	; 23095;	; KIF1B;	; NM_183416;	; 23095:KIF1B:NM_183416:R-Rcds-R;
chr1	10364393	10364963	p009_HUMAN_siControl_80	13	+	10364393	10364963	0	1	570	0	1.995e-15	2.512e-14	12.6	; 23095;	; KIF1B;	; NM_183416;	; 23095:KIF1B:NM_183416:R-Rcds-R3utr;
chr1	10437076	10437347	p009_HUMAN_siControl_81	9	+	10437076	10437347	0	1	271	0	1.950e-09	1.995e-08	8.98	; 23095;	; KIF1B;	; NM_015074;	; 23095:KIF1B:NM_015074:R-R-R3utr;
chr1	10437645	10437766	p009_HUMAN_siControl_82	4	+	10437645	10437766	0	1	121	0	5.129e-04	2.951e-03	3.44	; 23095;	; KIF1B;	; NM_015074;	; 23095:KIF1B:NM_015074:R-R-R3utr;
chr1	10438125	10438725	p009_HUMAN_siControl_83	17	+	10438125	10438725	0	1	600	0	7.943e-27	1.995e-25	16.5	; 23095;	; KIF1B;	; NM_015074;	; 23095:KIF1B:NM_015074:R-R-R3utr;
chr1	10438934	10439324	p009_HUMAN_siControl_84	6	+	10438934	10439324	0	1	390	0	1.905e-10	2.089e-09	5.99	; 23095;	; KIF1B;	; NM_015074;	; 23095:KIF1B:NM_015074:R-R-R3utr;
chr1	25573826	25663581	p009_HUMAN_siControl_1365	10	-	25573826	25663581	0	2	159,51,	0.89704	1.413e-05	1.023e-04	9.88	; 57035;	; RSRP1;	; NM_001321772; NM_020317; NR_135143; NR_135144; NR_135778; NR_135780; NR_135781; NR_135782; NR_135783; NR_135784; NR_135785; NR_135786; NR_135787; NR_135789; NR_135790; NR_135791; NR_135792; NR_135793;	; 57035:RSRP1:NM_020317:R5utr-R-R; 57035:RSRP1:NR_135143:R-R-R; 57035:RSRP1:NR_135144:R-R-R; 57035:RSRP1:NR_135778:R-R-R; 57035:RSRP1:NR_135780:R-R-R; 57035:RSRP1:NR_135781:R-R-R; 57035:RSRP1:NR_135782:R-R-R; 57035:RSRP1:NR_135783:R-R-R; 57035:RSRP1:NR_135784:R-R-R; 57035:RSRP1:NR_135785:R-R-R; 57035:RSRP1:NR_135786:R-R-R; 57035:RSRP1:NM_001321772:R5utr-R-R; 57035:RSRP1:NR_135787:R-R-R; 57035:RSR…
chr1	243289166	243289346	p009_HUMAN_siControl_2215	3	-	243289166	243289346	0	1	180	0	1.202e-06	9.772e-06	2.48	; 9859;	; CEP170;	; NM_001042404; NM_001042405; NM_014812;	; 9859:CEP170:NM_001042404:R-R-R3utr; 9859:CEP170:NM_001042405:R-R-R3utr; 9859:CEP170:NM_014812:R-R-R3utr;
chr1	243289764	243289855	p009_HUMAN_siControl_2216	5	-	243289764	243289855	0	1	91	0	2.089e-04	1.288e-03	4.79	; 9859;	; CEP170;	; NM_001042404; NM_001042405; NM_014812;	; 9859:CEP170:NM_001042404:R-Rcds-R; 9859:CEP170:NM_001042405:R-Rcds-R; 9859:CEP170:NM_014812:R-Rcds-R;
chr1	243319724	243328211	p009_HUMAN_siControl_2217	8	-	243319724	243328211	0	2	33,626,	0.7861	1.995e-48	1.000e-46	7.34	; 9859;	; CEP170;	; NM_001042404; NM_001042405; NM_014812;	; 9859:CEP170:NM_001042404:R-Rcds-R; 9859:CEP170:NM_014812:R-Rcds-R; 9859:CEP170:NM_001042405:R-Rcds-R;
chr1	243328360	243329229	p009_HUMAN_siControl_2218	11	-	243328360	243329229	0	1	869	0	2.512e-48	1.259e-46	10.3	; 9859;	; CEP170;	; NM_001042404; NM_001042405; NM_014812;	; 9859:CEP170:NM_001042404:R-Rcds-R; 9859:CEP170:NM_001042405:R-Rcds-R; 9859:CEP170:NM_014812:R-Rcds-R;
chr1	243354472	243354742	p009_HUMAN_siControl_2219	6	-	243354472	243354742	0	1	270	0	5.012e-25	1.259e-23	5.88	; 9859;	; CEP170;	; NM_001042404; NM_001042405; NM_014812;	; 9859:CEP170:NM_001042404:R-Rcds-R; 9859:CEP170:NM_001042405:R-Rcds-R; 9859:CEP170:NM_014812:R-Rcds-R;
chr1	222801272	222801453	p009_HUMAN_siControl_1048	5	+	222801272	222801453	0	1	181	0	2.188e-10	2.399e-09	4.24	; 375056;	; MIA3;	; NM_001324062; NM_001324063; NM_001324064; NM_198551;	; 375056:MIA3:NM_001324062:R-Rcds-R; 375056:MIA3:NM_001324063:R-Rcds-R; 375056:MIA3:NM_001324064:R-Rcds-R; 375056:MIA3:NM_198551:R-Rcds-R;
chr1	222802919	222803430	p009_HUMAN_siControl_1049	7	+	222802919	222803430	0	1	511	0	1.259e-22	2.512e-21	6.86	; 375056;	; MIA3;	; NM_001324062; NM_001324063; NM_001324064; NM_198551;	; 375056:MIA3:NM_001324062:R-Rcds-R; 375056:MIA3:NM_001324063:R-Rcds-R; 375056:MIA3:NM_001324064:R-Rcds-R; 375056:MIA3:NM_198551:R-Rcds-R;
chr1	222838774	222839045	p009_HUMAN_siControl_1050	9	+	222838774	222839045	0	1	271	0	6.310e-51	3.162e-49	8.36	; 375056;	; MIA3;	; NM_001300867; NM_001324062; NM_001324063; NM_001324064; NM_001324065; NM_198551;	; 375056:MIA3:NM_001324062:R-Rcds-R3utr; 375056:MIA3:NM_001324063:R-Rcds-R3utr; 375056:MIA3:NM_001324064:R-Rcds-R3utr; 375056:MIA3:NM_198551:R-Rcds-R3utr; 375056:MIA3:NM_001300867:R-Rcds-R3utr; 375056:MIA3:NM_001324065:R-Rcds-R3utr;
chr1	225674923	225675044	p009_HUMAN_siControl_2125	6	-	225674923	225675044	0	1	121	0	2.884e-03	1.479e-02	5.84	; 55740;	; ENAH;	; NM_001008493; NM_018212;	; 55740:ENAH:NM_001008493:R-R-R3utr; 55740:ENAH:NM_018212:R-R-R3utr;
chr1	225685174	225686098	p009_HUMAN_siControl_2126	10	-	225685174	225686098	0	2	340,50,	0.874	1.259e-93	1.585e-91	9.96	; 55740;	; ENAH;	; NM_001008493; NM_018212;	; 55740:ENAH:NM_001008493:R-Rcds-R3utr; 55740:ENAH:NM_018212:R-Rcds-R3utr;
chr1	225704973	225718273	p009_HUMAN_siControl_2127	7	-	225704973	225718273	0	3	35,368,18,	0,1926,13282	1.995e-49	1.000e-47	6.08	; 55740;	; ENAH;	; NM_001008493; NM_018212;	; 55740:ENAH:NM_001008493:R-Rcds-R; 55740:ENAH:NM_018212:R-Rcds-R;
chr1	21133502	21133922	p009_HUMAN_siControl_1323	6	-	21133502	21133922	0	1	420	0	5.012e-11	6.166e-10	5.17	; 8672;	; EIF4G3;	; NM_001198801; NM_001198802; NM_003760;	; 8672:EIF4G3:NM_003760:R-Rcds-R3utr; 8672:EIF4G3:NM_001198801:R-Rcds-R3utr; 8672:EIF4G3:NM_001198802:R-Rcds-R3utr;
chr1	21267882	21268666	p009_HUMAN_siControl_1324	5	-	21267882	21268666	0	2	6,683,	0.101	3.162e-25	7.943e-24	4.63	; 8672;	; EIF4G3;	; NM_001198801; NM_001198802; NM_001198803; NM_003760;	; 8672:EIF4G3:NM_001198803:R-Rcds-R; 8672:EIF4G3:NM_003760:R-Rcds-R; 8672:EIF4G3:NM_001198801:R-Rcds-R; 8672:EIF4G3:NM_001198802:R-Rcds-R;
chr1	27022821	27022942	p009_HUMAN_siControl_233	7	+	27022821	27022942	0	1	121	0	3.548e-04	2.138e-03	6.29	; 8289;	; ARID1A;	; NM_006015; NM_139135;	; 8289:ARID1A:NM_006015:R5utr-Rcds-R; 8289:ARID1A:NM_139135:R5utr-Rcds-R;
chr1	27023061	27023601	p009_HUMAN_siControl_234	11	+	27023061	27023601	0	1	540	0	2.512e-36	1.000e-34	10.9	; 8289;	; ARID1A;	; NM_006015; NM_139135;	; 8289:ARID1A:NM_006015:R-Rcds-R; 8289:ARID1A:NM_139135:R-Rcds-R;
chr1	27023690	27023931	p009_HUMAN_siControl_235	4	+	27023690	27023931	0	1	241	0	3.715e-05	2.570e-04	3.85	; 8289;	; ARID1A;	; NM_006015; NM_139135;	; 8289:ARID1A:NM_006015:R-Rcds-R; 8289:ARID1A:NM_139135:R-Rcds-R;
chr1	27057747	27057868	p009_HUMAN_siControl_236	2	+	27057747	27057868	0	1	121	0	2.138e-04	1.318e-03	1.93	; 8289;	; ARID1A;	; NM_006015; NM_139135;	; 8289:ARID1A:NM_006015:R-Rcds-R; 8289:ARID1A:NM_139135:R-Rcds-R;
chr1	27101171	27101442	p009_HUMAN_siControl_237	7	+	27101171	27101442	0	1	271	0	3.981e-19	6.310e-18	6.55	; 8289;	; ARID1A;	; NM_006015;	; 8289:ARID1A:NM_006015:R-Rcds-R;
chr1	27105662	27107342	p009_HUMAN_siControl_238	13	+	27105662	27107342	0	1	1680	0	1.995e-72	1.995e-70	12.1	; 8289;	; ARID1A;	; NM_006015; NM_139135;	; 8289:ARID1A:NM_006015:R-Rcds-R3utr; 8289:ARID1A:NM_139135:R-Rcds-R3utr;
chr1	27107401	27107522	p009_HUMAN_siControl_239	2	+	27107401	27107522	0	1	121	0	2.344e-03	1.202e-02	1.67	; 8289;	; ARID1A;	; NM_006015; NM_139135;	; 8289:ARID1A:NM_006015:R-R-R3utr; 8289:ARID1A:NM_139135:R-R-R3utr;
chr1	114472548	114483231	p009_HUMAN_siControl_628	8	+	114472548	114483231	0	2	13,228,	0.10455	5.012e-22	1.259e-20	7.85	; 204851;	; HIPK1;	; NM_152696; NM_198268;	; 204851:HIPK1:NM_152696:R5utr-Rcds-R; 204851:HIPK1:NM_198268:R5utr-Rcds-R;
chr1	114483320	114483860	p009_HUMAN_siControl_629	12	+	114483320	114483860	0	1	540	0	5.012e-25	1.259e-23	11.1	; 204851;	; HIPK1;	; NM_152696; NM_198268;	; 204851:HIPK1:NM_152696:R-Rcds-R; 204851:HIPK1:NM_198268:R-Rcds-R;
chr1	114483919	114493784	p009_HUMAN_siControl_630	5	+	114483919	114493784	0	2	162,18,	0.9847	4.677e-04	2.754e-03	4.31	; 204851;	; HIPK1;	; NM_152696; NM_198268; NM_198269;	; 204851:HIPK1:NM_152696:R-Rcds-R; 204851:HIPK1:NM_198268:R-Rcds-R; 204851:HIPK1:NM_198269:R5utr-R-R;
chr1	203652096	203667305	p009_HUMAN_siControl_955	20	+	203652096	203667305	0	2	430,21,	0.15188	7.943e-47	3.981e-45	19.3	; 493;	; ATP2B4;	; NM_001001396; NM_001684;	; 493:ATP2B4:NM_001001396:R5utr-Rcds-R; 493:ATP2B4:NM_001684:R5utr-Rcds-R;
chr1	203708739	203709280	p009_HUMAN_siControl_956	9	+	203708739	203709280	0	1	541	0	1.995e-31	6.310e-30	8.64	; 493;	; ATP2B4;	; NM_001001396; NM_001684;	; 493:ATP2B4:NM_001001396:R-R-R3utr; 493:ATP2B4:NM_001684:R-Rcds-R3utr;
chr1	78444933	78479269	p009_HUMAN_siControl_516	8	+	78444933	78479269	0	3	44,370,535,	0,25702,33801	1.259e-44	5.012e-43	7.87	; 11080;	; DNAJB4;	; NM_001317099; NM_001317100; NM_001317101; NM_001317102; NM_001317103; NM_007034;	; 11080:DNAJB4:NM_001317100:R5utr-Rcds-R; 11080:DNAJB4:NM_001317101:R5utr-Rcds-R; 11080:DNAJB4:NM_001317102:R5utr-Rcds-R; 11080:DNAJB4:NM_001317099:R5utr-Rcds-R; 11080:DNAJB4:NM_001317103:R5utr-Rcds-R; 11080:DNAJB4:NM_007034:R5utr-Rcds-R;
chr1	78481869	78482047	p009_HUMAN_siControl_517	5	+	78481869	78482047	0	1	178	0	5.012e-18	7.943e-17	4.2	; 11080;	; DNAJB4;	; NM_001317099; NM_001317100; NM_001317101; NM_001317102; NM_001317103; NM_007034;	; 11080:DNAJB4:NM_001317100:R-Rcds-R3utr; 11080:DNAJB4:NM_001317101:R-Rcds-R3utr; 11080:DNAJB4:NM_001317102:R-Rcds-R3utr; 11080:DNAJB4:NM_001317099:R-Rcds-R3utr; 11080:DNAJB4:NM_001317103:R-R-R3utr; 11080:DNAJB4:NM_007034:R-Rcds-R3utr;
chr1	25071849	25072089	p009_HUMAN_siControl_208	7	+	25071849	25072089	0	1	240	0	3.981e-21	7.943e-20	6.93	; 25932;	; CLIC4;	; NM_013943;	; 25932:CLIC4:NM_013943:R5utr-Rcds-R;
chr1	25167310	25167400	p009_HUMAN_siControl_209	2	+	25167310	25167400	0	1	90	0	1.479e-05	1.072e-04	1.84	; 25932;	; CLIC4;	; NM_013943;	; 25932:CLIC4:NM_013943:R-Rcds-R;
chr1	12335962	12336562	p009_HUMAN_siControl_106	6	+	12335962	12336562	0	1	600	0	9.120e-06	6.761e-05	5.93	; 55187;	; VPS13D;	; NM_015378; NM_018156;	; 55187:VPS13D:NM_015378:R-Rcds-R; 55187:VPS13D:NM_018156:R-Rcds-R;
chr1	12336981	12337312	p009_HUMAN_siControl_107	6	+	12336981	12337312	0	1	331	0	1.950e-08	1.862e-07	5.5	; 55187;	; VPS13D;	; NM_015378; NM_018156;	; 55187:VPS13D:NM_015378:R-Rcds-R; 55187:VPS13D:NM_018156:R-Rcds-R;
chr1	12337580	12337971	p009_HUMAN_siControl_108	10	+	12337580	12337971	0	1	391	0	3.236e-08	3.020e-07	9.21	; 55187;	; VPS13D;	; NM_015378; NM_018156;	; 55187:VPS13D:NM_015378:R-Rcds-R; 55187:VPS13D:NM_018156:R-Rcds-R;
chr1	12343054	12343235	p009_HUMAN_siControl_109	7	+	12343054	12343235	0	1	181	0	7.079e-07	5.888e-06	6.83	; 55187;	; VPS13D;	; NM_015378; NM_018156;	; 55187:VPS13D:NM_015378:R-Rcds-R; 55187:VPS13D:NM_018156:R-Rcds-R;
chr1	12567121	12569161	p009_HUMAN_siControl_110	5	+	12567121	12569161	0	2	26,215,	0.1825	1.585e-17	2.512e-16	4.69	; 55187;	; VPS13D;	; NM_015378; NM_018156;	; 55187:VPS13D:NM_015378:R-Rcds-R3utr; 55187:VPS13D:NM_018156:R-Rcds-R3utr;
chr1	12569969	12570180	p009_HUMAN_siControl_111	9	+	12569969	12570180	0	1	211	0	1.479e-05	1.072e-04	8.09	; 55187;	; VPS13D;	; NM_015378; NM_018156;	; 55187:VPS13D:NM_015378:R-R-R3utr; 55187:VPS13D:NM_018156:R-R-R3utr;
chr1	201617779	201617899	p009_HUMAN_siControl_927	5	+	201617779	201617899	0	1	120	0	4.467e-03	2.138e-02	4.79	; 89796;	; NAV1;	; NM_020443;	; 89796:NAV1:NM_020443:R5utr-Rcds-R;
chr1	201618018	201618229	p009_HUMAN_siControl_928	4	+	201618018	201618229	0	1	211	0	3.467e-07	2.951e-06	3.23	; 89796;	; NAV1;	; NM_020443;	; 89796:NAV1:NM_020443:R-Rcds-R;
chr1	201750273	201750334	p009_HUMAN_siControl_929	3	+	201750273	201750334	0	1	61	0	3.090e-03	1.549e-02	2.13	; 89796;	; NAV1;	; NM_001167738; NM_020443;	; 89796:NAV1:NM_020443:R-Rcds-R; 89796:NAV1:NM_001167738:R-Rcds-R;
chr1	201751708	201751979	p009_HUMAN_siControl_930	5	+	201751708	201751979	0	1	271	0	1.259e-15	1.995e-14	4.9	; 89796;	; NAV1;	; NM_001167738; NM_020443;	; 89796:NAV1:NM_020443:R-Rcds-R; 89796:NAV1:NM_001167738:R-Rcds-R;
chr1	201752664	201752875	p009_HUMAN_siControl_931	5	+	201752664	201752875	0	1	211	0	5.012e-14	6.310e-13	4.71	; 89796;	; NAV1;	; NM_001167738; NM_020443;	; 89796:NAV1:NM_020443:R-Rcds-R; 89796:NAV1:NM_001167738:R-Rcds-R;
chr1	201789089	201789570	p009_HUMAN_siControl_932	10	+	201789089	201789570	0	1	481	0	1.585e-39	6.310e-38	9.54	; 89796;	; NAV1;	; NM_001167738; NM_020443;	; 89796:NAV1:NM_020443:R-R-R3utr; 89796:NAV1:NM_001167738:R-R-R3utr;
chr1	201790228	201790439	p009_HUMAN_siControl_933	4	+	201790228	201790439	0	1	211	0	2.291e-09	2.344e-08	3.77	; 89796;	; NAV1;	; NM_001167738; NM_020443;	; 89796:NAV1:NM_020443:R-R-R3utr; 89796:NAV1:NM_001167738:R-R-R3utr;
chr1	201790827	201791308	p009_HUMAN_siControl_934	7	+	201790827	201791308	0	1	481	0	1.995e-27	5.012e-26	6.39	; 89796;	; NAV1;	; NM_001167738; NM_020443;	; 89796:NAV1:NM_020443:R-R-R3utr; 89796:NAV1:NM_001167738:R-R-R3utr;
chr1	201791457	201791517	p009_HUMAN_siControl_935	3	+	201791457	201791517	0	1	60	0	5.012e-04	2.884e-03	2.34	; 89796;	; NAV1;	; NM_001167738; NM_020443;	; 89796:NAV1:NM_020443:R-R-R3utr; 89796:NAV1:NM_001167738:R-R-R3utr;
chr1	201791606	201792237	p009_HUMAN_siControl_936	8	+	201791606	201792237	0	1	631	0	2.512e-21	5.012e-20	7.36	; 89796;	; NAV1;	; NM_001167738; NM_020443;	; 89796:NAV1:NM_020443:R-R-R3utr; 89796:NAV1:NM_001167738:R-R-R3utr;
chr2	73651700	73651851	p009_HUMAN_siControl_2508	6	+	73651700	73651851	0	1	151	0	4.169e-07	3.548e-06	5.65	; 7840;	; ALMS1;	; NM_015120;	; 7840:ALMS1:NM_015120:R-Rcds-R;
chr2	73675193	73675344	p009_HUMAN_siControl_2509	4	+	73675193	73675344	0	1	151	0	1.862e-04	1.175e-03	3.95	; 7840;	; ALMS1;	; NM_015120;	; 7840:ALMS1:NM_015120:R-Rcds-R;
chr2	73676511	73676572	p009_HUMAN_siControl_2510	6	+	73676511	73676572	0	1	61	0	1.000e-03	5.495e-03	5.69	; 7840;	; ALMS1;	; NM_015120;	; 7840:ALMS1:NM_015120:R-Rcds-R;
chr2	73679687	73680047	p009_HUMAN_siControl_2511	9	+	73679687	73680047	0	1	360	0	1.445e-06	1.175e-05	8.98	; 7840;	; ALMS1;	; NM_015120;	; 7840:ALMS1:NM_015120:R-Rcds-R;
chr2	73680106	73680197	p009_HUMAN_siControl_2512	11	+	73680106	73680197	0	1	91	0	6.026e-04	3.467e-03	10.8	; 7840;	; ALMS1;	; NM_015120;	; 7840:ALMS1:NM_015120:R-Rcds-R;
chr2	73680346	73680496	p009_HUMAN_siControl_2513	5	+	73680346	73680496	0	1	150	0	1.950e-04	1.230e-03	4.34	; 7840;	; ALMS1;	; NM_015120;	; 7840:ALMS1:NM_015120:R-Rcds-R;
chr2	73680585	73680946	p009_HUMAN_siControl_2514	7	+	73680585	73680946	0	1	361	0	4.898e-06	3.715e-05	6.89	; 7840;	; ALMS1;	; NM_015120;	; 7840:ALMS1:NM_015120:R-Rcds-R;
chr2	73716856	73717096	p009_HUMAN_siControl_2515	10	+	73716856	73717096	0	1	240	0	1.660e-06	1.318e-05	9.28	; 7840;	; ALMS1;	; NM_015120;	; 7840:ALMS1:NM_015120:R-Rcds-R;
chr2	73717814	73718055	p009_HUMAN_siControl_2516	6	+	73717814	73718055	0	1	241	0	6.918e-07	5.754e-06	5.52	; 7840;	; ALMS1;	; NM_015120;	; 7840:ALMS1:NM_015120:R-Rcds-R;
chr2	73718204	73746930	p009_HUMAN_siControl_2517	15	+	73718204	73746930	0	2	421,29,	0.28697	9.333e-08	8.318e-07	14.8	; 7840;	; ALMS1;	; NM_015120;	; 7840:ALMS1:NM_015120:R-Rcds-R;
chr2	73799440	73799980	p009_HUMAN_siControl_2518	17	+	73799440	73799980	0	1	540	0	1.259e-11	1.585e-10	16.2	; 7840;	; ALMS1;	; NM_015120;	; 7840:ALMS1:NM_015120:R-Rcds-R;
chr2	73800219	73800459	p009_HUMAN_siControl_2519	7	+	73800219	73800459	0	1	240	0	3.311e-07	2.818e-06	6.29	; 7840;	; ALMS1;	; NM_015120;	; 7840:ALMS1:NM_015120:R-Rcds-R;
chr2	73800518	73800579	p009_HUMAN_siControl_2520	12	+	73800518	73800579	0	1	61	0	1.738e-03	9.120e-03	11.7	; 7840;	; ALMS1;	; NM_015120;	; 7840:ALMS1:NM_015120:R-Rcds-R;
chr2	136289082	136289143	p009_HUMAN_siControl_2711	3	+	136289082	136289143	0	1	61	0	4.169e-03	2.042e-02	2.82	; 23518;	; R3HDM1;	; NM_001282799; NM_015361;	; 23518:R3HDM1:NM_001282799:R5utr-R-R; 23518:R3HDM1:NM_015361:R5utr-R-R;
chr2	136481555	136481944	p009_HUMAN_siControl_2712	4	+	136481555	136481944	0	1	389	0	1.585e-16	2.512e-15	3.52	; 23518;	; R3HDM1;	; NM_001282798; NM_001282799; NM_001282800; NM_015361;	; 23518:R3HDM1:NM_001282799:R-Rcds-R3utr; 23518:R3HDM1:NM_015361:R-Rcds-R3utr; 23518:R3HDM1:NM_001282798:R-Rcds-R3utr; 23518:R3HDM1:NM_001282800:R-Rcds-R3utr;
chr2	209190349	209190860	p009_HUMAN_siControl_2933	8	+	209190349	209190860	0	1	511	0	1.259e-18	2.512e-17	8	; 200576;	; PIKFYVE;	; NM_015040;	; 200576:PIKFYVE:NM_015040:R-Rcds-R;
chr2	209219331	209220236	p009_HUMAN_siControl_2934	6	+	209219331	209220236	0	2	38,323,	0.582	1.995e-17	3.162e-16	5.66	; 200576;	; PIKFYVE;	; NM_015040;	; 200576:PIKFYVE:NM_015040:R-Rcds-R3utr;
chr2	25965062	25965242	p009_HUMAN_siControl_3137	3	-	25965062	25965242	0	1	180	0	2.951e-06	2.291e-05	2.91	; 55252;	; ASXL2;	; NM_018263;	; 55252:ASXL2:NM_018263:R-Rcds-R;
chr2	25965480	25966677	p009_HUMAN_siControl_3138	18	-	25965480	25966677	0	1	1197	0	1.000e-33	3.162e-32	17.5	; 55252;	; ASXL2;	; NM_018263;	; 55252:ASXL2:NM_018263:R-Rcds-R;
chr2	25966855	25972584	p009_HUMAN_siControl_3139	6	-	25966855	25972584	0	2	490,20,	0.5709	3.981e-18	6.310e-17	5.81	; 55252;	; ASXL2;	; NM_018263;	; 55252:ASXL2:NM_018263:R-Rcds-R;
chr2	160035254	160035494	p009_HUMAN_siControl_2745	7	+	160035254	160035494	0	1	240	0	5.623e-05	3.802e-04	6.06	; 85461;	; TANC1;	; NM_001145909; NM_033394;	; 85461:TANC1:NM_001145909:R-Rcds-R; 85461:TANC1:NM_033394:R-Rcds-R;
chr2	160086266	160086356	p009_HUMAN_siControl_2746	4	+	160086266	160086356	0	1	90	0	4.365e-04	2.570e-03	3.02	; 85461;	; TANC1;	; NM_001145909; NM_033394;	; 85461:TANC1:NM_001145909:R-R-R3utr; 85461:TANC1:NM_033394:R-Rcds-R;
chr2	160086954	160087913	p009_HUMAN_siControl_2747	11	+	160086954	160087913	0	1	959	0	1.585e-27	3.981e-26	11	; 85461;	; TANC1;	; NM_001145909; NM_033394;	; 85461:TANC1:NM_001145909:R-R-R3utr; 85461:TANC1:NM_033394:R-Rcds-R3utr;
chr2	61149045	61149672	p009_HUMAN_siControl_2439	10	+	61149045	61149672	0	1	627	0	5.012e-17	1.000e-15	9.28	; 5966;	; REL;	; NM_001291746; NM_002908;	; 5966:REL:NM_001291746:R-Rcds-R3utr; 5966:REL:NM_002908:R-Rcds-R3utr;
chr2	39212318	39214675	p009_HUMAN_siControl_3199	15	-	39212318	39214675	0	2	1138,62,	0.2295	1.585e-49	7.943e-48	14.6	; 6654;	; SOS1;	; NM_005633;	; 6654:SOS1:NM_005633:R-Rcds-R3utr;
chr2	39249693	39249874	p009_HUMAN_siControl_3200	4	-	39249693	39249874	0	1	181	0	5.754e-05	3.802e-04	3.93	; 6654;	; SOS1;	; NM_005633;	; 6654:SOS1:NM_005633:R-Rcds-R;
chr2	39250023	39251168	p009_HUMAN_siControl_3201	7	-	39250023	39251168	0	2	343,18,	0.1127	3.162e-36	1.259e-34	6.37	; 6654;	; SOS1;	; NM_005633;	; 6654:SOS1:NM_005633:R-Rcds-R;
chr2	191300849	191301059	p009_HUMAN_siControl_2834	6	+	191300849	191301059	0	1	210	0	1.175e-08	1.148e-07	5.59	; 54842;	; MFSD6;	; NM_017694;	; 54842:MFSD6:NM_017694:R-Rcds-R;
chr2	191301326	191301596	p009_HUMAN_siControl_2835	6	+	191301326	191301596	0	1	270	0	6.310e-23	1.259e-21	5.03	; 54842;	; MFSD6;	; NM_017694;	; 54842:MFSD6:NM_017694:R-Rcds-R;
chr2	191301953	191302163	p009_HUMAN_siControl_2836	4	+	191301953	191302163	0	1	210	0	9.550e-09	9.333e-08	3.12	; 54842;	; MFSD6;	; NM_017694;	; 54842:MFSD6:NM_017694:R-Rcds-R;
chr2	191364891	191365101	p009_HUMAN_siControl_2837	4	+	191364891	191365101	0	1	210	0	3.311e-05	2.291e-04	3.05	; 54842;	; MFSD6;	; NM_017694;	; 54842:MFSD6:NM_017694:R-Rcds-R3utr;
chr2	39664302	39664363	p009_HUMAN_siControl_3202	12	-	39664302	39664363	0	1	61	0	1.738e-03	9.120e-03	11.7	; 8491;	; MAP4K3;	; NM_001270425; NM_003618;	; 8491:MAP4K3:NM_001270425:R5utr-R-R; 8491:MAP4K3:NM_003618:R5utr-R-R;
chr2	54683453	54683574	p009_HUMAN_siControl_2421	5	+	54683453	54683574	0	1	121	0	2.138e-06	1.698e-05	4.83	; 6711;	; SPTBN1;	; NM_003128;	; 6711:SPTBN1:NM_003128:R5utr-R-R;
chr2	54785596	54785957	p009_HUMAN_siControl_2422	8	+	54785596	54785957	0	1	361	0	1.000e-119	1.000e-117	7.84	; 6711;	; SPTBN1;	; NM_178313;	; 6711:SPTBN1:NM_178313:R5utr-Rcds-R;
chr2	54853127	54853218	p009_HUMAN_siControl_2423	2	+	54853127	54853218	0	1	91	0	5.888e-06	4.467e-05	1.49	; 6711;	; SPTBN1;	; NM_003128; NM_178313;	; 6711:SPTBN1:NM_003128:R-Rcds-R; 6711:SPTBN1:NM_178313:R-Rcds-R;
chr2	54856241	54856422	p009_HUMAN_siControl_2424	2	+	54856241	54856422	0	1	181	0	3.162e-09	3.162e-08	1.57	; 6711;	; SPTBN1;	; NM_003128; NM_178313;	; 6711:SPTBN1:NM_003128:R-Rcds-R; 6711:SPTBN1:NM_178313:R-Rcds-R;
chr2	54856511	54856782	p009_HUMAN_siControl_2425	2	+	54856511	54856782	0	1	271	0	1.778e-08	1.738e-07	1.58	; 6711;	; SPTBN1;	; NM_003128; NM_178313;	; 6711:SPTBN1:NM_003128:R-Rcds-R; 6711:SPTBN1:NM_178313:R-Rcds-R;
chr2	54858144	54858745	p009_HUMAN_siControl_2426	4	+	54858144	54858745	0	1	601	0	3.162e-93	3.981e-91	3.99	; 6711;	; SPTBN1;	; NM_003128; NM_178313;	; 6711:SPTBN1:NM_003128:R-Rcds-R; 6711:SPTBN1:NM_178313:R-Rcds-R;
chr2	54871524	54872377	p009_HUMAN_siControl_2427	3	+	54871524	54872377	0	2	199,12,	0.841	3.162e-20	6.310e-19	2.41	; 6711;	; SPTBN1;	; NM_003128; NM_178313;	; 6711:SPTBN1:NM_003128:R-Rcds-R; 6711:SPTBN1:NM_178313:R-Rcds-R;
chr2	54876305	54877120	p009_HUMAN_siControl_2428	5	+	54876305	54877120	0	2	22,369,	0.446	1.000e-132	1.000e-130	4.04	; 6711;	; SPTBN1;	; NM_003128; NM_178313;	; 6711:SPTBN1:NM_003128:R-Rcds-R; 6711:SPTBN1:NM_178313:R-Rcds-R;
chr2	54887086	54887327	p009_HUMAN_siControl_2429	5	+	54887086	54887327	0	1	241	0	5.012e-35	1.995e-33	5	; 6711;	; SPTBN1;	; NM_003128; NM_178313;	; 6711:SPTBN1:NM_003128:R-Rcds-R; 6711:SPTBN1:NM_178313:R-Rcds-R3utr;
chr2	54895552	54895823	p009_HUMAN_siControl_2430	2	+	54895552	54895823	0	1	271	0	6.310e-24	1.259e-22	1.98	; 6711;	; SPTBN1;	; NM_003128;	; 6711:SPTBN1:NM_003128:R-Rcds-R3utr;
chr2	54896092	54896213	p009_HUMAN_siControl_2431	2	+	54896092	54896213	0	1	121	0	4.786e-06	3.631e-05	1.39	; 6711;	; SPTBN1;	; NM_003128;	; 6711:SPTBN1:NM_003128:R-R-R3utr;
chr3	122399671	122399792	p009_HUMAN_siControl_4142	17	+	122399671	122399792	0	1	121	0	9.333e-05	6.026e-04	16.2	; 54625;	; PARP14;	; NM_017554;	; 54625:PARP14:NM_017554:R5utr-Rcds-R;
chr3	122418563	122418714	p009_HUMAN_siControl_4143	3	+	122418563	122418714	0	1	151	0	1.862e-03	9.772e-03	2.4	; 54625;	; PARP14;	; NM_017554;	; 54625:PARP14:NM_017554:R-Rcds-R;
chr3	122418892	122418983	p009_HUMAN_siControl_4144	2	+	122418892	122418983	0	1	91	0	2.239e-03	1.175e-02	1.97	; 54625;	; PARP14;	; NM_017554;	; 54625:PARP14:NM_017554:R-Rcds-R;
chr3	122419282	122420001	p009_HUMAN_siControl_4145	8	+	122419282	122420001	0	1	719	0	3.981e-19	7.943e-18	7.81	; 54625;	; PARP14;	; NM_017554;	; 54625:PARP14:NM_017554:R-Rcds-R;
chr3	122420180	122420391	p009_HUMAN_siControl_4146	5	+	122420180	122420391	0	1	211	0	7.943e-11	8.128e-10	4.02	; 54625;	; PARP14;	; NM_017554;	; 54625:PARP14:NM_017554:R-Rcds-R;
chr3	122437275	122437725	p009_HUMAN_siControl_4147	7	+	122437275	122437725	0	1	450	0	1.259e-28	3.981e-27	6.12	; 54625;	; PARP14;	; NM_017554;	; 54625:PARP14:NM_017554:R-Rcds-R;
chr3	122447170	122447531	p009_HUMAN_siControl_4148	5	+	122447170	122447531	0	1	361	0	1.000e-24	2.512e-23	4.93	; 54625;	; PARP14;	; NM_017554;	; 54625:PARP14:NM_017554:R-Rcds-R3utr;
chr3	122447590	122447710	p009_HUMAN_siControl_4149	5	+	122447590	122447710	0	1	120	0	1.288e-05	9.333e-05	4.75	; 54625;	; PARP14;	; NM_017554;	; 54625:PARP14:NM_017554:R-R-R3utr;
chr3	122449267	122449388	p009_HUMAN_siControl_4150	3	+	122449267	122449388	0	1	121	0	5.623e-04	3.236e-03	2.76	; 54625;	; PARP14;	; NM_017554;	; 54625:PARP14:NM_017554:R-R-R3utr;
chr3	87276412	87276562	p009_HUMAN_siControl_4050	6	+	87276412	87276562	0	1	150	0	5.012e-16	7.943e-15	5.62	; 25978;	; CHMP2B;	; NM_001244644; NM_014043;	; 25978:CHMP2B:NM_001244644:R5utr-R-R; 25978:CHMP2B:NM_014043:R5utr-R-R;
chr3	42678478	42678839	p009_HUMAN_siControl_3916	9	+	42678478	42678839	0	1	361	0	1.000e-15	1.259e-14	8.54	; 4820;	; NKTR;	; NM_005385;	; 4820:NKTR:NM_005385:R-Rcds-R;
chr3	42679767	42679978	p009_HUMAN_siControl_3917	4	+	42679767	42679978	0	1	211	0	1.549e-05	1.122e-04	3.86	; 4820;	; NKTR;	; NM_005385;	; 4820:NKTR:NM_005385:R-Rcds-R;
chr3	42680247	42680488	p009_HUMAN_siControl_3918	7	+	42680247	42680488	0	1	241	0	5.495e-07	4.677e-06	6.14	; 4820;	; NKTR;	; NM_005385;	; 4820:NKTR:NM_005385:R-Rcds-R;
chr3	153993754	153994593	p009_HUMAN_siControl_4905	14	-	153993754	153994593	0	2	391,58,	0.781	1.000e-151	1.000e-148	13.4	; 170506;	; DHX36;	; NM_001114397; NM_020865;	; 170506:DHX36:NM_001114397:R-Rcds-R3utr; 170506:DHX36:NM_020865:R-Rcds-R3utr;
chr3	154032861	154033011	p009_HUMAN_siControl_4906	4	-	154032861	154033011	0	1	150	0	1.995e-10	2.188e-09	3.41	; 170506;	; DHX36;	; NM_001114397; NM_020865;	; 170506:DHX36:NM_001114397:R-Rcds-R; 170506:DHX36:NM_020865:R-Rcds-R;
chr3	154033917	154042137	p009_HUMAN_siControl_4907	3	-	154033917	154042137	0	2	35,175,	0.8045	3.090e-05	2.188e-04	2.4	; 170506;	; DHX36;	; NM_001114397; NM_020865;	; 170506:DHX36:NM_001114397:R-Rcds-R; 170506:DHX36:NM_020865:R-Rcds-R;
chr3	78646776	78646957	p009_HUMAN_siControl_4683	6	-	78646776	78646957	0	1	181	0	1.175e-10	1.318e-09	5.18	; 6091;	; ROBO1;	; NM_001145845; NM_002941; NM_133631;	; 6091:ROBO1:NM_001145845:R-R-R3utr; 6091:ROBO1:NM_133631:R-R-R3utr; 6091:ROBO1:NM_002941:R-R-R3utr;
chr3	78684959	78685110	p009_HUMAN_siControl_4684	3	-	78684959	78685110	0	1	151	0	1.096e-05	7.943e-05	2.36	; 6091;	; ROBO1;	; NM_001145845; NM_002941; NM_133631;	; 6091:ROBO1:NM_001145845:R-Rcds-R; 6091:ROBO1:NM_133631:R-Rcds-R; 6091:ROBO1:NM_002941:R-Rcds-R;
chr3	78987832	79067881	p009_HUMAN_siControl_4685	13	-	78987832	79067881	0	2	245,325,	0.79724	1.995e-98	3.162e-96	12.3	; 6091;	; ROBO1;	; NM_001145845; NM_002941; NM_133631;	; 6091:ROBO1:NM_001145845:R5utr-Rcds-R; 6091:ROBO1:NM_133631:R5utr-Rcds-R; 6091:ROBO1:NM_002941:R-Rcds-R;
chr3	79068449	79068600	p009_HUMAN_siControl_4686	3	-	79068449	79068600	0	1	151	0	1.175e-03	6.310e-03	2.63	; 6091;	; ROBO1;	; NM_001145845; NM_133631;	; 6091:ROBO1:NM_001145845:R5utr-R-R; 6091:ROBO1:NM_133631:R5utr-R-R;
chr3	69072301	69072451	p009_HUMAN_siControl_4666	3	-	69072301	69072451	0	1	150	0	6.918e-05	4.571e-04	2.33	; 7110;	; TMF1;	; NM_007114;	; 7110:TMF1:NM_007114:R-Rcds-R3utr;
chr3	69093731	69096725	p009_HUMAN_siControl_4667	6	-	69093731	69096725	0	2	15,226,	0.2768	1.000e-19	1.585e-18	5.55	; 7110;	; TMF1;	; NM_007114;	; 7110:TMF1:NM_007114:R-Rcds-R;
chr3	69096783	69097683	p009_HUMAN_siControl_4668	6	-	69096783	69097683	0	1	900	0	5.012e-28	1.259e-26	5.22	; 7110;	; TMF1;	; NM_007114;	; 7110:TMF1:NM_007114:R-Rcds-R;
chr3	151986636	151986817	p009_HUMAN_siControl_4264	5	+	151986636	151986817	0	1	181	0	2.884e-06	2.291e-05	4.94	; 4154;	; MBNL1;	; NM_001314057; NM_021038; NM_207292;	; 4154:MBNL1:NM_001314057:R5utr-R-R; 4154:MBNL1:NM_021038:R5utr-R-R; 4154:MBNL1:NM_207292:R5utr-R-R;
chr3	152017214	152018053	p009_HUMAN_siControl_4265	6	+	152017214	152018053	0	1	839	0	3.162e-28	7.943e-27	5.73	; 4154;	; MBNL1;	; NM_021038; NM_207292; NM_207293; NM_207294; NM_207295; NM_207296; NM_207297;	; 4154:MBNL1:NM_021038:R5utr-Rcds-R; 4154:MBNL1:NM_207292:R5utr-Rcds-R; 4154:MBNL1:NM_207293:R5utr-Rcds-R; 4154:MBNL1:NM_207294:R5utr-Rcds-R; 4154:MBNL1:NM_207295:R5utr-Rcds-R; 4154:MBNL1:NM_207296:R5utr-Rcds-R; 4154:MBNL1:NM_207297:R5utr-Rcds-R;
chr3	152177087	152180307	p009_HUMAN_siControl_4266	3	+	152177087	152180307	0	2	47,134,	0.3086	1.585e-14	2.512e-13	2.5	; 4154;	; MBNL1;	; NM_001314057; NM_021038; NM_207292; NM_207293; NM_207294; NM_207295; NM_207296; NM_207297;	; 4154:MBNL1:NM_001314057:R-Rcds-R3utr; 4154:MBNL1:NM_021038:R-Rcds-R3utr; 4154:MBNL1:NM_207292:R-Rcds-R3utr; 4154:MBNL1:NM_207293:R-Rcds-R3utr; 4154:MBNL1:NM_207294:R-Rcds-R3utr; 4154:MBNL1:NM_207295:R-Rcds-R3utr; 4154:MBNL1:NM_207296:R-Rcds-R3utr; 4154:MBNL1:NM_207297:R-Rcds-R3utr;
chr3	152182670	152183060	p009_HUMAN_siControl_4267	4	+	152182670	152183060	0	1	390	0	5.012e-19	1.000e-17	3.39	; 4154;	; MBNL1;	; NM_001314057; NM_021038; NM_207292; NM_207293; NM_207294; NM_207295; NM_207296; NM_207297;	; 4154:MBNL1:NM_001314057:R-R-R3utr; 4154:MBNL1:NM_021038:R-R-R3utr; 4154:MBNL1:NM_207292:R-R-R3utr; 4154:MBNL1:NM_207293:R-R-R3utr; 4154:MBNL1:NM_207294:R-R-R3utr; 4154:MBNL1:NM_207295:R-R-R3utr; 4154:MBNL1:NM_207296:R-R-R3utr; 4154:MBNL1:NM_207297:R-R-R3utr;
chr3	170075472	170077512	p009_HUMAN_siControl_4300	11	+	170075472	170077512	0	2	79,102,	0.1938	3.981e-18	7.943e-17	11	; 6498;	; SKIL;	; NM_001145097; NM_001145098; NM_001248008; NM_005414;	; 6498:SKIL:NM_001145098:R5utr-R-R; 6498:SKIL:NM_005414:R5utr-R-R; 6498:SKIL:NM_001248008:R5utr-R-R; 6498:SKIL:NM_001145097:R5utr-R-R;
chr3	170077660	170079158	p009_HUMAN_siControl_4301	12	+	170077660	170079158	0	1	1498	0	1.259e-86	1.259e-84	11.6	; 6498;	; SKIL;	; NM_001145097; NM_001145098; NM_001248008; NM_005414;	; 6498:SKIL:NM_001145098:R5utr-Rcds-R; 6498:SKIL:NM_001248008:R5utr-Rcds-R; 6498:SKIL:NM_001145097:R5utr-Rcds-R; 6498:SKIL:NM_005414:R5utr-Rcds-R;
chr3	170108098	170110297	p009_HUMAN_siControl_4302	5	+	170108098	170110297	0	3	154,225,251,	0,725,1948	5.012e-43	2.512e-41	4.62	; 6498;	; SKIL;	; NM_001145097; NM_001145098; NM_001248008; NM_005414;	; 6498:SKIL:NM_001145098:R-Rcds-R3utr; 6498:SKIL:NM_001248008:R-Rcds-R3utr; 6498:SKIL:NM_001145097:R-Rcds-R3utr; 6498:SKIL:NM_005414:R-Rcds-R3utr;
chr3	167727862	167728192	p009_HUMAN_siControl_4935	4	-	167727862	167728192	0	1	330	0	7.943e-12	7.943e-11	3.93	; 27333;	; GOLIM4;	; NM_001308155; NM_014498;	; 27333:GOLIM4:NM_001308155:R-Rcds-R3utr; 27333:GOLIM4:NM_014498:R-Rcds-R3utr;
chr3	167747639	167747760	p009_HUMAN_siControl_4936	3	-	167747639	167747760	0	1	121	0	9.550e-04	5.370e-03	2.52	; 27333;	; GOLIM4;	; NM_001308155; NM_014498;	; 27333:GOLIM4:NM_001308155:R-Rcds-R; 27333:GOLIM4:NM_014498:R-Rcds-R;
chr3	167812997	167813208	p009_HUMAN_siControl_4937	7	-	167812997	167813208	0	1	211	0	2.512e-17	5.012e-16	6.35	; 27333;	; GOLIM4;	; NM_001308155; NM_014498;	; 27333:GOLIM4:NM_001308155:R5utr-Rcds-R; 27333:GOLIM4:NM_014498:R5utr-Rcds-R;
chr3	121383033	121383453	p009_HUMAN_siControl_4764	7	-	121383033	121383453	0	1	420	0	6.310e-51	3.981e-49	6.71	; 2804;	; GOLGB1;	; NM_001256486; NM_001256487; NM_001256488; NM_004487;	; 2804:GOLGB1:NM_001256486:R-Rcds-R3utr; 2804:GOLGB1:NM_001256487:R-Rcds-R3utr; 2804:GOLGB1:NM_001256488:R-Rcds-R3utr; 2804:GOLGB1:NM_004487:R-Rcds-R3utr;
chr3	121409694	121410323	p009_HUMAN_siControl_4765	8	-	121409694	121410323	0	1	629	0	2.512e-43	1.259e-41	7.46	; 2804;	; GOLGB1;	; NM_001256486; NM_001256487; NM_001256488; NM_004487;	; 2804:GOLGB1:NM_001256486:R-Rcds-R; 2804:GOLGB1:NM_001256487:R-Rcds-R; 2804:GOLGB1:NM_001256488:R-Rcds-R; 2804:GOLGB1:NM_004487:R-Rcds-R;
chr3	121410951	121412590	p009_HUMAN_siControl_4766	9	-	121410951	121412590	0	2	477,3,	0.1636	3.162e-36	1.000e-34	8.19	; 2804;	; GOLGB1;	; NM_001256486; NM_001256487; NM_001256488; NM_004487;	; 2804:GOLGB1:NM_001256486:R-Rcds-R; 2804:GOLGB1:NM_001256487:R-Rcds-R; 2804:GOLGB1:NM_001256488:R-Rcds-R; 2804:GOLGB1:NM_004487:R-Rcds-R;
chr3	121413128	121413368	p009_HUMAN_siControl_4767	4	-	121413128	121413368	0	1	240	0	2.188e-09	2.239e-08	3.19	; 2804;	; GOLGB1;	; NM_001256486; NM_001256487; NM_001256488; NM_004487;	; 2804:GOLGB1:NM_001256486:R-Rcds-R; 2804:GOLGB1:NM_001256487:R-Rcds-R; 2804:GOLGB1:NM_001256488:R-Rcds-R; 2804:GOLGB1:NM_004487:R-Rcds-R;
chr3	121416481	121416661	p009_HUMAN_siControl_4768	3	-	121416481	121416661	0	1	180	0	7.079e-06	5.248e-05	2.59	; 2804;	; GOLGB1;	; NM_001256486; NM_001256487; NM_001256488; NM_004487;	; 2804:GOLGB1:NM_001256486:R-Rcds-R; 2804:GOLGB1:NM_001256487:R-Rcds-R; 2804:GOLGB1:NM_001256488:R-Rcds-R; 2804:GOLGB1:NM_004487:R-Rcds-R;
chr3	49159735	49160309	p009_HUMAN_siControl_4564	5	-	49159735	49160309	0	2	68,173,	0.401	1.995e-13	2.512e-12	4.58	; 3913;	; LAMB2;	; NM_002292;	; 3913:LAMB2:NM_002292:R-Rcds-R;
chr4	123151206	123151357	p009_HUMAN_siControl_5342	5	+	123151206	123151357	0	1	151	0	1.778e-04	1.122e-03	4.85	; 84162;	; KIAA1109;	; NM_015312;	; 84162:KIAA1109:NM_015312:R-Rcds-R;
chr4	123160900	123161411	p009_HUMAN_siControl_5343	8	+	123160900	123161411	0	1	511	0	6.310e-11	6.761e-10	7.19	; 84162;	; KIAA1109;	; NM_015312;	; 84162:KIAA1109:NM_015312:R-Rcds-R;
chr4	123188103	123192793	p009_HUMAN_siControl_5344	8	+	123188103	123192793	0	2	10,621,	0.4069	1.585e-17	2.512e-16	7.91	; 84162;	; KIAA1109;	; NM_015312;	; 84162:KIAA1109:NM_015312:R-Rcds-R;
chr4	123201132	123202747	p009_HUMAN_siControl_5345	13	+	123201132	123202747	0	2	4,57,	0.1558	9.772e-04	5.370e-03	12.6	; 84162;	; KIAA1109;	; NM_015312;	; 84162:KIAA1109:NM_015312:R-Rcds-R;
chr4	123280855	123283374	p009_HUMAN_siControl_5346	8	+	123280855	123283374	0	2	22,189,	0.233	8.511e-08	7.762e-07	7.55	; 84162;	; KIAA1109;	; NM_015312;	; 84162:KIAA1109:NM_015312:R-Rcds-R;
chr4	166243236	166243564	p009_HUMAN_siControl_5437	27	+	166243236	166243564	0	1	328	0	1.585e-22	3.162e-21	26.4	; 11275;	; KLHL2;	; NM_001161521; NM_001161522; NM_007246;	; 11275:KLHL2:NM_007246:R-R-R3utr; 11275:KLHL2:NM_001161521:R-R-R3utr; 11275:KLHL2:NM_001161522:R-R-R3utr;
chr4	151749378	151749649	p009_HUMAN_siControl_5814	6	-	151749378	151749649	0	1	271	0	6.310e-14	7.943e-13	5.29	; 987;	; LRBA;	; NM_001199282; NM_006726;	; 987:LRBA:NM_001199282:R-Rcds-R; 987:LRBA:NM_006726:R-Rcds-R;
chr4	151773206	151773776	p009_HUMAN_siControl_5815	11	-	151773206	151773776	0	1	570	0	6.310e-32	1.585e-30	10.4	; 987;	; LRBA;	; NM_001199282; NM_006726;	; 987:LRBA:NM_001199282:R-Rcds-R; 987:LRBA:NM_006726:R-Rcds-R;
chr4	151935803	151936354	p009_HUMAN_siControl_5816	5	-	151935803	151936354	0	2	210,1,	0.55	2.570e-07	2.188e-06	4.89	; 987;	; LRBA;	; NM_001199282; NM_006726;	; 987:LRBA:NM_001199282:R5utr-R-R; 987:LRBA:NM_006726:R5utr-R-R;
chr4	48500128	48500249	p009_HUMAN_siControl_5625	4	-	48500128	48500249	0	1	121	0	5.754e-05	3.802e-04	3.93	; 285527;	; FRYL;	; NM_015030;	; 285527:FRYL:NM_015030:R-R-R3utr;
chr4	48500877	48502066	p009_HUMAN_siControl_5626	30	-	48500877	48502066	0	2	820,20,	0.1169	1.259e-32	3.981e-31	29.4	; 285527;	; FRYL;	; NM_015030;	; 285527:FRYL:NM_015030:R-Rcds-R3utr;
chr4	48542395	48542845	p009_HUMAN_siControl_5627	7	-	48542395	48542845	0	1	450	0	1.202e-08	1.148e-07	6.55	; 285527;	; FRYL;	; NM_015030;	; 285527:FRYL:NM_015030:R-Rcds-R;
chr4	17885378	17885439	p009_HUMAN_siControl_5580	15	-	17885378	17885439	0	1	61	0	3.020e-04	1.820e-03	14.4	; 254251;	; LCORL;	; NM_001166139;	; 254251:LCORL:NM_001166139:R-Rcds-R;
chr4	17885618	17885859	p009_HUMAN_siControl_5581	17	-	17885618	17885859	0	1	241	0	5.129e-05	3.467e-04	16.2	; 254251;	; LCORL;	; NM_001166139;	; 254251:LCORL:NM_001166139:R-Rcds-R;
chr4	17886038	17886338	p009_HUMAN_siControl_5582	27	-	17886038	17886338	0	1	300	0	6.761e-08	6.166e-07	27	; 254251;	; LCORL;	; NM_001166139;	; 254251:LCORL:NM_001166139:R-Rcds-R;
chr4	125588644	125590562	p009_HUMAN_siControl_5772	10	-	125588644	125590562	0	2	25,424,	0.1494	1.585e-21	3.162e-20	9.43	; 57182;	; ANKRD50;	; NM_001167882; NM_020337;	; 57182:ANKRD50:NM_020337:R-Rcds-R3utr; 57182:ANKRD50:NM_001167882:R-Rcds-R3utr;
chr4	125591100	125591191	p009_HUMAN_siControl_5773	3	-	125591100	125591191	0	1	91	0	1.905e-04	1.175e-03	2.64	; 57182;	; ANKRD50;	; NM_001167882; NM_020337;	; 57182:ANKRD50:NM_020337:R-Rcds-R; 57182:ANKRD50:NM_001167882:R-Rcds-R;
chr4	125591579	125591969	p009_HUMAN_siControl_5774	5	-	125591579	125591969	0	1	390	0	1.995e-12	2.512e-11	4.09	; 57182;	; ANKRD50;	; NM_001167882; NM_020337;	; 57182:ANKRD50:NM_020337:R-Rcds-R; 57182:ANKRD50:NM_001167882:R-Rcds-R;
chr4	125592057	125593584	p009_HUMAN_siControl_5775	10	-	125592057	125593584	0	1	1527	0	2.512e-27	6.310e-26	9.63	; 57182;	; ANKRD50;	; NM_001167882; NM_020337;	; 57182:ANKRD50:NM_020337:R-Rcds-R; 57182:ANKRD50:NM_001167882:R-Rcds-R;
chr4	125631207	125632345	p009_HUMAN_siControl_5776	12	-	125631207	125632345	0	1	1138	0	3.162e-35	1.000e-33	11.6	; 57182;	; ANKRD50;	; NM_020337;	; 57182:ANKRD50:NM_020337:R5utr-Rcds-R;
chr4	125633736	125633887	p009_HUMAN_siControl_5777	14	-	125633736	125633887	0	1	151	0	2.089e-10	2.291e-09	13.5	; 57182;	; ANKRD50;	; NM_001167882; NM_020337;	; 57182:ANKRD50:NM_020337:R5utr-R-R; 57182:ANKRD50:NM_001167882:R5utr-R-R;
chr4	114290745	114290806	p009_HUMAN_siControl_5326	11	+	114290745	114290806	0	1	61	0	3.020e-03	1.549e-02	10.8	; 287;	; ANK2;	; NM_001127493; NM_001148; NM_020977;	; 287:ANK2:NM_020977:R-Rcds-R; 287:ANK2:NM_001127493:R-Rcds-R; 287:ANK2:NM_001148:R-Rcds-R;
chr4	114302678	114302859	p009_HUMAN_siControl_5327	23	+	114302678	114302859	0	1	181	0	1.413e-06	1.148e-05	22.5	; 287;	; ANK2;	; NM_001127493; NM_001148; NM_020977;	; 287:ANK2:NM_020977:R-R-R3utr; 287:ANK2:NM_001127493:R-R-R3utr; 287:ANK2:NM_001148:R-R-R3utr;
chr4	146681887	146682545	p009_HUMAN_siControl_5804	29	-	146681887	146682545	0	1	658	0	5.012e-20	1.000e-18	28.8	; 152485;	; ZNF827;	; NM_001306215; NM_178835;	; 152485:ZNF827:NM_001306215:R-R-R3utr; 152485:ZNF827:NM_178835:R-R-R3utr;
chr4	146806950	146807190	p009_HUMAN_siControl_5805	8	-	146806950	146807190	0	1	240	0	1.514e-06	1.230e-05	7.64	; 152485;	; ZNF827;	; NM_001306215; NM_178835;	; 152485:ZNF827:NM_001306215:R-Rcds-R; 152485:ZNF827:NM_178835:R-Rcds-R;
chr4	146823650	146823831	p009_HUMAN_siControl_5806	8	-	146823650	146823831	0	1	181	0	8.511e-09	8.511e-08	7.34	; 152485;	; ZNF827;	; NM_001306215; NM_178835;	; 152485:ZNF827:NM_001306215:R-Rcds-R; 152485:ZNF827:NM_178835:R-Rcds-R;
chr4	146824009	146824100	p009_HUMAN_siControl_5807	9	-	146824009	146824100	0	1	91	0	2.692e-04	1.660e-03	8.54	; 152485;	; ZNF827;	; NM_001306215; NM_178835;	; 152485:ZNF827:NM_001306215:R-Rcds-R; 152485:ZNF827:NM_178835:R-Rcds-R;
chr4	87515467	87515648	p009_HUMAN_siControl_5261	15	+	87515467	87515648	0	1	181	0	2.692e-04	1.660e-03	14.4	; 5783;	; PTPN13;	; NM_006264; NM_080683; NM_080684; NM_080685;	; 5783:PTPN13:NM_006264:R5utr-R-R; 5783:PTPN13:NM_080683:R5utr-R-R; 5783:PTPN13:NM_080684:R5utr-R-R; 5783:PTPN13:NM_080685:R5utr-R-R;
chr4	87622478	87622839	p009_HUMAN_siControl_5262	7	+	87622478	87622839	0	1	361	0	1.000e-14	1.585e-13	6.14	; 5783;	; PTPN13;	; NM_006264; NM_080683; NM_080684; NM_080685;	; 5783:PTPN13:NM_006264:R-Rcds-R; 5783:PTPN13:NM_080683:R-Rcds-R; 5783:PTPN13:NM_080684:R-Rcds-R; 5783:PTPN13:NM_080685:R-Rcds-R;
chr4	87684072	87684343	p009_HUMAN_siControl_5263	9	+	87684072	87684343	0	1	271	0	7.943e-24	1.585e-22	8.73	; 5783;	; PTPN13;	; NM_006264; NM_080683; NM_080684; NM_080685;	; 5783:PTPN13:NM_006264:R-Rcds-R; 5783:PTPN13:NM_080683:R-Rcds-R; 5783:PTPN13:NM_080684:R-Rcds-R; 5783:PTPN13:NM_080685:R-Rcds-R;
chr5	145665663	145665844	p009_HUMAN_siControl_6348	5	+	145665663	145665844	0	1	181	0	5.012e-11	5.754e-10	4.55	; 54439;	; RBM27;	; NM_018989;	; 54439:RBM27:NM_018989:R-R-R3utr;
chr5	14287153	14291285	p009_HUMAN_siControl_5922	10	+	14287153	14291285	0	2	19,461,	0.3671	6.310e-87	6.310e-85	9.58	; 7204;	; TRIO;	; NM_007118; NR_134469;	; 7204:TRIO:NM_007118:R-Rcds-R; 7204:TRIO:NR_134469:R-R-R;
chr5	14487998	14488178	p009_HUMAN_siControl_5923	3	+	14487998	14488178	0	1	180	0	3.548e-04	2.089e-03	2.76	; 7204;	; TRIO;	; NM_007118;	; 7204:TRIO:NM_007118:R-Rcds-R;
chr5	14508109	14509218	p009_HUMAN_siControl_5924	13	+	14508109	14509218	0	1	1109	0	1.000e-121	1.000e-118	12.1	; 7204;	; TRIO;	; NM_007118; NR_134469;	; 7204:TRIO:NM_007118:R-Rcds-R3utr; 7204:TRIO:NR_134469:R-R-R;
chr5	131978131	131978311	p009_HUMAN_siControl_6195	3	+	131978131	131978311	0	1	180	0	1.514e-07	1.318e-06	2.82	; 10111;	; RAD50;	; NM_005732;	; 10111:RAD50:NM_005732:R-R-R3utr;
chr5	125939445	125944133	p009_HUMAN_siControl_6179	8	+	125939445	125944133	0	2	430,78,	0.461	1.000e-62	6.310e-61	7.01	; 51808;	; PHAX;	; NM_032177;	; 51808:PHAX:NM_032177:R-Rcds-R;
chr5	125960317	125960736	p009_HUMAN_siControl_6180	11	+	125960317	125960736	0	1	419	0	2.512e-74	1.995e-72	10.1	; 51808;	; PHAX;	; NM_032177;	; 51808:PHAX:NM_032177:R-Rcds-R3utr;
chr5	132215925	132215986	p009_HUMAN_siControl_6763	2	-	132215925	132215986	0	1	61	0	2.512e-03	1.288e-02	1.77	; 27125;	; AFF4;	; NM_014423;	; 27125:AFF4:NM_014423:R-R-R3utr;
chr5	132216644	132219068	p009_HUMAN_siControl_6764	7	-	132216644	132219068	0	2	234,37,	0.2387	5.012e-64	3.981e-62	6.64	; 27125;	; AFF4;	; NM_014423;	; 27125:AFF4:NM_014423:R-Rcds-R3utr;
chr5	132232084	132232864	p009_HUMAN_siControl_6765	10	-	132232084	132232864	0	1	780	0	5.012e-54	2.512e-52	10	; 27125;	; AFF4;	; NM_014423;	; 27125:AFF4:NM_014423:R-Rcds-R;
chr5	132270024	132270565	p009_HUMAN_siControl_6766	8	-	132270024	132270565	0	1	541	0	3.162e-66	2.512e-64	7.53	; 27125;	; AFF4;	; NM_014423;	; 27125:AFF4:NM_014423:R-Rcds-R;
chr5	132299173	132299324	p009_HUMAN_siControl_6767	3	-	132299173	132299324	0	1	151	0	5.495e-04	3.236e-03	2.7	; 27125;	; AFF4;	; NM_014423;	; 27125:AFF4:NM_014423:R5utr-R-R;
chr5	112170840	112173797	p009_HUMAN_siControl_6149	8	+	112170840	112173797	0	2	22,548,	0.2409	1.000e-11	1.202e-10	7.04	; 324;	; APC;	; NM_000038; NM_001127510; NM_001127511;	; 324:APC:NM_001127511:R-Rcds-R; 324:APC:NM_000038:R-Rcds-R; 324:APC:NM_001127510:R-Rcds-R;
chr5	112175890	112176280	p009_HUMAN_siControl_6150	5	+	112175890	112176280	0	1	390	0	1.660e-09	1.698e-08	4.43	; 324;	; APC;	; NM_000038; NM_001127510; NM_001127511;	; 324:APC:NM_001127511:R-Rcds-R; 324:APC:NM_000038:R-Rcds-R; 324:APC:NM_001127510:R-Rcds-R;
chr5	112176668	112176729	p009_HUMAN_siControl_6151	3	+	112176668	112176729	0	1	61	0	5.888e-03	2.754e-02	2.25	; 324;	; APC;	; NM_000038; NM_001127510; NM_001127511;	; 324:APC:NM_001127511:R-Rcds-R; 324:APC:NM_000038:R-Rcds-R; 324:APC:NM_001127510:R-Rcds-R;
chr5	112176968	112177507	p009_HUMAN_siControl_6152	6	+	112176968	112177507	0	1	539	0	1.514e-06	1.230e-05	5.84	; 324;	; APC;	; NM_000038; NM_001127510; NM_001127511;	; 324:APC:NM_001127511:R-Rcds-R; 324:APC:NM_000038:R-Rcds-R; 324:APC:NM_001127510:R-Rcds-R;
chr5	112178374	112178555	p009_HUMAN_siControl_6153	4	+	112178374	112178555	0	1	181	0	1.047e-05	7.586e-05	3.59	; 324;	; APC;	; NM_000038; NM_001127510; NM_001127511;	; 324:APC:NM_001127511:R-Rcds-R; 324:APC:NM_000038:R-Rcds-R; 324:APC:NM_001127510:R-Rcds-R;
chr5	112179032	112179781	p009_HUMAN_siControl_6154	14	+	112179032	112179781	0	1	749	0	3.981e-33	1.259e-31	13.2	; 324;	; APC;	; NM_000038; NM_001127510; NM_001127511;	; 324:APC:NM_001127511:R-Rcds-R; 324:APC:NM_000038:R-Rcds-R; 324:APC:NM_001127510:R-Rcds-R;
chr5	112179840	112179931	p009_HUMAN_siControl_6155	5	+	112179840	112179931	0	1	91	0	1.318e-04	8.318e-04	4.85	; 324;	; APC;	; NM_000038; NM_001127510; NM_001127511;	; 324:APC:NM_001127511:R-R-R3utr; 324:APC:NM_000038:R-R-R3utr; 324:APC:NM_001127510:R-R-R3utr;
chr5	36976009	36976430	p009_HUMAN_siControl_5961	9	+	36976009	36976430	0	1	421	0	3.981e-34	1.259e-32	8.05	; 25836;	; NIPBL;	; NM_015384; NM_133433;	; 25836:NIPBL:NM_015384:R-Rcds-R; 25836:NIPBL:NM_133433:R-Rcds-R;
chr5	36984792	36985063	p009_HUMAN_siControl_5962	7	+	36984792	36985063	0	1	271	0	3.162e-21	6.310e-20	6.79	; 25836;	; NIPBL;	; NM_015384; NM_133433;	; 25836:NIPBL:NM_015384:R-Rcds-R; 25836:NIPBL:NM_133433:R-Rcds-R;
chr5	36985182	36986352	p009_HUMAN_siControl_5963	9	+	36985182	36986352	0	1	1170	0	1.000e-21	1.995e-20	8.15	; 25836;	; NIPBL;	; NM_015384; NM_133433;	; 25836:NIPBL:NM_015384:R-Rcds-R; 25836:NIPBL:NM_133433:R-Rcds-R;
chr5	37064750	37065021	p009_HUMAN_siControl_5964	9	+	37064750	37065021	0	1	271	0	7.943e-20	1.585e-18	8.46	; 25836;	; NIPBL;	; NM_015384; NM_133433;	; 25836:NIPBL:NM_015384:R-R-R3utr; 25836:NIPBL:NM_133433:R-Rcds-R3utr;
chr5	38942127	38942398	p009_HUMAN_siControl_6590	7	-	38942127	38942398	0	1	271	0	5.012e-21	1.000e-19	6.74	; 253260;	; RICTOR;	; NM_001285439; NM_001285440; NM_152756;	; 253260:RICTOR:NM_001285439:R-R-R3utr; 253260:RICTOR:NM_001285440:R-R-R3utr; 253260:RICTOR:NM_152756:R-R-R3utr;
chr5	38950090	38950511	p009_HUMAN_siControl_6591	5	-	38950090	38950511	0	1	421	0	1.995e-16	3.162e-15	4.98	; 253260;	; RICTOR;	; NM_001285439; NM_001285440; NM_152756;	; 253260:RICTOR:NM_001285439:R-Rcds-R; 253260:RICTOR:NM_001285440:R-Rcds-R; 253260:RICTOR:NM_152756:R-Rcds-R;
chr5	95997860	95998018	p009_HUMAN_siControl_6131	3	+	95997860	95998018	0	2	9,112,	0.46	3.162e-04	1.905e-03	2.11	; 831;	; CAST;	; NM_001042440; NM_001042442; NM_001190442;	; 831:CAST:NM_001042440:R5utr-R-R; 831:CAST:NM_001190442:R5utr-R-R; 831:CAST:NM_001042442:R5utr-R-R;
chr5	96062554	96066502	p009_HUMAN_siControl_6132	3	+	96062554	96066502	0	5	9,42,57,114,19,	0,638,2302,2761,3929	3.981e-47	1.995e-45	2.2	; 831;	; CAST;	; NM_001042440; NM_001042442; NM_001190442; NM_001284212; NM_001284213; NM_173060;	; 831:CAST:NM_001190442:R-Rcds-R; 831:CAST:NM_001042440:R-Rcds-R; 831:CAST:NM_001284212:R-Rcds-R; 831:CAST:NM_001284213:R-Rcds-R; 831:CAST:NM_173060:R-Rcds-R; 831:CAST:NM_001042442:R-Rcds-R;
chr5	148875720	148875930	p009_HUMAN_siControl_24005	5	-	148875720	148875930	0	1	210	0	3.981e-48	1.995e-46	4.08	; 1452;	; CSNK1A1;	; NM_001025105; NM_001271741; NM_001271742; NM_001892;	; 1452:CSNK1A1:NM_001271742:R-R-R3utr; 1452:CSNK1A1:NM_001025105:R-R-R3utr; 1452:CSNK1A1:NM_001271741:R-R-R3utr; 1452:CSNK1A1:NM_001892:R-R-R3utr;
chr5	148876137	148876407	p009_HUMAN_siControl_24006	4	-	148876137	148876407	0	1	270	0	2.512e-36	1.000e-34	3.72	; 1452;	; CSNK1A1;	; NM_001025105; NM_001271741; NM_001271742; NM_001892;	; 1452:CSNK1A1:NM_001271742:R-R-R3utr; 1452:CSNK1A1:NM_001025105:R-R-R3utr; 1452:CSNK1A1:NM_001271741:R-R-R3utr; 1452:CSNK1A1:NM_001892:R-R-R3utr;
chr5	37168975	37169484	p009_HUMAN_siControl_6586	59	-	37168975	37169484	0	1	509	0	1.259e-20	2.512e-19	58.4	; 65250;	; C5orf42;	; NM_023073;	; 65250:C5orf42:NM_023073:R-Rcds-R;
chr5	37183442	37183593	p009_HUMAN_siControl_6587	6	-	37183442	37183593	0	1	151	0	6.761e-06	5.129e-05	5.39	; 65250;	; C5orf42;	; NM_023073;	; 65250:C5orf42:NM_023073:R-Rcds-R;
chr5	37226861	37227072	p009_HUMAN_siControl_6588	31	-	37226861	37227072	0	1	211	0	5.888e-09	5.888e-08	30.5	; 65250;	; C5orf42;	; NM_023073;	; 65250:C5orf42:NM_023073:R-Rcds-R;
chr5	135364583	135364763	p009_HUMAN_siControl_6219	3	+	135364583	135364763	0	1	180	0	3.981e-37	1.585e-35	2.89	; 7045;	; TGFBI;	; NM_000358;	; 7045:TGFBI:NM_000358:R5utr-Rcds-R;
chr5	135398938	135399149	p009_HUMAN_siControl_6220	2	+	135398938	135399149	0	1	211	0	1.000e-119	1.000e-117	1.95	; 7045;	; TGFBI;	; NM_000358;	; 7045:TGFBI:NM_000358:R-R-R3utr;
chr5	123980024	123980205	p009_HUMAN_siControl_6732	24	-	123980024	123980205	0	1	181	0	7.762e-07	6.457e-06	23.4	; 57507;	; ZNF608;	; NM_020747;	; 57507:ZNF608:NM_020747:R-Rcds-R;
chr5	123982401	123982522	p009_HUMAN_siControl_6733	9	-	123982401	123982522	0	1	121	0	2.692e-04	1.660e-03	8.54	; 57507;	; ZNF608;	; NM_020747;	; 57507:ZNF608:NM_020747:R-Rcds-R;
chr5	123982671	123982882	p009_HUMAN_siControl_6734	5	-	123982671	123982882	0	1	211	0	1.950e-04	1.230e-03	4.67	; 57507;	; ZNF608;	; NM_020747;	; 57507:ZNF608:NM_020747:R-Rcds-R;
chr5	123983481	123983721	p009_HUMAN_siControl_6735	20	-	123983481	123983721	0	1	240	0	8.511e-06	6.310e-05	19.8	; 57507;	; ZNF608;	; NM_020747;	; 57507:ZNF608:NM_020747:R-Rcds-R;
chr5	124036742	124079977	p009_HUMAN_siControl_6736	14	-	124036742	124079977	0	2	220,201,	0.43034	5.129e-05	3.467e-04	13.5	; 57507;	; ZNF608;	; NM_020747;	; 57507:ZNF608:NM_020747:R-Rcds-R;
chr5	124080395	124080636	p009_HUMAN_siControl_6737	17	-	124080395	124080636	0	1	241	0	2.951e-05	2.042e-04	16.2	; 57507;	; ZNF608;	; NM_020747;	; 57507:ZNF608:NM_020747:R-Rcds-R;
chr5	67522373	67522763	p009_HUMAN_siControl_6034	13	+	67522373	67522763	0	1	390	0	3.981e-19	7.943e-18	12.1	; 5295;	; PIK3R1;	; NM_181523;	; 5295:PIK3R1:NM_181523:R5utr-Rcds-R;
chr5	67592143	67593453	p009_HUMAN_siControl_6035	5	+	67592143	67593453	0	2	26,214,	0.1096	3.631e-10	3.890e-09	4.81	; 5295;	; PIK3R1;	; NM_001242466; NM_181504; NM_181523; NM_181524;	; 5295:PIK3R1:NM_181523:R-Rcds-R3utr; 5295:PIK3R1:NM_181524:R-Rcds-R3utr; 5295:PIK3R1:NM_181504:R-Rcds-R3utr; 5295:PIK3R1:NM_001242466:R-Rcds-R3utr;
chr5	67593542	67594173	p009_HUMAN_siControl_6036	7	+	67593542	67594173	0	1	631	0	3.162e-14	5.012e-13	6.22	; 5295;	; PIK3R1;	; NM_001242466; NM_181504; NM_181523; NM_181524;	; 5295:PIK3R1:NM_181523:R-R-R3utr; 5295:PIK3R1:NM_181524:R-R-R3utr; 5295:PIK3R1:NM_181504:R-R-R3utr; 5295:PIK3R1:NM_001242466:R-R-R3utr;
chr5	150090526	150090827	p009_HUMAN_siControl_6859	6	-	150090526	150090827	0	1	301	0	1.259e-25	3.162e-24	5.23	; 51164;	; DCTN4;	; NM_001135643; NM_001135644; NM_016221;	; 51164:DCTN4:NM_001135644:R-Rcds-R3utr; 51164:DCTN4:NM_001135643:R-Rcds-R3utr; 51164:DCTN4:NM_016221:R-Rcds-R3utr;
chr6	74405896	74405957	p009_HUMAN_siControl_7375	3	+	74405896	74405957	0	1	61	0	1.995e-03	1.047e-02	2.16	; 135228;	; CD109;	; NM_001159587; NM_001159588; NM_133493;	; 135228:CD109:NM_001159587:R5utr-Rcds-R; 135228:CD109:NM_001159588:R5utr-Rcds-R; 135228:CD109:NM_133493:R5utr-Rcds-R;
chr6	96025461	96034792	p009_HUMAN_siControl_7421	13	+	96025461	96034792	0	2	53,515,	0.8816	1.000e-23	2.512e-22	12.7	; 79694;	; MANEA;	; NM_024641;	; 79694:MANEA:NM_024641:R5utr-Rcds-R;
chr6	96053808	96054227	p009_HUMAN_siControl_7422	24	+	96053808	96054227	0	1	419	0	7.762e-07	6.457e-06	23.4	; 79694;	; MANEA;	; NM_024641;	; 79694:MANEA:NM_024641:R-Rcds-R;
chr6	43304679	43304949	p009_HUMAN_siControl_7847	13	-	43304679	43304949	0	1	270	0	1.585e-16	2.512e-15	12.1	; 24149;	; ZNF318;	; NM_014345;	; 24149:ZNF318:NM_014345:R-Rcds-R3utr;
chr6	43305068	43305549	p009_HUMAN_siControl_7848	14	-	43305068	43305549	0	1	481	0	1.995e-17	3.162e-16	13.3	; 24149;	; ZNF318;	; NM_014345;	; 24149:ZNF318:NM_014345:R-Rcds-R;
chr6	43307256	43307377	p009_HUMAN_siControl_7849	3	-	43307256	43307377	0	1	121	0	1.820e-03	9.772e-03	2.7	; 24149;	; ZNF318;	; NM_014345;	; 24149:ZNF318:NM_014345:R-Rcds-R;
chr6	43307616	43308186	p009_HUMAN_siControl_7850	11	-	43307616	43308186	0	1	570	0	1.514e-10	1.698e-09	10.1	; 24149;	; ZNF318;	; NM_014345;	; 24149:ZNF318:NM_014345:R-Rcds-R;
chr6	43309945	43310530	p009_HUMAN_siControl_7851	5	-	43309945	43310530	0	2	4,117,	0.468	1.950e-04	1.230e-03	4.34	; 24149;	; ZNF318;	; NM_014345;	; 24149:ZNF318:NM_014345:R-Rcds-R;
chr6	43316183	43316274	p009_HUMAN_siControl_7852	4	-	43316183	43316274	0	1	91	0	4.571e-04	2.692e-03	3.14	; 24149;	; ZNF318;	; NM_014345;	; 24149:ZNF318:NM_014345:R-Rcds-R;
chr6	43322510	43323081	p009_HUMAN_siControl_7853	6	-	43322510	43323081	0	1	571	0	1.148e-07	1.023e-06	5.5	; 24149;	; ZNF318;	; NM_014345;	; 24149:ZNF318:NM_014345:R-Rcds-R;
chr6	43323500	43323830	p009_HUMAN_siControl_7854	6	-	43323500	43323830	0	1	330	0	1.820e-05	1.288e-04	5.09	; 24149;	; ZNF318;	; NM_014345;	; 24149:ZNF318:NM_014345:R-Rcds-R;
chr6	43325169	43325440	p009_HUMAN_siControl_7855	4	-	43325169	43325440	0	1	271	0	7.586e-05	5.012e-04	3.02	; 24149;	; ZNF318;	; NM_014345;	; 24149:ZNF318:NM_014345:R-Rcds-R;
chr6	56323294	56323385	p009_HUMAN_siControl_7884	3	-	56323294	56323385	0	1	91	0	3.388e-04	2.042e-03	2.01	; 667;	; DST;	; NM_001144769; NM_001144770; NM_015548; NM_183380;	; 667:DST:NM_015548:R-R-R3utr; 667:DST:NM_183380:R-R-R3utr; 667:DST:NM_001144770:R-R-R3utr; 667:DST:NM_001144769:R-R-R3utr;
chr6	56323713	56324967	p009_HUMAN_siControl_7885	8	-	56323713	56324967	0	2	352,39,	0.1215	5.012e-46	1.995e-44	7.09	; 667;	; DST;	; NM_001144769; NM_001144770; NM_015548; NM_183380;	; 667:DST:NM_015548:R-Rcds-R3utr; 667:DST:NM_183380:R-Rcds-R3utr; 667:DST:NM_001144770:R-Rcds-R3utr; 667:DST:NM_001144769:R-Rcds-R3utr;
chr6	56417018	56417318	p009_HUMAN_siControl_7886	8	-	56417018	56417318	0	1	300	0	1.000e-48	5.012e-47	7.12	; 667;	; DST;	; NM_001144769; NM_001144770; NM_015548; NM_183380;	; 667:DST:NM_015548:R-Rcds-R; 667:DST:NM_183380:R-Rcds-R; 667:DST:NM_001144770:R-Rcds-R; 667:DST:NM_001144769:R-Rcds-R;
chr6	56417437	56417738	p009_HUMAN_siControl_7887	8	-	56417437	56417738	0	1	301	0	7.943e-35	2.512e-33	7.46	; 667;	; DST;	; NM_001144769; NM_001144770; NM_015548; NM_183380;	; 667:DST:NM_015548:R-Rcds-R; 667:DST:NM_183380:R-Rcds-R; 667:DST:NM_001144770:R-Rcds-R; 667:DST:NM_001144769:R-Rcds-R;
chr6	56418097	56418368	p009_HUMAN_siControl_7888	3	-	56418097	56418368	0	1	271	0	3.802e-05	2.630e-04	2.18	; 667;	; DST;	; NM_001144769; NM_001144770; NM_015548; NM_183380;	; 667:DST:NM_015548:R-Rcds-R; 667:DST:NM_183380:R-Rcds-R; 667:DST:NM_001144770:R-Rcds-R; 667:DST:NM_001144769:R-Rcds-R;
chr6	56420266	56420596	p009_HUMAN_siControl_7889	12	-	56420266	56420596	0	1	330	0	1.585e-45	7.943e-44	11.9	; 667;	; DST;	; NM_001144769; NM_001144770; NM_015548; NM_183380;	; 667:DST:NM_015548:R-Rcds-R; 667:DST:NM_183380:R-Rcds-R; 667:DST:NM_001144770:R-Rcds-R; 667:DST:NM_001144769:R-Rcds-R;
chr6	56437585	56437766	p009_HUMAN_siControl_7890	3	-	56437585	56437766	0	1	181	0	8.710e-07	7.079e-06	2.84	; 667;	; DST;	; NM_001144769; NM_001144770; NM_015548; NM_183380;	; 667:DST:NM_015548:R-Rcds-R; 667:DST:NM_183380:R-Rcds-R; 667:DST:NM_001144770:R-Rcds-R; 667:DST:NM_001144769:R-Rcds-R;
chr6	56456998	56457149	p009_HUMAN_siControl_7891	3	-	56456998	56457149	0	1	151	0	2.692e-06	2.089e-05	2.57	; 667;	; DST;	; NM_001144769; NM_001144770; NM_015548; NM_183380;	; 667:DST:NM_015548:R-Rcds-R; 667:DST:NM_183380:R-Rcds-R; 667:DST:NM_001144770:R-Rcds-R; 667:DST:NM_001144769:R-Rcds-R;
chr6	56462628	56463308	p009_HUMAN_siControl_7892	4	-	56462628	56463308	0	2	176,35,	0.645	3.981e-14	6.310e-13	3.89	; 667;	; DST;	; NM_001144769; NM_001144770; NM_015548; NM_183380;	; 667:DST:NM_015548:R-Rcds-R; 667:DST:NM_183380:R-Rcds-R; 667:DST:NM_001144770:R-Rcds-R; 667:DST:NM_001144769:R-Rcds-R;
chr6	56468761	56468822	p009_HUMAN_siControl_7893	8	-	56468761	56468822	0	1	61	0	4.365e-05	2.951e-04	7.49	; ;	; ;	; ;	; :::R5utr-Rcds-R3utr;
chr6	56469750	56469901	p009_HUMAN_siControl_7894	7	-	56469750	56469901	0	1	151	0	5.623e-05	3.802e-04	6.06	; ;	; ;	; ;	; :::R5utr-Rcds-R3utr;
chr6	56470530	56470651	p009_HUMAN_siControl_7895	5	-	56470530	56470651	0	1	121	0	4.571e-03	2.239e-02	4.04	; ;	; ;	; ;	; :::R5utr-Rcds-R3utr;
chr6	56471069	56471310	p009_HUMAN_siControl_7896	10	-	56471069	56471310	0	1	241	0	1.202e-05	8.710e-05	9.88	; ;	; ;	; ;	; :::R5utr-Rcds-R3utr;
chr6	56472239	56472449	p009_HUMAN_siControl_7897	17	-	56472239	56472449	0	1	210	0	2.042e-05	1.445e-04	16.2	; ;	; ;	; ;	; :::R5utr-Rcds-R3utr;
chr6	56473378	56473529	p009_HUMAN_siControl_7898	16	-	56473378	56473529	0	1	151	0	1.660e-04	1.047e-03	15.3	; ;	; ;	; ;	; :::R5utr-Rcds-R3utr;
chr6	56473918	56474069	p009_HUMAN_siControl_7899	4	-	56473918	56474069	0	1	151	0	3.715e-05	2.570e-04	3.68	; ;	; ;	; ;	; :::R5utr-Rcds-R3utr;
chr6	56481854	56482065	p009_HUMAN_siControl_7900	18	-	56481854	56482065	0	1	211	0	5.129e-05	3.467e-04	17.1	; 667;	; DST;	; NM_001723;	; 667:DST:NM_001723:R-Rcds-R;
chr6	56483111	56483231	p009_HUMAN_siControl_7901	10	-	56483111	56483231	0	1	120	0	8.913e-05	5.888e-04	9.43	; 667;	; DST;	; NM_001723;	; 667:DST:NM_001723:R-Rcds-R;
chr6	56484460	56484731	p009_HUMAN_siControl_7902	24	-	56484460	56484731	0	1	271	0	7.762e-07	6.457e-06	23.4	; 667;	; DST;	; NM_001723;	; 667:DST:NM_001723:R-Rcds-R;
chr6	76311621	76311802	p009_HUMAN_siControl_7376	25	+	76311621	76311802	0	1	181	0	9.333e-08	8.318e-07	24.3	; 26054;	; SENP6;	; NM_001100409; NM_001304792; NM_015571;	; 26054:SENP6:NM_001304792:R5utr-R-R; 26054:SENP6:NM_001100409:R5utr-R-R; 26054:SENP6:NM_015571:R5utr-R-R;
chr6	76412499	76412620	p009_HUMAN_siControl_7377	3	+	76412499	76412620	0	1	121	0	1.202e-05	8.710e-05	2.62	; 26054;	; SENP6;	; NM_001100409; NM_015571;	; 26054:SENP6:NM_001100409:R-Rcds-R; 26054:SENP6:NM_015571:R-Rcds-R;
chr6	76425147	76425478	p009_HUMAN_siControl_7378	5	+	76425147	76425478	0	1	331	0	1.259e-19	2.512e-18	4.73	; 26054;	; SENP6;	; NM_001100409; NM_015571;	; 26054:SENP6:NM_001100409:R-Rcds-R3utr; 26054:SENP6:NM_015571:R-Rcds-R3utr;
chr6	151670108	151670319	p009_HUMAN_siControl_7528	3	+	151670108	151670319	0	1	211	0	2.089e-07	1.820e-06	2.26	; 9590;	; AKAP12;	; NM_005100; NM_144497;	; 9590:AKAP12:NM_005100:R-Rcds-R; 9590:AKAP12:NM_144497:R-Rcds-R;
chr6	151671637	151671727	p009_HUMAN_siControl_7529	2	+	151671637	151671727	0	1	90	0	3.890e-03	1.950e-02	1.91	; 9590;	; AKAP12;	; NM_005100; NM_144497;	; 9590:AKAP12:NM_005100:R-Rcds-R; 9590:AKAP12:NM_144497:R-Rcds-R;
chr6	151673284	151673435	p009_HUMAN_siControl_7530	3	+	151673284	151673435	0	1	151	0	3.631e-06	2.818e-05	2.26	; 9590;	; AKAP12;	; NM_005100; NM_144497;	; 9590:AKAP12:NM_005100:R-Rcds-R; 9590:AKAP12:NM_144497:R-Rcds-R;
chr6	151674093	151674544	p009_HUMAN_siControl_7531	3	+	151674093	151674544	0	1	451	0	2.239e-10	2.455e-09	2.76	; 9590;	; AKAP12;	; NM_005100; NM_144497;	; 9590:AKAP12:NM_005100:R-Rcds-R; 9590:AKAP12:NM_144497:R-Rcds-R;
chr6	151674603	151677117	p009_HUMAN_siControl_7532	6	+	151674603	151677117	0	2	284,256,	0.2258	3.162e-32	7.943e-31	5.37	; 9590;	; AKAP12;	; NM_005100; NM_144497;	; 9590:AKAP12:NM_005100:R-Rcds-R3utr; 9590:AKAP12:NM_144497:R-Rcds-R3utr;
chr6	151677715	151677806	p009_HUMAN_siControl_7533	2	+	151677715	151677806	0	1	91	0	1.349e-03	7.244e-03	1.88	; 9590;	; AKAP12;	; NM_005100; NM_144497;	; 9590:AKAP12:NM_005100:R-R-R3utr; 9590:AKAP12:NM_144497:R-R-R3utr;
chr6	83838749	83839109	p009_HUMAN_siControl_7387	12	+	83838749	83839109	0	1	360	0	2.042e-05	1.445e-04	11.7	; 23033;	; DOPEY1;	; NM_001199942; NM_015018;	; 23033:DOPEY1:NM_001199942:R-Rcds-R; 23033:DOPEY1:NM_015018:R-Rcds-R;
chr6	83846911	83847121	p009_HUMAN_siControl_7388	22	+	83846911	83847121	0	1	210	0	2.570e-06	2.042e-05	21.6	; 23033;	; DOPEY1;	; NM_001199942; NM_015018;	; 23033:DOPEY1:NM_001199942:R-Rcds-R; 23033:DOPEY1:NM_015018:R-Rcds-R;
chr6	83847688	83848018	p009_HUMAN_siControl_7389	39	+	83847688	83848018	0	1	330	0	2.512e-11	2.692e-10	38.6	; 23033;	; DOPEY1;	; NM_001199942; NM_015018;	; 23033:DOPEY1:NM_001199942:R-Rcds-R; 23033:DOPEY1:NM_015018:R-Rcds-R;
chr6	83848555	83848646	p009_HUMAN_siControl_7390	7	+	83848555	83848646	0	1	91	0	3.981e-03	1.950e-02	6.29	; 23033;	; DOPEY1;	; NM_001199942; NM_015018;	; 23033:DOPEY1:NM_001199942:R-Rcds-R; 23033:DOPEY1:NM_015018:R-Rcds-R;
chr6	83877585	83877825	p009_HUMAN_siControl_7391	6	+	83877585	83877825	0	1	240	0	7.943e-13	1.000e-11	5.58	; 23033;	; DOPEY1;	; NM_001199942; NM_015018;	; 23033:DOPEY1:NM_001199942:R-Rcds-R; 23033:DOPEY1:NM_015018:R-Rcds-R;
chr6	144800988	144801108	p009_HUMAN_siControl_7504	9	+	144800988	144801108	0	1	120	0	8.710e-06	6.457e-05	8.39	; 7402;	; UTRN;	; NM_007124;	; 7402:UTRN:NM_007124:R-Rcds-R;
chr6	145172191	145172282	p009_HUMAN_siControl_7505	4	+	145172191	145172282	0	1	91	0	4.786e-04	2.818e-03	3.89	; 7402;	; UTRN;	; NM_007124;	; 7402:UTRN:NM_007124:R-R-R3utr;
chr6	43005354	43005505	p009_HUMAN_siControl_7841	4	-	43005354	43005505	0	1	151	0	1.148e-03	6.310e-03	3.26	; 9820;	; CUL7;	; NM_001168370; NM_014780;	; 9820:CUL7:NM_001168370:R-Rcds-R3utr; 9820:CUL7:NM_014780:R-Rcds-R3utr;
chr6	43017269	43017359	p009_HUMAN_siControl_7842	3	-	43017269	43017359	0	1	90	0	1.175e-03	6.310e-03	2.63	; 9820;	; CUL7;	; NM_001168370; NM_014780;	; 9820:CUL7:NM_001168370:R-Rcds-R; 9820:CUL7:NM_014780:R-Rcds-R;
chr6	43018897	43019018	p009_HUMAN_siControl_7843	6	-	43018897	43019018	0	1	121	0	9.550e-05	6.166e-04	5.84	; 9820;	; CUL7;	; NM_001168370; NM_014780;	; 9820:CUL7:NM_001168370:R-Rcds-R; 9820:CUL7:NM_014780:R-Rcds-R;
chr6	43019489	43019929	p009_HUMAN_siControl_7844	3	-	43019489	43019929	0	2	12,79,	0.361	1.514e-03	8.128e-03	2.88	; 9820;	; CUL7;	; NM_001168370; NM_014780;	; 9820:CUL7:NM_001168370:R-Rcds-R; 9820:CUL7:NM_014780:R-Rcds-R;
chr6	43020138	43020468	p009_HUMAN_siControl_7845	8	-	43020138	43020468	0	1	330	0	7.943e-12	1.000e-10	7.19	; 9820;	; CUL7;	; NM_001168370; NM_014780;	; 9820:CUL7:NM_001168370:R-Rcds-R; 9820:CUL7:NM_014780:R-Rcds-R;
chr6	151055029	151055180	p009_HUMAN_siControl_7525	15	+	151055029	151055180	0	1	151	0	3.020e-04	1.820e-03	14.4	; 57480;	; PLEKHG1;	; NM_001029884; NM_001329798; NM_001329799; NM_001329800; NM_001329801; NM_001329802; NM_001329803; NM_001329804; NM_001329805; NM_001329806;	; 57480:PLEKHG1:NM_001329806:R-Rcds-R; 57480:PLEKHG1:NM_001029884:R-Rcds-R; 57480:PLEKHG1:NM_001329799:R-Rcds-R; 57480:PLEKHG1:NM_001329798:R-Rcds-R; 57480:PLEKHG1:NM_001329805:R-Rcds-R; 57480:PLEKHG1:NM_001329804:R-Rcds-R; 57480:PLEKHG1:NM_001329803:R-Rcds-R; 57480:PLEKHG1:NM_001329802:R-Rcds-R; 57480:PLEKHG1:NM_001329801:R-Rcds-R; 57480:PLEKHG1:NM_001329800:R-Rcds-R;
chr6	151161532	151161713	p009_HUMAN_siControl_7526	20	+	151161532	151161713	0	1	181	0	8.511e-06	6.310e-05	19.8	; 57480;	; PLEKHG1;	; NM_001029884; NM_001329798; NM_001329799; NM_001329800; NM_001329801; NM_001329802; NM_001329803;	; 57480:PLEKHG1:NM_001029884:R-Rcds-R; 57480:PLEKHG1:NM_001329799:R-Rcds-R; 57480:PLEKHG1:NM_001329798:R-Rcds-R; 57480:PLEKHG1:NM_001329803:R-Rcds-R; 57480:PLEKHG1:NM_001329802:R-Rcds-R; 57480:PLEKHG1:NM_001329801:R-Rcds-R; 57480:PLEKHG1:NM_001329800:R-Rcds-R;
chr6	114178526	114178676	p009_HUMAN_siControl_7446	3	+	114178526	114178676	0	1	150	0	6.310e-15	1.000e-13	2.82	; 4082;	; MARCKS;	; NM_002356;	; 4082:MARCKS:NM_002356:R5utr-R-R;
chr6	114181106	114181941	p009_HUMAN_siControl_7447	6	+	114181106	114181941	0	1	835	0	1.000e-186	1.000e-183	5.93	; 4082;	; MARCKS;	; NM_002356;	; 4082:MARCKS:NM_002356:R-Rcds-R3utr;
chr7	139247094	139247275	p009_HUMAN_siControl_9248	4	-	139247094	139247275	0	1	181	0	5.495e-09	5.495e-08	3.51	; 28996;	; HIPK2;	; NM_001113239; NM_022740;	; 28996:HIPK2:NM_001113239:R-R-R3utr; 28996:HIPK2:NM_022740:R-R-R3utr;
chr7	139257074	139257794	p009_HUMAN_siControl_9249	27	-	139257074	139257794	0	1	720	0	1.995e-40	7.943e-39	26.1	; 28996;	; HIPK2;	; NM_001113239; NM_022740;	; 28996:HIPK2:NM_001113239:R-Rcds-R3utr; 28996:HIPK2:NM_022740:R-Rcds-R3utr;
chr7	139415814	139416535	p009_HUMAN_siControl_9250	6	-	139415814	139416535	0	1	721	0	5.012e-32	1.259e-30	5.08	; 28996;	; HIPK2;	; NM_001113239; NM_022740;	; 28996:HIPK2:NM_001113239:R-Rcds-R; 28996:HIPK2:NM_022740:R-Rcds-R;
chr7	131185229	131185679	p009_HUMAN_siControl_9214	6	-	131185229	131185679	0	1	450	0	1.549e-07	1.349e-06	5.9	; 5420;	; PODXL;	; NM_001018111; NM_005397;	; 5420:PODXL:NM_001018111:R-R-R3utr; 5420:PODXL:NM_005397:R-R-R3utr;
chr7	131186755	131186876	p009_HUMAN_siControl_9215	3	-	131186755	131186876	0	1	121	0	2.399e-04	1.479e-03	2.99	; 5420;	; PODXL;	; NM_001018111; NM_005397;	; 5420:PODXL:NM_001018111:R-R-R3utr; 5420:PODXL:NM_005397:R-R-R3utr;
chr7	131188580	131189179	p009_HUMAN_siControl_9216	12	-	131188580	131189179	0	1	599	0	3.162e-38	1.000e-36	11.3	; 5420;	; PODXL;	; NM_001018111; NM_005397;	; 5420:PODXL:NM_001018111:R-Rcds-R3utr; 5420:PODXL:NM_005397:R-Rcds-R3utr;
chr7	131195681	131195982	p009_HUMAN_siControl_9217	5	-	131195681	131195982	0	1	301	0	5.012e-17	7.943e-16	4.7	; 5420;	; PODXL;	; NM_001018111; NM_005397;	; 5420:PODXL:NM_001018111:R-Rcds-R; 5420:PODXL:NM_005397:R-Rcds-R;
chr7	155473387	155473568	p009_HUMAN_siControl_8723	3	+	155473387	155473568	0	1	181	0	1.349e-09	1.413e-08	2.68	; 155435;	; RBM33;	; NM_053043;	; 155435:RBM33:NM_053043:R-Rcds-R;
chr7	155537655	155539299	p009_HUMAN_siControl_8724	11	+	155537655	155539299	0	2	641,20,	0.1624	6.310e-27	1.585e-25	10.6	; 155435;	; RBM33;	; NM_053043;	; 155435:RBM33:NM_053043:R-Rcds-R;
chr7	155567729	155568090	p009_HUMAN_siControl_8725	11	+	155567729	155568090	0	1	361	0	1.000e-35	3.162e-34	10.7	; 155435;	; RBM33;	; NM_053043;	; 155435:RBM33:NM_053043:R-Rcds-R3utr;
chr7	127013311	127014539	p009_HUMAN_siControl_9193	18	-	127013311	127014539	0	1	1228	0	1.585e-34	5.012e-33	17.6	; 168850;	; ZNF800;	; NM_176814;	; 168850:ZNF800:NM_176814:R-Rcds-R;
chr7	127014838	127015048	p009_HUMAN_siControl_9194	4	-	127014838	127015048	0	1	210	0	2.239e-05	1.585e-04	3.43	; 168850;	; ZNF800;	; NM_176814;	; 168850:ZNF800:NM_176814:R-Rcds-R;
chr7	151833778	151834019	p009_HUMAN_siControl_9300	5	-	151833778	151834019	0	1	241	0	1.096e-08	1.072e-07	4.3	; 58508;	; KMT2C;	; NM_170606;	; 58508:KMT2C:NM_170606:R-Rcds-R3utr;
chr7	151845505	151845895	p009_HUMAN_siControl_9301	13	-	151845505	151845895	0	1	390	0	3.981e-27	1.000e-25	12.3	; 58508;	; KMT2C;	; NM_170606;	; 58508:KMT2C:NM_170606:R-Rcds-R;
chr7	151856069	151859623	p009_HUMAN_siControl_9302	11	-	151856069	151859623	0	2	88,422,	0.3132	7.943e-18	1.259e-16	10.4	; 58508;	; KMT2C;	; NM_170606;	; 58508:KMT2C:NM_170606:R-Rcds-R;
chr7	151860192	151860313	p009_HUMAN_siControl_9303	4	-	151860192	151860313	0	1	121	0	6.918e-04	3.890e-03	3.05	; 58508;	; KMT2C;	; NM_170606;	; 58508:KMT2C:NM_170606:R-Rcds-R;
chr7	151860462	151860703	p009_HUMAN_siControl_9304	4	-	151860462	151860703	0	1	241	0	2.884e-06	2.239e-05	3.82	; 58508;	; KMT2C;	; NM_170606;	; 58508:KMT2C:NM_170606:R-Rcds-R;
chr7	151873447	151874198	p009_HUMAN_siControl_9305	13	-	151873447	151874198	0	1	751	0	4.169e-07	3.548e-06	12.1	; 58508;	; KMT2C;	; NM_170606;	; 58508:KMT2C:NM_170606:R-Rcds-R;
chr7	151874497	151874558	p009_HUMAN_siControl_9306	3	-	151874497	151874558	0	1	61	0	1.047e-03	5.754e-03	2.57	; 58508;	; KMT2C;	; NM_170606;	; 58508:KMT2C:NM_170606:R-Rcds-R;
chr7	151874797	151875038	p009_HUMAN_siControl_9307	6	-	151874797	151875038	0	1	241	0	1.479e-09	1.514e-08	5.19	; 58508;	; KMT2C;	; NM_170606;	; 58508:KMT2C:NM_170606:R-Rcds-R;
chr7	151878043	151878134	p009_HUMAN_siControl_9308	3	-	151878043	151878134	0	1	91	0	1.549e-04	9.772e-04	2.82	; 58508;	; KMT2C;	; NM_170606;	; 58508:KMT2C:NM_170606:R-Rcds-R;
chr7	151878193	151878584	p009_HUMAN_siControl_9309	7	-	151878193	151878584	0	1	391	0	7.943e-12	1.072e-10	6.19	; 58508;	; KMT2C;	; NM_170606;	; 58508:KMT2C:NM_170606:R-Rcds-R;
chr7	151878763	151878944	p009_HUMAN_siControl_9310	6	-	151878763	151878944	0	1	181	0	1.905e-10	2.089e-09	5.93	; 58508;	; KMT2C;	; NM_170606;	; 58508:KMT2C:NM_170606:R-Rcds-R;
chr7	151879303	151879544	p009_HUMAN_siControl_9311	5	-	151879303	151879544	0	1	241	0	4.365e-08	4.074e-07	4.74	; 58508;	; KMT2C;	; NM_170606;	; 58508:KMT2C:NM_170606:R-Rcds-R;
chr7	151945217	151945458	p009_HUMAN_siControl_9312	9	-	151945217	151945458	0	1	241	0	2.884e-06	2.239e-05	8.98	; 58508;	; KMT2C;	; NM_170606;	; 58508:KMT2C:NM_170606:R-Rcds-R;
chr7	152132849	152133000	p009_HUMAN_siControl_9313	9	-	152132849	152133000	0	1	151	0	1.549e-04	9.772e-04	8.98	; 58508;	; KMT2C;	; NM_170606;	; 58508:KMT2C:NM_170606:R5utr-Rcds-R;
chr8	41789361	41790679	p009_HUMAN_siControl_9880	13	-	41789361	41790679	0	1	1318	0	1.995e-59	1.259e-57	13	; 7994;	; KAT6A;	; NM_006766;	; 7994:KAT6A:NM_006766:R-Rcds-R3utr;
chr8	41791277	41791517	p009_HUMAN_siControl_9881	6	-	41791277	41791517	0	1	240	0	1.259e-15	1.995e-14	5.34	; 7994;	; KAT6A;	; NM_006766;	; 7994:KAT6A:NM_006766:R-Rcds-R;
chr8	41794892	41794953	p009_HUMAN_siControl_9882	2	-	41794892	41794953	0	1	61	0	1.318e-03	7.244e-03	1.95	; 7994;	; KAT6A;	; NM_006766;	; 7994:KAT6A:NM_006766:R-Rcds-R;
chr8	41798494	41798824	p009_HUMAN_siControl_9883	8	-	41798494	41798824	0	1	330	0	1.585e-22	3.162e-21	7.58	; 7994;	; KAT6A;	; NM_006766;	; 7994:KAT6A:NM_006766:R-Rcds-R;
chr8	41905900	41906770	p009_HUMAN_siControl_9884	14	-	41905900	41906770	0	1	870	0	3.162e-40	1.000e-38	13.9	; 7994;	; KAT6A;	; NM_001305878; NM_006766;	; 7994:KAT6A:NM_006766:R5utr-Rcds-R; 7994:KAT6A:NM_001305878:R5utr-Rcds-R;
chr8	68110731	68110882	p009_HUMAN_siControl_9923	4	-	68110731	68110882	0	1	151	0	1.023e-06	8.511e-06	3.01	; 10565;	; ARFGEF1;	; NM_006421;	; 10565:ARFGEF1:NM_006421:R-R-R3utr;
chr8	68110941	68111331	p009_HUMAN_siControl_9924	8	-	68110941	68111331	0	1	390	0	1.995e-30	5.012e-29	7.01	; 10565;	; ARFGEF1;	; NM_006421;	; 10565:ARFGEF1:NM_006421:R-Rcds-R3utr;
chr8	68200256	68204277	p009_HUMAN_siControl_9925	3	-	68200256	68204277	0	2	44,196,	0.3825	2.042e-06	1.622e-05	2.5	; 10565;	; ARFGEF1;	; NM_006421;	; 10565:ARFGEF1:NM_006421:R-Rcds-R;
chr8	77617914	77618065	p009_HUMAN_siControl_9549	9	+	77617914	77618065	0	1	151	0	4.677e-04	2.754e-03	8.09	; 79776;	; ZFHX4;	; NM_024721;	; 79776:ZFHX4:NM_024721:R-Rcds-R;
chr8	77618214	77618454	p009_HUMAN_siControl_9550	26	+	77618214	77618454	0	1	240	0	2.291e-07	1.995e-06	25.2	; 79776;	; ZFHX4;	; NM_024721;	; 79776:ZFHX4:NM_024721:R-Rcds-R;
chr8	77619980	77620160	p009_HUMAN_siControl_9551	12	+	77619980	77620160	0	1	180	0	8.710e-06	6.457e-05	11.7	; 79776;	; ZFHX4;	; NM_024721;	; 79776:ZFHX4:NM_024721:R-Rcds-R;
chr8	77763385	77763566	p009_HUMAN_siControl_9552	17	+	77763385	77763566	0	1	181	0	9.333e-05	6.026e-04	16.2	; 79776;	; ZFHX4;	; NM_024721;	; 79776:ZFHX4:NM_024721:R-Rcds-R;
chr8	77768330	77768540	p009_HUMAN_siControl_9553	24	+	77768330	77768540	0	1	210	0	7.762e-07	6.457e-06	23.4	; 79776;	; ZFHX4;	; NM_024721;	; 79776:ZFHX4:NM_024721:R-Rcds-R;
chr8	77775954	77776284	p009_HUMAN_siControl_9554	25	+	77775954	77776284	0	1	330	0	4.169e-07	3.548e-06	24.3	; 79776;	; ZFHX4;	; NM_024721;	; 79776:ZFHX4:NM_024721:R-Rcds-R;
chr8	71025222	71025462	p009_HUMAN_siControl_9926	3	-	71025222	71025462	0	1	240	0	2.455e-06	1.950e-05	2.7	; 10499;	; NCOA2;	; NM_001321703; NM_001321707; NM_001321711; NM_001321712; NM_001321713; NM_006540;	; 10499:NCOA2:NM_001321712:R-R-R3utr; 10499:NCOA2:NM_001321713:R-R-R3utr; 10499:NCOA2:NM_001321707:R-R-R3utr; 10499:NCOA2:NM_001321711:R-R-R3utr; 10499:NCOA2:NM_006540:R-R-R3utr; 10499:NCOA2:NM_001321703:R-R-R3utr;
chr8	71025700	71025761	p009_HUMAN_siControl_9927	3	-	71025700	71025761	0	1	61	0	3.981e-03	1.950e-02	2.17	; 10499;	; NCOA2;	; NM_001321703; NM_001321707; NM_001321711; NM_001321712; NM_001321713; NM_006540;	; 10499:NCOA2:NM_001321712:R-R-R3utr; 10499:NCOA2:NM_001321713:R-R-R3utr; 10499:NCOA2:NM_001321707:R-R-R3utr; 10499:NCOA2:NM_001321711:R-R-R3utr; 10499:NCOA2:NM_006540:R-R-R3utr; 10499:NCOA2:NM_001321703:R-R-R3utr;
chr8	71068220	71068968	p009_HUMAN_siControl_9928	12	-	71068220	71068968	0	1	748	0	2.512e-54	1.585e-52	11.7	; 10499;	; NCOA2;	; NM_001321703; NM_001321707; NM_001321711; NM_001321712; NM_001321713; NM_006540;	; 10499:NCOA2:NM_001321712:R-Rcds-R; 10499:NCOA2:NM_001321713:R-Rcds-R; 10499:NCOA2:NM_001321707:R-Rcds-R; 10499:NCOA2:NM_001321711:R-Rcds-R; 10499:NCOA2:NM_006540:R-Rcds-R; 10499:NCOA2:NM_001321703:R-Rcds-R;
chr8	71069236	71069386	p009_HUMAN_siControl_9929	3	-	71069236	71069386	0	1	150	0	8.511e-05	5.495e-04	2.7	; 10499;	; NCOA2;	; NM_001321703; NM_001321707; NM_001321711; NM_001321712; NM_001321713; NM_006540;	; 10499:NCOA2:NM_001321712:R-Rcds-R; 10499:NCOA2:NM_001321713:R-Rcds-R; 10499:NCOA2:NM_001321707:R-Rcds-R; 10499:NCOA2:NM_001321711:R-Rcds-R; 10499:NCOA2:NM_006540:R-Rcds-R; 10499:NCOA2:NM_001321703:R-Rcds-R;
chr8	71315959	71316020	p009_HUMAN_siControl_9930	10	-	71315959	71316020	0	1	61	0	8.913e-05	5.888e-04	9.43	; 10499;	; NCOA2;	; NM_001321711; NM_006540;	; 10499:NCOA2:NM_001321711:R5utr-R-R; 10499:NCOA2:NM_006540:R5utr-R-R;
chr8	74462934	74463084	p009_HUMAN_siControl_9935	2	-	74462934	74463084	0	1	150	0	1.318e-03	7.244e-03	1.82	; 27067;	; STAU2;	; NM_001164384; NM_001164385; NM_014393;	; 27067:STAU2:NM_001164385:R-R-R3utr; 27067:STAU2:NM_014393:R-R-R3utr; 27067:STAU2:NM_001164384:R-R-R3utr;
chr8	74463293	74463414	p009_HUMAN_siControl_9936	2	-	74463293	74463414	0	1	121	0	5.012e-04	2.951e-03	1.75	; 27067;	; STAU2;	; NM_001164384; NM_001164385; NM_014393;	; 27067:STAU2:NM_001164385:R-R-R3utr; 27067:STAU2:NM_014393:R-R-R3utr; 27067:STAU2:NM_001164384:R-R-R3utr;
chr8	74652030	74659763	p009_HUMAN_siControl_9937	16	-	74652030	74659763	0	3	73,145,142,	0,6987,7591	2.692e-08	2.512e-07	15.3	; 27067;	; STAU2;	; NM_001164380; NM_001164381; NM_001164382; NM_001164383; NM_001164384; NM_001164385; NM_014393;	; 27067:STAU2:NM_001164380:R5utr-R-R; 27067:STAU2:NM_001164381:R5utr-R-R; 27067:STAU2:NM_001164382:R5utr-R-R; 27067:STAU2:NM_014393:R5utr-R-R; 27067:STAU2:NM_001164383:R5utr-R-R; 27067:STAU2:NM_001164385:R5utr-R-R; 27067:STAU2:NM_001164384:R5utr-R-R;
chr9	135139280	135144835	p009_HUMAN_siControl_11111	13	-	135139280	135144835	0	2	1092,46,	0.5509	3.981e-86	3.981e-84	12.1	; 23064;	; SETX;	; NM_015046;	; 23064:SETX:NM_015046:R-Rcds-R3utr;
chr9	135201720	135202020	p009_HUMAN_siControl_11112	3	-	135201720	135202020	0	1	300	0	1.148e-07	1.023e-06	2.59	; 23064;	; SETX;	; NM_015046;	; 23064:SETX:NM_015046:R-Rcds-R;
chr9	135202228	135202589	p009_HUMAN_siControl_11113	6	-	135202228	135202589	0	1	361	0	3.981e-27	1.000e-25	5.92	; 23064;	; SETX;	; NM_015046;	; 23064:SETX:NM_015046:R-Rcds-R;
chr9	135202737	135203157	p009_HUMAN_siControl_11114	10	-	135202737	135203157	0	1	420	0	7.943e-48	3.981e-46	9.7	; 23064;	; SETX;	; NM_015046;	; 23064:SETX:NM_015046:R-Rcds-R;
chr9	135203216	135203367	p009_HUMAN_siControl_11115	3	-	135203216	135203367	0	1	151	0	2.884e-05	1.995e-04	2.27	; 23064;	; SETX;	; NM_015046;	; 23064:SETX:NM_015046:R-Rcds-R;
chr9	135203665	135204294	p009_HUMAN_siControl_11116	7	-	135203665	135204294	0	1	629	0	6.310e-22	1.259e-20	6.29	; 23064;	; SETX;	; NM_015046;	; 23064:SETX:NM_015046:R-Rcds-R;
chr9	135204443	135204593	p009_HUMAN_siControl_11117	3	-	135204443	135204593	0	1	150	0	3.890e-04	2.291e-03	2.54	; 23064;	; SETX;	; NM_015046;	; 23064:SETX:NM_015046:R-Rcds-R;
chr9	135204742	135205012	p009_HUMAN_siControl_11118	5	-	135204742	135205012	0	1	270	0	1.000e-11	1.318e-10	4.31	; 23064;	; SETX;	; NM_015046;	; 23064:SETX:NM_015046:R-Rcds-R;
chr9	109687282	109687433	p009_HUMAN_siControl_10401	5	+	109687282	109687433	0	1	151	0	2.884e-04	1.778e-03	4.67	; 58499;	; ZNF462;	; NM_021224;	; 58499:ZNF462:NM_021224:R-Rcds-R;
chr9	109688330	109688421	p009_HUMAN_siControl_10402	8	+	109688330	109688421	0	1	91	0	7.413e-05	4.898e-04	7.19	; 58499;	; ZNF462;	; NM_021224;	; 58499:ZNF462:NM_021224:R-Rcds-R;
chr9	109688630	109688811	p009_HUMAN_siControl_10403	6	+	109688630	109688811	0	1	181	0	3.467e-10	3.715e-09	5.55	; 58499;	; ZNF462;	; NM_021224;	; 58499:ZNF462:NM_021224:R-Rcds-R;
chr9	109773196	109773496	p009_HUMAN_siControl_10404	9	+	109773196	109773496	0	1	300	0	2.455e-07	2.138e-06	8.69	; 58499;	; ZNF462;	; NM_021224;	; 58499:ZNF462:NM_021224:R-Rcds-R3utr;
chr9	109773675	109773796	p009_HUMAN_siControl_10405	19	+	109773675	109773796	0	1	121	0	1.549e-05	1.122e-04	18.9	; 58499;	; ZNF462;	; NM_021224;	; 58499:ZNF462:NM_021224:R-R-R3utr;
chr9	91973692	91973872	p009_HUMAN_siControl_10330	5	+	91973692	91973872	0	1	180	0	1.514e-10	1.698e-09	4.16	; 79048;	; SECISBP2;	; NM_001282688; NM_001282689; NM_001282690; NM_024077;	; 79048:SECISBP2:NM_001282688:R-Rcds-R3utr; 79048:SECISBP2:NM_001282689:R-Rcds-R3utr; 79048:SECISBP2:NM_024077:R-Rcds-R3utr; 79048:SECISBP2:NM_001282690:R-Rcds-R3utr;
chr9	37800640	37800936	p009_HUMAN_siControl_10278	3	+	37800640	37800936	0	2	4,147,	0.149	1.905e-03	1.000e-02	2.99	; 79269;	; DCAF10;	; NM_001286810; NM_024345;	; 79269:DCAF10:NM_001286810:R-Rcds-R; 79269:DCAF10:NM_024345:R5utr-Rcds-R;
chr9	37860180	37861547	p009_HUMAN_siControl_10279	8	+	37860180	37861547	0	2	10,411,	0.956	1.585e-84	1.585e-82	7.29	; 79269;	; DCAF10;	; NM_001286810; NM_024345;	; 79269:DCAF10:NM_001286810:R-Rcds-R3utr; 79269:DCAF10:NM_024345:R-Rcds-R3utr;
chr10	98741158	98741369	p009_HUMAN_siControl_11543	8	+	98741158	98741369	0	1	211	0	2.570e-05	1.778e-04	7.79	; 26148;	; C10orf12;	; NM_015652;	; 26148:C10orf12:NM_015652:R-Rcds-R;
chr10	98741757	98741818	p009_HUMAN_siControl_11544	4	+	98741757	98741818	0	1	61	0	7.586e-04	4.266e-03	3.59	; 26148;	; C10orf12;	; NM_015652;	; 26148:C10orf12:NM_015652:R-Rcds-R;
chr10	98742445	98742626	p009_HUMAN_siControl_11545	23	+	98742445	98742626	0	1	181	0	1.413e-06	1.148e-05	22.5	; 26148;	; C10orf12;	; NM_015652;	; 26148:C10orf12:NM_015652:R-Rcds-R;
chr10	98741160	98741370	p009_HUMAN_siControl_11546	6	+	98741160	98741370	0	1	210	0	9.550e-05	6.166e-04	5.84	; 26148;	; C10orf12;	; NM_015652;	; 26148:C10orf12:NM_015652:R-Rcds-R;
chr10	98741757	98741818	p009_HUMAN_siControl_11547	4	+	98741757	98741818	0	1	61	0	7.586e-04	4.266e-03	3.59	; 26148;	; C10orf12;	; NM_015652;	; 26148:C10orf12:NM_015652:R-Rcds-R;
chr10	98742445	98742655	p009_HUMAN_siControl_11548	12	+	98742445	98742655	0	1	210	0	3.311e-06	2.570e-05	11.7	; 26148;	; C10orf12;	; NM_015652;	; 26148:C10orf12:NM_015652:R-Rcds-R;
chr10	98744747	98745017	p009_HUMAN_siControl_11549	22	+	98744747	98745017	0	1	270	0	6.310e-17	1.000e-15	21.6	; 26148;	; C10orf12;	; NM_015652;	; 26148:C10orf12:NM_015652:R-Rcds-R3utr;
chr10	98745225	98745406	p009_HUMAN_siControl_11550	7	+	98745225	98745406	0	1	181	0	3.548e-04	2.138e-03	6.29	; 26148;	; C10orf12;	; NM_015652;	; 26148:C10orf12:NM_015652:R-R-R3utr;
chr10	119768307	119798933	p009_HUMAN_siControl_12161	8	-	119768307	119798933	0	4	429,46,60,451,	0,6268,25185,30175	1.585e-17	2.512e-16	7.33	; 22841;	; RAB11FIP2;	; NM_001330167; NM_014904;	; 22841:RAB11FIP2:NM_014904:R-Rcds-R3utr; 22841:RAB11FIP2:NM_001330167:R-Rcds-R3utr;
chr10	119799793	119800033	p009_HUMAN_siControl_12162	9	-	119799793	119800033	0	1	240	0	7.943e-20	1.585e-18	8.02	; 22841;	; RAB11FIP2;	; NM_001330167; NM_014904;	; 22841:RAB11FIP2:NM_014904:R-Rcds-R; 22841:RAB11FIP2:NM_001330167:R-Rcds-R;
chr10	60094738	60094828	p009_HUMAN_siControl_11360	5	+	60094738	60094828	0	1	90	0	1.122e-03	6.166e-03	4.72	; 7321;	; UBE2D1;	; NM_001204880; NM_003338;	; 7321:UBE2D1:NM_001204880:R5utr-R-R; 7321:UBE2D1:NM_003338:R5utr-R-R;
chr10	60128574	60128754	p009_HUMAN_siControl_11361	4	+	60128574	60128754	0	1	180	0	5.754e-05	3.802e-04	3.43	; 7321;	; UBE2D1;	; NM_001204880; NM_003338;	; 7321:UBE2D1:NM_001204880:R-R-R3utr; 7321:UBE2D1:NM_003338:R-R-R3utr;
chr10	124189180	124189570	p009_HUMAN_siControl_11713	11	+	124189180	124189570	0	1	390	0	1.000e-173	1.000e-171	10.8	; 59338;	; PLEKHA1;	; NM_001001974; NM_001195608; NM_001330178; NM_021622;	; 59338:PLEKHA1:NM_001001974:R-Rcds-R3utr; 59338:PLEKHA1:NM_001195608:R-R-R3utr; 59338:PLEKHA1:NM_021622:R-Rcds-R3utr; 59338:PLEKHA1:NM_001330178:R-Rcds-R3utr;
chr10	61789114	61789355	p009_HUMAN_siControl_11963	6	-	61789114	61789355	0	1	241	0	1.905e-07	1.660e-06	5.78	; 288;	; ANK3;	; NM_001149; NM_001204403; NM_001204404; NM_001320874; NM_020987;	; 288:ANK3:NM_001320874:R-R-R3utr; 288:ANK3:NM_020987:R-R-R3utr; 288:ANK3:NM_001204403:R-R-R3utr; 288:ANK3:NM_001204404:R-R-R3utr; 288:ANK3:NM_001149:R-R-R3utr;
chr10	61815457	61815608	p009_HUMAN_siControl_11964	8	-	61815457	61815608	0	1	151	0	8.511e-07	6.918e-06	7.86	; 288;	; ANK3;	; NM_001149; NM_001204403; NM_001204404; NM_001320874; NM_020987;	; 288:ANK3:NM_001320874:R-Rcds-R; 288:ANK3:NM_020987:R-Rcds-R; 288:ANK3:NM_001204403:R-Rcds-R; 288:ANK3:NM_001204404:R-Rcds-R; 288:ANK3:NM_001149:R-Rcds-R;
chr10	63850622	63850773	p009_HUMAN_siControl_11368	6	+	63850622	63850773	0	1	151	0	1.820e-05	1.288e-04	5.09	; 84159;	; ARID5B;	; NM_001244638; NM_032199;	; 84159:ARID5B:NM_032199:R-Rcds-R; 84159:ARID5B:NM_001244638:R-Rcds-R;
chr10	63851042	63851343	p009_HUMAN_siControl_11369	44	+	63851042	63851343	0	1	301	0	5.012e-14	7.943e-13	43.1	; 84159;	; ARID5B;	; NM_001244638; NM_032199;	; 84159:ARID5B:NM_032199:R-Rcds-R; 84159:ARID5B:NM_001244638:R-Rcds-R;
chr10	63851581	63853261	p009_HUMAN_siControl_11370	35	+	63851581	63853261	0	1	1680	0	1.000e-28	3.162e-27	35	; 84159;	; ARID5B;	; NM_001244638; NM_032199;	; 84159:ARID5B:NM_032199:R-Rcds-R3utr; 84159:ARID5B:NM_001244638:R-Rcds-R3utr;
chr10	86130794	86131005	p009_HUMAN_siControl_11480	13	+	86130794	86131005	0	1	211	0	1.995e-11	2.512e-10	12.1	; 54462;	; CCSER2;	; NM_001284240; NM_001284241; NM_018999;	; 54462:CCSER2:NM_001284241:R5utr-Rcds-R; 54462:CCSER2:NM_001284240:R5utr-Rcds-R; 54462:CCSER2:NM_018999:R5utr-Rcds-R;
chr10	86131184	86131454	p009_HUMAN_siControl_11481	6	+	86131184	86131454	0	1	270	0	5.012e-11	6.026e-10	5.07	; 54462;	; CCSER2;	; NM_001284240; NM_001284241; NM_018999;	; 54462:CCSER2:NM_001284241:R-Rcds-R; 54462:CCSER2:NM_001284240:R-Rcds-R; 54462:CCSER2:NM_018999:R-Rcds-R;
chr10	86131543	86132054	p009_HUMAN_siControl_11482	8	+	86131543	86132054	0	1	511	0	1.000e-30	3.162e-29	7.26	; 54462;	; CCSER2;	; NM_001284240; NM_001284241; NM_018999;	; 54462:CCSER2:NM_001284241:R-Rcds-R; 54462:CCSER2:NM_001284240:R-Rcds-R; 54462:CCSER2:NM_018999:R-Rcds-R;
chr10	86273328	86274049	p009_HUMAN_siControl_11483	8	+	86273328	86274049	0	1	721	0	1.000e-41	5.012e-40	7.67	; 54462;	; CCSER2;	; NM_001284240; NM_001284242; NM_001284243; NM_018999;	; 54462:CCSER2:NM_001284240:R-Rcds-R3utr; 54462:CCSER2:NM_018999:R-R-R3utr; 54462:CCSER2:NM_001284243:R-R-R3utr; 54462:CCSER2:NM_001284242:R-Rcds-R3utr;
chr11	95711799	95712399	p009_HUMAN_siControl_13411	11	-	95711799	95712399	0	1	600	0	1.023e-07	9.120e-07	10.8	; 84441;	; MAML2;	; NM_032427;	; 84441:MAML2:NM_032427:R-Rcds-R3utr;
chr11	95712668	95712969	p009_HUMAN_siControl_13412	21	-	95712668	95712969	0	1	301	0	4.677e-06	3.631e-05	20.7	; 84441;	; MAML2;	; NM_032427;	; 84441:MAML2:NM_032427:R-Rcds-R;
chr11	95826229	96074995	p009_HUMAN_siControl_13413	35	-	95826229	96074995	0	2	452,449,	0.248317	2.692e-10	2.951e-09	35	; 84441;	; MAML2;	; NM_032427;	; 84441:MAML2:NM_032427:R-Rcds-R;
chr11	96075054	96075205	p009_HUMAN_siControl_13414	6	-	96075054	96075205	0	1	151	0	6.026e-04	3.467e-03	5.99	; 84441;	; MAML2;	; NM_032427;	; 84441:MAML2:NM_032427:R5utr-Rcds-R;
chr11	96075563	96075864	p009_HUMAN_siControl_13415	30	-	96075563	96075864	0	1	301	0	1.096e-08	1.047e-07	29.6	; 84441;	; MAML2;	; NM_032427;	; 84441:MAML2:NM_032427:R5utr-R-R;
chr11	96076043	96076194	p009_HUMAN_siControl_13416	16	-	96076043	96076194	0	1	151	0	2.951e-05	2.042e-04	15.3	; 84441;	; MAML2;	; NM_032427;	; 84441:MAML2:NM_032427:R5utr-R-R;
chr11	70194468	70200469	p009_HUMAN_siControl_12701	3	+	70194468	70200469	0	3	58,30,63,	0,2631,5938	2.570e-05	1.820e-04	2.26	; 8500;	; PPFIA1;	; NM_003626; NM_177423; NR_045286;	; 8500:PPFIA1:NM_177423:R-Rcds-R; 8500:PPFIA1:NM_003626:R-Rcds-R; 8500:PPFIA1:NR_045286:R-R-R;
chr11	12696268	12785850	p009_HUMAN_siControl_12348	6	+	12696268	12785850	0	3	113,153,125,	0,687,89457	1.000e-28	2.512e-27	5.39	; 7003;	; TEAD1;	; NM_021961;	; 7003:TEAD1:NM_021961:R5utr-Rcds-R;
chr11	12951852	12958965	p009_HUMAN_siControl_12349	9	+	12951852	12958965	0	2	21,310,	0.6803	1.000e-125	1.000e-122	8.21	; 7003;	; TEAD1;	; NM_021961;	; 7003:TEAD1:NM_021961:R-Rcds-R3utr;
chr11	12959054	12959265	p009_HUMAN_siControl_12350	5	+	12959054	12959265	0	1	211	0	1.585e-20	3.162e-19	4.47	; 7003;	; TEAD1;	; NM_021961;	; 7003:TEAD1:NM_021961:R-R-R3utr;
chr11	12963853	12964604	p009_HUMAN_siControl_12351	7	+	12963853	12964604	0	1	751	0	1.000e-119	1.000e-116	6.38	; 7003;	; TEAD1;	; NM_021961;	; 7003:TEAD1:NM_021961:R-R-R3utr;
chr11	76175068	76183612	p009_HUMAN_siControl_12744	3	+	76175068	76183612	0	2	56,5,	0.8539	3.715e-03	1.862e-02	2.52	; 56946;	; EMSY;	; NM_001300942; NM_001300943; NM_001300944; NM_020193;	; 56946:EMSY:NM_001300942:R-Rcds-R; 56946:EMSY:NM_001300943:R-Rcds-R; 56946:EMSY:NM_001300944:R-Rcds-R; 56946:EMSY:NM_020193:R-Rcds-R;
chr11	76255312	76255852	p009_HUMAN_siControl_12745	7	+	76255312	76255852	0	1	540	0	9.333e-09	9.120e-08	6.06	; 56946;	; EMSY;	; NM_001300942; NM_001300943; NM_001300944; NM_020193;	; 56946:EMSY:NM_001300942:R-Rcds-R; 56946:EMSY:NM_001300943:R-Rcds-R; 56946:EMSY:NM_001300944:R-Rcds-R; 56946:EMSY:NM_020193:R-Rcds-R;
chr11	76261061	76261571	p009_HUMAN_siControl_12746	27	+	76261061	76261571	0	1	510	0	3.162e-27	7.943e-26	27	; 56946;	; EMSY;	; NM_001300942; NM_001300943; NM_001300944; NM_020193;	; 56946:EMSY:NM_001300942:R-Rcds-R3utr; 56946:EMSY:NM_001300943:R-Rcds-R3utr; 56946:EMSY:NM_001300944:R-Rcds-R3utr; 56946:EMSY:NM_020193:R-Rcds-R3utr;
chr11	17111070	17111430	p009_HUMAN_siControl_13069	7	-	17111070	17111430	0	1	360	0	7.943e-32	1.995e-30	6.83	; 5286;	; PIK3C2A;	; NM_001321378; NM_001321380; NM_002645;	; 5286:PIK3C2A:NM_001321378:R-Rcds-R3utr; 5286:PIK3C2A:NM_001321380:R-Rcds-R3utr; 5286:PIK3C2A:NM_002645:R-Rcds-R3utr;
chr11	17190411	17191280	p009_HUMAN_siControl_13070	6	-	17190411	17191280	0	1	869	0	6.310e-20	1.259e-18	5.43	; 5286;	; PIK3C2A;	; NM_001321378; NM_002645;	; 5286:PIK3C2A:NM_001321378:R-Rcds-R; 5286:PIK3C2A:NM_002645:R-Rcds-R;
chr11	35684382	35684473	p009_HUMAN_siControl_12416	3	+	35684382	35684473	0	1	91	0	1.096e-03	6.026e-03	2.7	; 54765;	; TRIM44;	; NM_017583;	; 54765:TRIM44:NM_017583:R5utr-R-R;
chr11	35684830	35685250	p009_HUMAN_siControl_12417	6	+	35684830	35685250	0	1	420	0	6.310e-63	3.981e-61	5.99	; 54765;	; TRIM44;	; NM_017583;	; 54765:TRIM44:NM_017583:R-Rcds-R;
chr11	35747553	35747674	p009_HUMAN_siControl_12418	3	+	35747553	35747674	0	1	121	0	7.586e-07	6.310e-06	2.15	; 54765;	; TRIM44;	; NM_017583;	; 54765:TRIM44:NM_017583:R-Rcds-R;
chr11	35828118	35828627	p009_HUMAN_siControl_12419	4	+	35828118	35828627	0	1	509	0	6.310e-16	7.943e-15	3.45	; 54765;	; TRIM44;	; NM_017583;	; 54765:TRIM44:NM_017583:R-R-R3utr;
chr11	35828955	35829046	p009_HUMAN_siControl_12420	2	+	35828955	35829046	0	1	91	0	3.020e-05	2.089e-04	1.64	; 54765;	; TRIM44;	; NM_017583;	; 54765:TRIM44:NM_017583:R-R-R3utr;
chr11	35829793	35829913	p009_HUMAN_siControl_12421	3	+	35829793	35829913	0	1	120	0	1.820e-05	1.288e-04	2.22	; 54765;	; TRIM44;	; NM_017583;	; 54765:TRIM44:NM_017583:R-R-R3utr;
chr11	130318898	130319138	p009_HUMAN_siControl_12941	11	+	130318898	130319138	0	1	240	0	3.715e-10	3.981e-09	11	; 170689;	; ADAMTS15;	; NM_139055;	; 170689:ADAMTS15:NM_139055:R-Rcds-R;
chr11	130343193	130344299	p009_HUMAN_siControl_12942	27	+	130343193	130344299	0	1	1106	0	6.310e-13	7.943e-12	26.1	; 170689;	; ADAMTS15;	; NM_139055;	; 170689:ADAMTS15:NM_139055:R-Rcds-R3utr;
chr11	130345941	130346449	p009_HUMAN_siControl_12943	6	+	130345941	130346449	0	1	508	0	7.244e-09	7.079e-08	5.69	; 170689;	; ADAMTS15;	; NM_139055;	; 170689:ADAMTS15:NM_139055:R-R-R3utr;
chr11	19955572	19955723	p009_HUMAN_siControl_12367	4	+	19955572	19955723	0	1	151	0	1.175e-03	6.457e-03	3.47	; 89797;	; NAV2;	; NM_001111018; NM_001244963; NM_145117; NM_182964;	; 89797:NAV2:NM_001111018:R-Rcds-R; 89797:NAV2:NM_001244963:R-Rcds-R; 89797:NAV2:NM_145117:R-Rcds-R; 89797:NAV2:NM_182964:R-Rcds-R;
chr11	20066757	20066998	p009_HUMAN_siControl_12368	3	+	20066757	20066998	0	1	241	0	2.344e-07	2.042e-06	2.95	; 89797;	; NAV2;	; NM_001111018; NM_001111019; NM_001244963; NM_145117; NM_182964;	; 89797:NAV2:NM_001111018:R-Rcds-R; 89797:NAV2:NM_001244963:R-Rcds-R; 89797:NAV2:NM_145117:R-Rcds-R; 89797:NAV2:NM_182964:R-Rcds-R; 89797:NAV2:NM_001111019:R-Rcds-R;
chr11	20139821	20140391	p009_HUMAN_siControl_12369	9	+	20139821	20140391	0	1	570	0	1.259e-79	1.259e-77	8.49	; 89797;	; NAV2;	; NM_001111018; NM_001111019; NM_001244963; NM_145117; NM_182964;	; 89797:NAV2:NM_001111018:R-R-R3utr; 89797:NAV2:NM_001244963:R-R-R3utr; 89797:NAV2:NM_145117:R-R-R3utr; 89797:NAV2:NM_182964:R-R-R3utr; 89797:NAV2:NM_001111019:R-R-R3utr;
chr11	20140899	20141469	p009_HUMAN_siControl_12370	8	+	20140899	20141469	0	1	570	0	3.162e-29	7.943e-28	7.43	; 89797;	; NAV2;	; NM_001111018; NM_001111019; NM_001244963; NM_145117; NM_182964;	; 89797:NAV2:NM_001111018:R-R-R3utr; 89797:NAV2:NM_001244963:R-R-R3utr; 89797:NAV2:NM_145117:R-R-R3utr; 89797:NAV2:NM_182964:R-R-R3utr; 89797:NAV2:NM_001111019:R-R-R3utr;
chr11	34460471	34460621	p009_HUMAN_siControl_12409	3	+	34460471	34460621	0	1	150	0	1.288e-04	8.318e-04	2.9	; 847;	; CAT;	; NM_001752;	; 847:CAT:NM_001752:R5utr-Rcds-R;
chr12	64521883	64536697	p009_HUMAN_siControl_13864	12	+	64521883	64536697	0	2	97,623,	0.14191	7.943e-70	6.310e-68	11.6	; 57522;	; SRGAP1;	; NM_020762;	; 57522:SRGAP1:NM_020762:R-Rcds-R3utr;
chr12	64536846	64537387	p009_HUMAN_siControl_13865	10	+	64536846	64537387	0	1	541	0	1.000e-30	3.162e-29	9.28	; 57522;	; SRGAP1;	; NM_020762;	; 57522:SRGAP1:NM_020762:R-R-R3utr;
chr12	862687	922874	p009_HUMAN_siControl_13541	17	+	862687	922874	0	2	803,67,	0.6012	1.000e-126	1.000e-124	16.8	; 65125;	; WNK1;	; NM_001184985; NM_014823; NM_018979; NM_213655;	; 65125:WNK1:NM_001184985:R5utr-Rcds-R; 65125:WNK1:NM_014823:R5utr-Rcds-R; 65125:WNK1:NM_213655:R5utr-Rcds-R; 65125:WNK1:NM_018979:R5utr-Rcds-R;
chr12	994848	995029	p009_HUMAN_siControl_13542	3	+	994848	995029	0	1	181	0	1.950e-10	2.138e-09	2.31	; 65125;	; WNK1;	; NM_001184985; NM_014823; NM_018979; NM_213655;	; 65125:WNK1:NM_001184985:R-Rcds-R; 65125:WNK1:NM_014823:R-Rcds-R; 65125:WNK1:NM_213655:R-Rcds-R; 65125:WNK1:NM_018979:R-Rcds-R;
chr12	1005340	1005761	p009_HUMAN_siControl_13543	8	+	1005340	1005761	0	1	421	0	1.000e-101	1.000e-99	7.31	; 65125;	; WNK1;	; NM_001184985; NM_014823; NM_018979; NM_213655;	; 65125:WNK1:NM_001184985:R-Rcds-R; 65125:WNK1:NM_014823:R-Rcds-R; 65125:WNK1:NM_213655:R-Rcds-R; 65125:WNK1:NM_018979:R-Rcds-R;
chr12	1017830	1018041	p009_HUMAN_siControl_13544	5	+	1017830	1018041	0	1	211	0	1.995e-18	3.162e-17	4.17	; 65125;	; WNK1;	; NM_001184985; NM_014823; NM_018979; NM_213655;	; 65125:WNK1:NM_001184985:R-Rcds-R3utr; 65125:WNK1:NM_014823:R-Rcds-R3utr; 65125:WNK1:NM_213655:R-Rcds-R3utr; 65125:WNK1:NM_018979:R-Rcds-R3utr;
chr12	1019089	1019329	p009_HUMAN_siControl_13545	4	+	1019089	1019329	0	1	240	0	7.943e-12	1.000e-10	3.11	; 65125;	; WNK1;	; NM_001184985; NM_014823; NM_018979; NM_213655;	; 65125:WNK1:NM_001184985:R-R-R3utr; 65125:WNK1:NM_014823:R-R-R3utr; 65125:WNK1:NM_213655:R-R-R3utr; 65125:WNK1:NM_018979:R-R-R3utr;
chr12	62860656	62860986	p009_HUMAN_siControl_13860	8	+	62860656	62860986	0	1	330	0	6.310e-13	7.943e-12	7.08	; 23041;	; MON2;	; NM_001278469; NM_001278470; NM_001278471; NM_001278472; NM_015026;	; 23041:MON2:NM_001278469:R5utr-R-R; 23041:MON2:NM_001278470:R5utr-R-R; 23041:MON2:NM_001278471:R5utr-R-R; 23041:MON2:NM_001278472:R5utr-R-R; 23041:MON2:NM_015026:R5utr-R-R;
chr12	62954290	62954770	p009_HUMAN_siControl_13861	6	+	62954290	62954770	0	1	480	0	5.012e-18	7.943e-17	5.84	; 23041;	; MON2;	; NM_001278469; NM_001278470; NM_001278471; NM_001278472; NM_015026;	; 23041:MON2:NM_001278469:R-Rcds-R; 23041:MON2:NM_001278470:R-Rcds-R; 23041:MON2:NM_001278471:R-Rcds-R; 23041:MON2:NM_001278472:R-Rcds-R; 23041:MON2:NM_015026:R-Rcds-R;
chr12	62986480	62986780	p009_HUMAN_siControl_13862	6	+	62986480	62986780	0	1	300	0	1.585e-23	3.162e-22	5.84	; 23041;	; MON2;	; NM_001278469; NM_001278470; NM_001278471; NM_001278472; NM_015026;	; 23041:MON2:NM_001278469:R-R-R3utr; 23041:MON2:NM_001278470:R-Rcds-R3utr; 23041:MON2:NM_001278471:R-Rcds-R3utr; 23041:MON2:NM_001278472:R-Rcds-R3utr; 23041:MON2:NM_015026:R-Rcds-R3utr;
chr12	116396410	116396561	p009_HUMAN_siControl_14596	3	-	116396410	116396561	0	1	151	0	6.166e-05	4.074e-04	2.47	; 23389;	; MED13L;	; NM_015335;	; 23389:MED13L:NM_015335:R-R-R3utr;
chr12	116398567	116399137	p009_HUMAN_siControl_14597	8	-	116398567	116399137	0	1	570	0	1.259e-78	1.259e-76	7.3	; 23389;	; MED13L;	; NM_015335;	; 23389:MED13L:NM_015335:R-Rcds-R3utr;
chr12	116406822	116408408	p009_HUMAN_siControl_14598	2	-	116406822	116408408	0	2	80,10,	0.1576	5.129e-04	2.951e-03	1.99	; 23389;	; MED13L;	; NM_015335;	; 23389:MED13L:NM_015335:R-Rcds-R;
chr12	116428828	116429697	p009_HUMAN_siControl_14599	10	-	116428828	116429697	0	1	869	0	1.000e-93	1.259e-91	9.31	; 23389;	; MED13L;	; NM_015335;	; 23389:MED13L:NM_015335:R-Rcds-R;
chr12	116446234	116446894	p009_HUMAN_siControl_14600	8	-	116446234	116446894	0	1	660	0	1.259e-45	6.310e-44	7.24	; 23389;	; MED13L;	; NM_015335;	; 23389:MED13L:NM_015335:R-Rcds-R;
chr12	116675426	116714871	p009_HUMAN_siControl_14601	2	-	116675426	116714871	0	2	84,7,	0.39438	1.318e-03	7.079e-03	1.69	; 23389;	; MED13L;	; NM_015335;	; 23389:MED13L:NM_015335:R-Rcds-R;
chr13	24995248	24995399	p009_HUMAN_siControl_14929	3	-	24995248	24995399	0	1	151	0	1.622e-05	1.175e-04	2.08	; 143;	; PARP4;	; NM_006437;	; 143:PARP4:NM_006437:R-Rcds-R3utr;
chr13	25009325	25009535	p009_HUMAN_siControl_14930	7	-	25009325	25009535	0	1	210	0	3.162e-40	1.259e-38	6.73	; 143;	; PARP4;	; NM_006437;	; 143:PARP4:NM_006437:R-Rcds-R;
chr13	25077899	25086948	p009_HUMAN_siControl_14931	3	-	25077899	25086948	0	2	16,105,	0.8944	6.166e-04	3.548e-03	2.16	; 143;	; PARP4;	; NM_006437;	; 143:PARP4:NM_006437:R5utr-Rcds-R;
chr13	41507459	41515279	p009_HUMAN_siControl_14982	7	-	41507459	41515279	0	2	705,223,	0.7597	1.000e-42	3.981e-41	6.15	; 1997;	; ELF1;	; NM_001145353; NM_172373;	; 1997:ELF1:NM_001145353:R-Rcds-R3utr; 1997:ELF1:NM_172373:R-Rcds-R3utr;
chr13	41556263	41593508	p009_HUMAN_siControl_14983	10	-	41556263	41593508	0	2	155,145,	0.371	1.905e-08	1.820e-07	9.43	; 1997;	; ELF1;	; NM_001145353; NM_172373;	; 1997:ELF1:NM_001145353:R5utr-R-R; 1997:ELF1:NM_172373:R5utr-R-R;
chr13	77671993	77672084	p009_HUMAN_siControl_24575	4	-	77671993	77672084	0	1	91	0	3.631e-05	2.455e-04	3.25	; 23077;	; MYCBP2;	; NM_015057;	; 23077:MYCBP2:NM_015057:R-Rcds-R;
chr13	77672382	77673131	p009_HUMAN_siControl_24576	9	-	77672382	77673131	0	1	749	0	1.000e-15	1.585e-14	8.69	; 23077;	; MYCBP2;	; NM_015057;	; 23077:MYCBP2:NM_015057:R-Rcds-R;
chr13	97927933	97928622	p009_HUMAN_siControl_14842	16	+	97927933	97928622	0	1	689	0	3.162e-85	3.162e-83	15.8	; 10150;	; MBNL2;	; NM_001306070; NM_144778; NM_207304;	; 10150:MBNL2:NM_001306070:R5utr-Rcds-R; 10150:MBNL2:NM_144778:R5utr-Rcds-R; 10150:MBNL2:NM_207304:R5utr-Rcds-R;
chr13	98043589	98043710	p009_HUMAN_siControl_14843	3	+	98043589	98043710	0	1	121	0	2.239e-04	1.380e-03	2.51	; 10150;	; MBNL2;	; NM_001306070; NM_144778; NM_207304;	; 10150:MBNL2:NM_001306070:R-Rcds-R3utr; 10150:MBNL2:NM_144778:R-Rcds-R3utr; 10150:MBNL2:NM_207304:R-Rcds-R3utr;
chr13	98046044	98046105	p009_HUMAN_siControl_14844	4	+	98046044	98046105	0	1	61	0	1.820e-03	9.772e-03	3.21	; 10150;	; MBNL2;	; NM_001306070; NM_144778; NM_207304;	; 10150:MBNL2:NM_001306070:R-R-R3utr; 10150:MBNL2:NM_144778:R-R-R3utr; 10150:MBNL2:NM_207304:R-R-R3utr;
chr14	102391693	102392203	p009_HUMAN_siControl_15444	4	+	102391693	102392203	0	1	510	0	7.244e-09	7.079e-08	3.13	; 5527;	; PPP2R5C;	; NM_001161725; NM_001161726; NM_002719; NM_178586;	; 5527:PPP2R5C:NM_001161725:R-R-R3utr; 5527:PPP2R5C:NM_001161726:R-R-R3utr; 5527:PPP2R5C:NM_002719:R-R-R3utr; 5527:PPP2R5C:NM_178586:R-R-R3utr;
chr14	102430864	102431045	p009_HUMAN_siControl_15445	4	+	102430864	102431045	0	1	181	0	8.318e-09	8.128e-08	3.55	; 1778;	; DYNC1H1;	; NM_001376;	; 1778:DYNC1H1:NM_001376:R5utr-Rcds-R;
chr14	102452106	102452437	p009_HUMAN_siControl_15446	3	+	102452106	102452437	0	1	331	0	3.981e-17	7.943e-16	2.84	; 1778;	; DYNC1H1;	; NM_001376;	; 1778:DYNC1H1:NM_001376:R-Rcds-R;
chr14	102452556	102452856	p009_HUMAN_siControl_15447	6	+	102452556	102452856	0	1	300	0	6.310e-73	5.012e-71	5.71	; 1778;	; DYNC1H1;	; NM_001376;	; 1778:DYNC1H1:NM_001376:R-Rcds-R;
chr14	102510722	102510946	p009_HUMAN_siControl_15448	2	+	102510722	102510946	0	2	106,15,	0.209	6.310e-06	4.677e-05	1.74	; 1778;	; DYNC1H1;	; NM_001376;	; 1778:DYNC1H1:NM_001376:R-Rcds-R;
chr14	31569832	31570223	p009_HUMAN_siControl_15598	6	-	31569832	31570223	0	1	391	0	7.943e-40	3.162e-38	5.5	; 25831;	; HECTD1;	; NM_015382;	; 25831:HECTD1:NM_015382:R-Rcds-R3utr;
chr14	31575990	31576813	p009_HUMAN_siControl_15599	9	-	31575990	31576813	0	2	469,41,	0.782	1.000e-114	1.000e-111	8.81	; 25831;	; HECTD1;	; NM_015382;	; 25831:HECTD1:NM_015382:R-Rcds-R;
chr14	31597166	31598461	p009_HUMAN_siControl_15600	8	-	31597166	31598461	0	2	46,644,	0.651	1.585e-86	1.585e-84	7.2	; 25831;	; HECTD1;	; NM_015382;	; 25831:HECTD1:NM_015382:R-Rcds-R;
chr14	31619310	31619371	p009_HUMAN_siControl_15601	2	-	31619310	31619371	0	1	61	0	2.512e-03	1.288e-02	1.68	; 25831;	; HECTD1;	; NM_015382;	; 25831:HECTD1:NM_015382:R-Rcds-R;
chr14	31676525	31676645	p009_HUMAN_siControl_15602	4	-	31676525	31676645	0	1	120	0	8.913e-05	5.754e-04	3.69	; 25831;	; HECTD1;	; NM_015382;	; 25831:HECTD1:NM_015382:R5utr-R-R;
chr14	92435920	92436220	p009_HUMAN_siControl_15855	8	-	92435920	92436220	0	1	300	0	1.000e-24	1.995e-23	7.19	; 9321;	; TRIP11;	; NM_001321851; NM_004239;	; 9321:TRIP11:NM_001321851:R-Rcds-R3utr; 9321:TRIP11:NM_004239:R-Rcds-R3utr;
chr14	92469871	92470081	p009_HUMAN_siControl_15856	4	-	92469871	92470081	0	1	210	0	6.761e-06	5.129e-05	3.67	; 9321;	; TRIP11;	; NM_001321851; NM_004239;	; 9321:TRIP11:NM_001321851:R-Rcds-R; 9321:TRIP11:NM_004239:R-Rcds-R;
chr14	92470770	92470980	p009_HUMAN_siControl_15857	9	-	92470770	92470980	0	1	210	0	5.012e-06	3.802e-05	8.69	; 9321;	; TRIP11;	; NM_001321851; NM_004239;	; 9321:TRIP11:NM_001321851:R-Rcds-R; 9321:TRIP11:NM_004239:R-Rcds-R;
chr14	92471848	92472209	p009_HUMAN_siControl_15858	3	-	92471848	92472209	0	1	361	0	5.370e-06	4.074e-05	2.99	; 9321;	; TRIP11;	; NM_001321851; NM_004239;	; 9321:TRIP11:NM_001321851:R-Rcds-R; 9321:TRIP11:NM_004239:R-Rcds-R;
chr14	92472537	92472718	p009_HUMAN_siControl_15859	7	-	92472537	92472718	0	1	181	0	8.511e-08	7.762e-07	6.03	; 9321;	; TRIP11;	; NM_001321851; NM_004239;	; 9321:TRIP11:NM_001321851:R-Rcds-R; 9321:TRIP11:NM_004239:R-Rcds-R;
chr14	92480771	92480862	p009_HUMAN_siControl_15860	4	-	92480771	92480862	0	1	91	0	3.090e-04	1.862e-03	3.23	; 9321;	; TRIP11;	; NM_001321851; NM_004239;	; 9321:TRIP11:NM_001321851:R-Rcds-R; 9321:TRIP11:NM_004239:R-Rcds-R;
chr14	92506222	92506283	p009_HUMAN_siControl_15861	3	-	92506222	92506283	0	1	61	0	2.344e-03	1.230e-02	2.34	; 9321;	; TRIP11;	; NM_001321851; NM_004239;	; 9321:TRIP11:NM_001321851:R5utr-R-R; 9321:TRIP11:NM_004239:R5utr-R-R;
chr14	53237916	53238096	p009_HUMAN_siControl_15211	5	+	53237916	53238096	0	1	180	0	5.012e-12	6.310e-11	4.64	; 6815;	; STYX;	; NM_001130701; NM_145251;	; 6815:STYX:NM_001130701:R-R-R3utr; 6815:STYX:NM_145251:R-R-R3utr;
chr15	52258416	52263898	p009_HUMAN_siControl_16494	4	-	52258416	52263898	0	2	285,14,	0.5468	3.981e-18	7.943e-17	3.34	; 123169;	; LEO1;	; NM_001286430; NM_001323903; NM_001323904; NM_138792;	; 123169:LEO1:NM_001286430:R-Rcds-R; 123169:LEO1:NM_001323903:R-Rcds-R; 123169:LEO1:NM_001323904:R-Rcds-R; 123169:LEO1:NM_138792:R-Rcds-R;
chr15	51773014	51773344	p009_HUMAN_siControl_16489	8	-	51773014	51773344	0	1	330	0	3.162e-20	6.310e-19	7.7	; 23312;	; DMXL2;	; NM_001174116; NM_001174117; NM_015263;	; 23312:DMXL2:NM_001174116:R-Rcds-R; 23312:DMXL2:NM_001174117:R-Rcds-R; 23312:DMXL2:NM_015263:R-Rcds-R;
chr15	51773583	51778273	p009_HUMAN_siControl_16490	8	-	51773583	51778273	0	2	237,4,	0.4686	3.162e-22	6.310e-21	7.58	; 23312;	; DMXL2;	; NM_001174116; NM_001174117; NM_015263;	; 23312:DMXL2:NM_001174116:R-Rcds-R; 23312:DMXL2:NM_001174117:R-Rcds-R; 23312:DMXL2:NM_015263:R-Rcds-R;
chr15	51790840	51791020	p009_HUMAN_siControl_16491	5	-	51790840	51791020	0	1	180	0	1.738e-06	1.413e-05	4.08	; 23312;	; DMXL2;	; NM_001174116; NM_015263;	; 23312:DMXL2:NM_001174116:R-Rcds-R; 23312:DMXL2:NM_015263:R-Rcds-R;
chr15	51791469	51791949	p009_HUMAN_siControl_16492	19	-	51791469	51791949	0	1	480	0	2.512e-28	6.310e-27	18.6	; 23312;	; DMXL2;	; NM_001174116; NM_015263;	; 23312:DMXL2:NM_001174116:R-Rcds-R; 23312:DMXL2:NM_015263:R-Rcds-R;
chr15	90931472	90931622	p009_HUMAN_siControl_16310	5	+	90931472	90931622	0	1	150	0	1.259e-11	1.514e-10	4.08	; 8826;	; IQGAP1;	; NM_003870;	; 8826:IQGAP1:NM_003870:R5utr-Rcds-R;
chr15	40259585	40259945	p009_HUMAN_siControl_15979	3	+	40259585	40259945	0	1	360	0	1.413e-07	1.259e-06	2.79	; 440275;	; EIF2AK4;	; NM_001013703;	; 440275:EIF2AK4:NM_001013703:R-Rcds-R;
chr15	40268784	40268875	p009_HUMAN_siControl_15980	6	+	40268784	40268875	0	1	91	0	4.169e-07	3.548e-06	5.65	; 440275;	; EIF2AK4;	; NM_001013703;	; 440275:EIF2AK4:NM_001013703:R-Rcds-R;
chr15	40327467	40327617	p009_HUMAN_siControl_15981	4	+	40327467	40327617	0	1	150	0	8.318e-05	5.495e-04	3.22	; 440275;	; EIF2AK4;	; NM_001013703;	; 440275:EIF2AK4:NM_001013703:R-R-R3utr;
chr15	43709362	43712899	p009_HUMAN_siControl_16451	4	-	43709362	43712899	0	2	52,397,	0.314	7.762e-09	7.586e-08	3.91	; 7158;	; TP53BP1;	; NM_001141979; NM_001141980; NM_005657;	; 7158:TP53BP1:NM_001141979:R-Rcds-R; 7158:TP53BP1:NM_001141980:R-Rcds-R; 7158:TP53BP1:NM_005657:R-Rcds-R;
chr15	43724439	43724710	p009_HUMAN_siControl_16452	5	-	43724439	43724710	0	1	271	0	1.000e-14	1.259e-13	4.61	; 7158;	; TP53BP1;	; NM_001141979; NM_001141980; NM_005657;	; 7158:TP53BP1:NM_001141979:R-Rcds-R; 7158:TP53BP1:NM_001141980:R-Rcds-R; 7158:TP53BP1:NM_005657:R-Rcds-R;
chr15	43748165	43748645	p009_HUMAN_siControl_16453	8	-	43748165	43748645	0	1	480	0	2.512e-23	6.310e-22	7.24	; 7158;	; TP53BP1;	; NM_001141979; NM_001141980; NM_005657;	; 7158:TP53BP1:NM_001141979:R-Rcds-R; 7158:TP53BP1:NM_001141980:R-Rcds-R; 7158:TP53BP1:NM_005657:R-Rcds-R;
chr15	43749212	43749362	p009_HUMAN_siControl_16454	4	-	43749212	43749362	0	1	150	0	2.399e-05	1.698e-04	3.32	; 7158;	; TP53BP1;	; NM_001141979; NM_001141980; NM_005657;	; 7158:TP53BP1:NM_001141979:R-Rcds-R; 7158:TP53BP1:NM_001141980:R-Rcds-R; 7158:TP53BP1:NM_005657:R-Rcds-R;
chr15	37183519	37184625	p009_HUMAN_siControl_16401	13	-	37183519	37184625	0	1	1106	0	6.310e-21	1.259e-19	12.4	; 4212;	; MEIS2;	; NM_001220482; NM_002399; NM_170674; NM_170675; NM_170676; NM_170677; NM_172315; NM_172316; NR_051953;	; 4212:MEIS2:NM_172315:R-R-R3utr; 4212:MEIS2:NM_172316:R-R-R3utr; 4212:MEIS2:NM_170674:R-R-R3utr; 4212:MEIS2:NM_170675:R-Rcds-R3utr; 4212:MEIS2:NM_170676:R-Rcds-R3utr; 4212:MEIS2:NM_170677:R-R-R3utr; 4212:MEIS2:NR_051953:R-R-R; 4212:MEIS2:NM_001220482:R-Rcds-R3utr; 4212:MEIS2:NM_002399:R-R-R3utr;
chr15	37391793	37391973	p009_HUMAN_siControl_16402	17	-	37391793	37391973	0	1	180	0	9.333e-05	6.026e-04	16.2	; 4212;	; MEIS2;	; NM_001220482; NM_170674; NM_170675; NM_170676; NM_170677; NR_051953;	; 4212:MEIS2:NM_170674:R5utr-R-R; 4212:MEIS2:NM_170675:R5utr-R-R; 4212:MEIS2:NM_170676:R5utr-R-R; 4212:MEIS2:NM_170677:R5utr-R-R; 4212:MEIS2:NR_051953:R-R-R; 4212:MEIS2:NM_001220482:R5utr-R-R;
chr15	55838220	55839170	p009_HUMAN_siControl_16513	13	-	55838220	55839170	0	1	950	0	7.943e-21	1.585e-19	12.6	; 26108;	; PYGO1;	; NM_015617;	; 26108:PYGO1:NM_015617:R-Rcds-R;
chr15	68346631	68434318	p009_HUMAN_siControl_16159	10	+	68346631	68434318	0	3	57,445,35,	0,32012,87652	1.585e-72	1.585e-70	9.41	; 8554;	; PIAS1;	; NM_001320687; NM_016166;	; 8554:PIAS1:NM_016166:R5utr-Rcds-R; 8554:PIAS1:NM_001320687:R-Rcds-R;
chr15	68480016	68480404	p009_HUMAN_siControl_16160	10	+	68480016	68480404	0	1	388	0	3.981e-84	3.981e-82	9.28	; 8554;	; PIAS1;	; NM_001320687; NM_016166;	; 8554:PIAS1:NM_016166:R-Rcds-R3utr; 8554:PIAS1:NM_001320687:R-Rcds-R3utr;
chr15	44876144	44876563	p009_HUMAN_siControl_16465	22	-	44876144	44876563	0	1	419	0	3.162e-37	1.000e-35	21.3	; 80208;	; SPG11;	; NM_001160227; NM_025137;	; 80208:SPG11:NM_001160227:R-Rcds-R; 80208:SPG11:NM_025137:R-Rcds-R;
chr15	33064609	33064910	p009_HUMAN_siControl_16388	12	-	33064609	33064910	0	1	301	0	1.738e-03	9.120e-03	11.7	; 342184;	; FMN1;	; NM_001103184; NM_001277313;	; 342184:FMN1:NM_001103184:R-R-R3utr; 342184:FMN1:NM_001277313:R-R-R3utr;
chr16	24789710	24802629	p009_HUMAN_siControl_17013	14	+	24789710	24802629	0	2	79,2077,	0.10842	3.981e-94	5.012e-92	13.4	; 27327;	; TNRC6A;	; NM_014494;	; 27327:TNRC6A:NM_014494:R-Rcds-R;
chr16	24802748	24803079	p009_HUMAN_siControl_17014	5	+	24802748	24803079	0	1	331	0	3.981e-19	7.943e-18	4.18	; 27327;	; TNRC6A;	; NM_014494;	; 27327:TNRC6A:NM_014494:R-Rcds-R;
chr16	24834971	24835032	p009_HUMAN_siControl_17015	2	+	24834971	24835032	0	1	61	0	1.738e-03	9.120e-03	1.92	; 27327;	; TNRC6A;	; NM_014494;	; 27327:TNRC6A:NM_014494:R-Rcds-R;
chr16	24836887	24837278	p009_HUMAN_siControl_17016	6	+	24836887	24837278	0	1	391	0	2.512e-20	5.012e-19	5.5	; 27327;	; TNRC6A;	; NM_014494;	; 27327:TNRC6A:NM_014494:R-R-R3utr;
chr16	69599868	69600019	p009_HUMAN_siControl_17263	7	+	69599868	69600019	0	1	151	0	8.913e-09	8.710e-08	6.59	; 10725;	; NFAT5;	; NM_001113178; NM_006599; NM_138713; NM_138714; NM_173214; NM_173215;	; 10725:NFAT5:NM_173214:R5utr-R-R; 10725:NFAT5:NM_138714:R5utr-R-R; 10725:NFAT5:NM_138713:R5utr-R-R; 10725:NFAT5:NM_006599:R5utr-R-R; 10725:NFAT5:NM_173215:R5utr-R-R; 10725:NFAT5:NM_001113178:R5utr-R-R;
chr16	69681118	69681359	p009_HUMAN_siControl_17264	4	+	69681118	69681359	0	1	241	0	1.995e-11	2.291e-10	3.02	; 10725;	; NFAT5;	; NM_001113178; NM_006599; NM_138713; NM_138714; NM_173214; NM_173215;	; 10725:NFAT5:NM_173214:R-Rcds-R; 10725:NFAT5:NM_138714:R-Rcds-R; 10725:NFAT5:NM_138713:R-Rcds-R; 10725:NFAT5:NM_006599:R-Rcds-R; 10725:NFAT5:NM_173215:R-Rcds-R; 10725:NFAT5:NM_001113178:R-Rcds-R;
chr16	69725699	69726149	p009_HUMAN_siControl_17265	6	+	69725699	69726149	0	1	450	0	6.310e-24	1.259e-22	5.06	; 10725;	; NFAT5;	; NM_001113178; NM_006599; NM_138713; NM_138714; NM_173214; NM_173215;	; 10725:NFAT5:NM_173214:R-Rcds-R; 10725:NFAT5:NM_138714:R-Rcds-R; 10725:NFAT5:NM_138713:R-Rcds-R; 10725:NFAT5:NM_006599:R-Rcds-R; 10725:NFAT5:NM_173215:R-Rcds-R; 10725:NFAT5:NM_001113178:R-Rcds-R;
chr16	69726538	69726839	p009_HUMAN_siControl_17266	4	+	69726538	69726839	0	1	301	0	4.266e-08	3.981e-07	3.24	; 10725;	; NFAT5;	; NM_001113178; NM_006599; NM_138713; NM_138714; NM_173214; NM_173215;	; 10725:NFAT5:NM_173214:R-Rcds-R; 10725:NFAT5:NM_138714:R-Rcds-R; 10725:NFAT5:NM_138713:R-Rcds-R; 10725:NFAT5:NM_006599:R-Rcds-R; 10725:NFAT5:NM_173215:R-Rcds-R; 10725:NFAT5:NM_001113178:R-Rcds-R;
chr16	69727018	69727498	p009_HUMAN_siControl_17267	6	+	69727018	69727498	0	1	480	0	7.943e-29	2.512e-27	5.08	; 10725;	; NFAT5;	; NM_001113178; NM_006599; NM_138713; NM_138714; NM_173214; NM_173215;	; 10725:NFAT5:NM_173214:R-Rcds-R; 10725:NFAT5:NM_138714:R-Rcds-R; 10725:NFAT5:NM_138713:R-Rcds-R; 10725:NFAT5:NM_006599:R-Rcds-R; 10725:NFAT5:NM_173215:R-Rcds-R; 10725:NFAT5:NM_001113178:R-Rcds-R;
chr16	69727797	69729324	p009_HUMAN_siControl_17268	4	+	69727797	69729324	0	2	345,286,	0.1241	5.012e-13	6.310e-12	3.42	; 10725;	; NFAT5;	; NM_001113178; NM_006599; NM_138713; NM_138714; NM_173214; NM_173215;	; 10725:NFAT5:NM_173214:R-Rcds-R3utr; 10725:NFAT5:NM_138714:R-Rcds-R3utr; 10725:NFAT5:NM_138713:R-Rcds-R3utr; 10725:NFAT5:NM_006599:R-Rcds-R3utr; 10725:NFAT5:NM_173215:R-Rcds-R3utr; 10725:NFAT5:NM_001113178:R-Rcds-R3utr;
chr16	69729563	69730504	p009_HUMAN_siControl_17269	9	+	69729563	69730504	0	2	28,242,	0.699	3.981e-22	7.943e-21	8.79	; 10725;	; NFAT5;	; NM_001113178; NM_006599; NM_138713; NM_138714; NM_173214; NM_173215;	; 10725:NFAT5:NM_173215:R-R-R3utr; 10725:NFAT5:NM_173214:R-R-R3utr; 10725:NFAT5:NM_138714:R-R-R3utr; 10725:NFAT5:NM_138713:R-R-R3utr; 10725:NFAT5:NM_006599:R-R-R3utr; 10725:NFAT5:NM_001113178:R-R-R3utr;
chr16	48576683	48577014	p009_HUMAN_siControl_17703	8	-	48576683	48577014	0	1	331	0	3.981e-40	1.585e-38	7.08	; 9683;	; N4BP1;	; NM_153029;	; 9683:N4BP1:NM_153029:R-Rcds-R3utr;
chr16	48587576	48643700	p009_HUMAN_siControl_17704	9	-	48587576	48643700	0	3	4,1691,15,	0,7088,56109	1.585e-25	3.981e-24	8.75	; 9683;	; N4BP1;	; NM_153029;	; 9683:N4BP1:NM_153029:R-Rcds-R;
chr16	3777154	3777335	p009_HUMAN_siControl_17522	3	-	3777154	3777335	0	1	181	0	2.089e-04	1.288e-03	2.29	; 1387;	; CREBBP;	; NM_001079846; NM_004380;	; 1387:CREBBP:NM_001079846:R-R-R3utr; 1387:CREBBP:NM_004380:R-R-R3utr;
chr16	3777514	3778864	p009_HUMAN_siControl_17523	22	-	3777514	3778864	0	1	1350	0	3.162e-56	1.995e-54	21.4	; 1387;	; CREBBP;	; NM_001079846; NM_004380;	; 1387:CREBBP:NM_001079846:R-Rcds-R3utr; 1387:CREBBP:NM_004380:R-Rcds-R3utr;
chr16	3778983	3779494	p009_HUMAN_siControl_17524	6	-	3778983	3779494	0	1	511	0	3.981e-13	5.012e-12	5.71	; 1387;	; CREBBP;	; NM_001079846; NM_004380;	; 1387:CREBBP:NM_001079846:R-Rcds-R; 1387:CREBBP:NM_004380:R-Rcds-R;
chr16	3900428	3900939	p009_HUMAN_siControl_17525	9	-	3900428	3900939	0	1	511	0	7.943e-43	3.162e-41	8.49	; 1387;	; CREBBP;	; NM_001079846; NM_004380;	; 1387:CREBBP:NM_001079846:R-Rcds-R; 1387:CREBBP:NM_004380:R-Rcds-R;
chr16	2203401	2204082	p009_HUMAN_siControl_16817	57	+	2203401	2204082	0	1	681	0	1.585e-19	3.162e-18	56.6	; 25837;	; RAB26;	; NM_001308053; NM_014353;	; 25837:RAB26:NM_001308053:R-Rcds-R3utr; 25837:RAB26:NM_014353:R-Rcds-R3utr;
chr17	57697198	57697349	p009_HUMAN_siControl_18439	2	+	57697198	57697349	0	1	151	0	2.455e-04	1.514e-03	1.67	; 1213;	; CLTC;	; NM_001288653; NM_004859;	; 1213:CLTC:NM_001288653:R5utr-R-R; 1213:CLTC:NM_004859:R5utr-R-R;
chr17	29421944	29422125	p009_HUMAN_siControl_18196	18	+	29421944	29422125	0	1	181	0	6.310e-13	7.943e-12	17.1	; 4763;	; NF1;	; NM_000267; NM_001042492; NM_001128147;	; 4763:NF1:NM_000267:R5utr-R-R; 4763:NF1:NM_001042492:R5utr-R-R; 4763:NF1:NM_001128147:R5utr-R-R;
chr17	29556266	29556417	p009_HUMAN_siControl_18197	3	+	29556266	29556417	0	1	151	0	7.413e-05	4.898e-04	2.19	; 4763;	; NF1;	; NM_000267; NM_001042492;	; 4763:NF1:NM_000267:R-Rcds-R; 4763:NF1:NM_001042492:R-Rcds-R;
chr17	29652839	29653230	p009_HUMAN_siControl_18198	7	+	29652839	29653230	0	1	391	0	6.310e-40	2.512e-38	6.14	; 4763;	; NF1;	; NM_000267; NM_001042492;	; 4763:NF1:NM_000267:R-Rcds-R; 4763:NF1:NM_001042492:R-Rcds-R;
chr17	29687665	29701191	p009_HUMAN_siControl_18199	5	+	29687665	29701191	0	3	56,54,161,	0,6577,13365	1.259e-24	2.512e-23	4.28	; 4763;	; NF1;	; NM_000267; NM_001042492;	; 4763:NF1:NM_000267:R-Rcds-R3utr; 4763:NF1:NM_001042492:R-Rcds-R3utr;
chr17	78261655	78262106	p009_HUMAN_siControl_18609	4	+	78261655	78262106	0	1	451	0	3.162e-32	1.000e-30	3.75	; 57674;	; RNF213;	; NM_001256071; NM_020954;	; 57674:RNF213:NM_020954:R-Rcds-R; 57674:RNF213:NM_001256071:R-Rcds-R;
chr17	78268730	78269555	p009_HUMAN_siControl_18610	6	+	78268730	78269555	0	2	72,199,	0.626	6.310e-65	5.012e-63	5.12	; 57674;	; RNF213;	; NM_001256071; NM_020954;	; 57674:RNF213:NM_020954:R-Rcds-R; 57674:RNF213:NM_001256071:R-Rcds-R;
chr17	78291029	78293872	p009_HUMAN_siControl_18611	13	+	78291029	78293872	0	2	48,883,	0.196	3.162e-47	1.585e-45	12.2	; 57674;	; RNF213;	; NM_001256071; NM_020954;	; 57674:RNF213:NM_020954:R-Rcds-R3utr; 57674:RNF213:NM_001256071:R-Rcds-R;
chr17	78302163	78306411	p009_HUMAN_siControl_18612	6	+	78302163	78306411	0	2	114,606,	0.3642	3.162e-74	2.512e-72	5.95	; 57674;	; RNF213;	; NM_001256071;	; 57674:RNF213:NM_001256071:R-Rcds-R;
chr17	78313057	78313628	p009_HUMAN_siControl_18613	6	+	78313057	78313628	0	1	571	0	3.162e-97	3.981e-95	5.5	; 57674;	; RNF213;	; NM_001256071;	; 57674:RNF213:NM_001256071:R-Rcds-R;
chr17	78318525	78318736	p009_HUMAN_siControl_18614	3	+	78318525	78318736	0	1	211	0	5.012e-23	1.000e-21	2.85	; 57674;	; RNF213;	; NM_001256071;	; 57674:RNF213:NM_001256071:R-Rcds-R;
chr17	78319125	78319306	p009_HUMAN_siControl_18615	3	+	78319125	78319306	0	1	181	0	3.162e-14	3.981e-13	2.23	; 57674;	; RNF213;	; NM_001256071;	; 57674:RNF213:NM_001256071:R-Rcds-R;
chr17	78319815	78320026	p009_HUMAN_siControl_18616	3	+	78319815	78320026	0	1	211	0	7.943e-19	1.259e-17	2.77	; 57674;	; RNF213;	; NM_001256071;	; 57674:RNF213:NM_001256071:R-Rcds-R;
chr17	78320205	78320296	p009_HUMAN_siControl_18617	2	+	78320205	78320296	0	1	91	0	1.660e-06	1.349e-05	1.78	; 57674;	; RNF213;	; NM_001256071;	; 57674:RNF213:NM_001256071:R-Rcds-R;
chr17	78321105	78321226	p009_HUMAN_siControl_18618	2	+	78321105	78321226	0	1	121	0	1.148e-05	8.318e-05	1.88	; 57674;	; RNF213;	; NM_001256071;	; 57674:RNF213:NM_001256071:R-Rcds-R;
chr17	78321795	78322036	p009_HUMAN_siControl_18619	5	+	78321795	78322036	0	1	241	0	3.981e-52	1.995e-50	4.53	; 57674;	; RNF213;	; NM_001256071;	; 57674:RNF213:NM_001256071:R-Rcds-R;
chr17	78367240	78368891	p009_HUMAN_siControl_18620	10	+	78367240	78368891	0	1	1651	0	1.000e-145	1.000e-142	10	; 57674;	; RNF213;	; NM_001256071;	; 57674:RNF213:NM_001256071:R-Rcds-R3utr;
chr17	78369190	78369551	p009_HUMAN_siControl_18621	13	+	78369190	78369551	0	1	361	0	1.259e-22	2.512e-21	12.8	; 57674;	; RNF213;	; NM_001256071;	; 57674:RNF213:NM_001256071:R-R-R3utr;
chr17	61432165	61432675	p009_HUMAN_siControl_18458	6	+	61432165	61432675	0	1	510	0	6.310e-37	2.512e-35	5.6	; 26115;	; TANC2;	; NM_025185;	; 26115:TANC2:NM_025185:R-Rcds-R;
chr17	61497400	61497940	p009_HUMAN_siControl_18459	8	+	61497400	61497940	0	1	540	0	2.512e-52	1.259e-50	7.26	; 26115;	; TANC2;	; NM_025185;	; 26115:TANC2:NM_025185:R-Rcds-R;
chr17	61498748	61499677	p009_HUMAN_siControl_18460	19	+	61498748	61499677	0	1	929	0	1.000e-142	1.000e-140	18.9	; 26115;	; TANC2;	; NM_025185;	; 26115:TANC2:NM_025185:R-Rcds-R3utr;
chr17	61502970	61503300	p009_HUMAN_siControl_18461	8	+	61502970	61503300	0	1	330	0	5.012e-57	3.162e-55	7.97	; 26115;	; TANC2;	; NM_025185;	; 26115:TANC2:NM_025185:R-R-R3utr;
chr17	61503539	61504199	p009_HUMAN_siControl_18462	12	+	61503539	61504199	0	1	660	0	7.943e-85	1.000e-82	11.6	; 26115;	; TANC2;	; NM_025185;	; 26115:TANC2:NM_025185:R-R-R3utr;
chr17	61504767	61504857	p009_HUMAN_siControl_18463	2	+	61504767	61504857	0	1	90	0	7.943e-04	4.467e-03	1.82	; 26115;	; TANC2;	; NM_025185;	; 26115:TANC2:NM_025185:R-R-R3utr;
chr17	47375399	47375999	p009_HUMAN_siControl_19168	20	-	47375399	47375999	0	1	600	0	1.000e-60	7.943e-59	19.4	; 22834;	; ZNF652;	; NM_001145365; NM_014897; NR_135579;	; 22834:ZNF652:NM_001145365:R-Rcds-R3utr; 22834:ZNF652:NR_135579:R-R-R; 22834:ZNF652:NM_014897:R-Rcds-R3utr;
chr17	47390198	47394688	p009_HUMAN_siControl_19169	7	-	47390198	47394688	0	2	9,501,	0.3989	1.259e-20	2.512e-19	6.71	; 22834;	; ZNF652;	; NM_001145365; NM_014897; NR_135579;	; 22834:ZNF652:NM_001145365:R-Rcds-R; 22834:ZNF652:NR_135579:R-R-R; 22834:ZNF652:NM_014897:R-Rcds-R;
chr17	47394837	47399748	p009_HUMAN_siControl_19170	6	-	47394837	47399748	0	2	508,2,	0.4909	1.995e-16	3.162e-15	5.55	; 22834;	; ZNF652;	; NM_001145365; NM_014897; NR_135579;	; 22834:ZNF652:NM_001145365:R5utr-Rcds-R; 22834:ZNF652:NR_135579:R-R-R; 22834:ZNF652:NM_014897:R5utr-Rcds-R;
chr17	47439386	47439447	p009_HUMAN_siControl_19171	10	-	47439386	47439447	0	1	61	0	5.370e-03	2.570e-02	9.88	; 22834;	; ZNF652;	; NM_001145365; NR_135579;	; 22834:ZNF652:NM_001145365:R5utr-R-R; 22834:ZNF652:NR_135579:R-R-R;
chr17	56049177	56049387	p009_HUMAN_siControl_19205	5	-	56049177	56049387	0	1	210	0	3.162e-14	3.981e-13	4.31	; 7716;	; VEZF1;	; NM_007146;	; 7716:VEZF1:NM_007146:R-R-R3utr;
chr17	56051920	56056559	p009_HUMAN_siControl_19206	3	-	56051920	56056559	0	2	341,47,	0.4592	2.512e-11	2.951e-10	2.11	; 7716;	; VEZF1;	; NM_007146;	; 7716:VEZF1:NM_007146:R-Rcds-R;
chr17	56060333	56065526	p009_HUMAN_siControl_19207	8	-	56060333	56065526	0	2	421,87,	0.5106	3.981e-85	3.981e-83	7.47	; 7716;	; VEZF1;	; NM_007146;	; 7716:VEZF1:NM_007146:R5utr-Rcds-R;
chr17	65822138	65822379	p009_HUMAN_siControl_18482	4	+	65822138	65822379	0	1	241	0	3.162e-14	5.012e-13	3.43	; 2186;	; BPTF;	; NM_004459; NM_182641;	; 2186:BPTF:NM_004459:R-Rcds-R; 2186:BPTF:NM_182641:R-Rcds-R;
chr17	65850099	65871038	p009_HUMAN_siControl_18483	10	+	65850099	65871038	0	3	779,224,106,	0,12480,20833	1.000e-68	7.943e-67	9.73	; 2186;	; BPTF;	; NM_004459; NM_182641;	; 2186:BPTF:NM_004459:R-Rcds-R; 2186:BPTF:NM_182641:R-Rcds-R;
chr17	65907003	65907572	p009_HUMAN_siControl_18484	8	+	65907003	65907572	0	1	569	0	1.585e-48	7.943e-47	7.35	; 2186;	; BPTF;	; NM_004459; NM_182641;	; 2186:BPTF:NM_004459:R-Rcds-R; 2186:BPTF:NM_182641:R-Rcds-R;
chr17	65907721	65907961	p009_HUMAN_siControl_18485	4	+	65907721	65907961	0	1	240	0	3.162e-14	5.012e-13	3.52	; 2186;	; BPTF;	; NM_004459; NM_182641;	; 2186:BPTF:NM_004459:R-Rcds-R; 2186:BPTF:NM_182641:R-Rcds-R;
chr17	65908289	65908410	p009_HUMAN_siControl_18486	3	+	65908289	65908410	0	1	121	0	6.310e-07	5.248e-06	2.93	; 2186;	; BPTF;	; NM_004459; NM_182641;	; 2186:BPTF:NM_004459:R-Rcds-R; 2186:BPTF:NM_182641:R-Rcds-R;
chr17	65908918	65909158	p009_HUMAN_siControl_18487	3	+	65908918	65909158	0	1	240	0	1.000e-10	1.072e-09	2.77	; 2186;	; BPTF;	; NM_004459; NM_182641;	; 2186:BPTF:NM_004459:R-Rcds-R; 2186:BPTF:NM_182641:R-Rcds-R;
chr17	65936769	65942077	p009_HUMAN_siControl_18488	8	+	65936769	65942077	0	3	3,223,553,	0,3496,4755	1.995e-25	3.981e-24	7.19	; 2186;	; BPTF;	; NM_004459; NM_182641;	; 2186:BPTF:NM_004459:R-Rcds-R; 2186:BPTF:NM_182641:R-Rcds-R;
chr17	65978338	65978549	p009_HUMAN_siControl_18489	6	+	65978338	65978549	0	1	211	0	6.761e-06	5.129e-05	5.39	; 2186;	; BPTF;	; NM_004459; NM_182641;	; 2186:BPTF:NM_004459:R-Rcds-R3utr; 2186:BPTF:NM_182641:R-Rcds-R3utr;
chr17	65978697	65978848	p009_HUMAN_siControl_18490	4	+	65978697	65978848	0	1	151	0	1.380e-05	1.000e-04	3.01	; 2186;	; BPTF;	; NM_004459; NM_182641;	; 2186:BPTF:NM_004459:R-R-R3utr; 2186:BPTF:NM_182641:R-R-R3utr;
chr18	54423890	54424191	p009_HUMAN_siControl_19597	9	+	54423890	54424191	0	1	301	0	7.079e-09	7.079e-08	8.27	; 23335;	; WDR7;	; NM_015285; NM_052834;	; 23335:WDR7:NM_015285:R-Rcds-R; 23335:WDR7:NM_052834:R-Rcds-R;
chr18	54424310	54424550	p009_HUMAN_siControl_19598	13	+	54424310	54424550	0	1	240	0	5.888e-09	5.888e-08	12.3	; 23335;	; WDR7;	; NM_015285; NM_052834;	; 23335:WDR7:NM_015285:R-Rcds-R; 23335:WDR7:NM_052834:R-Rcds-R;
chr18	52894839	52895510	p009_HUMAN_siControl_19747	7	-	52894839	52895510	0	2	422,59,	0.612	1.259e-12	1.585e-11	6.06	; 6925;	; TCF4;	; NM_001083962; NM_001243226; NM_001243227; NM_001243228; NM_001243230; NM_001243231; NM_001243232; NM_001243233; NM_001243234; NM_001243235; NM_001243236; NM_001306207; NM_001306208; NM_003199;	; 6925:TCF4:NM_001243236:R-Rcds-R3utr; 6925:TCF4:NM_001243234:R-Rcds-R3utr; 6925:TCF4:NM_001243235:R-Rcds-R3utr; 6925:TCF4:NM_001243232:R-Rcds-R3utr; 6925:TCF4:NM_001306208:R-Rcds-R3utr; 6925:TCF4:NM_001243233:R-Rcds-R3utr; 6925:TCF4:NM_001243231:R-Rcds-R3utr; 6925:TCF4:NM_001306207:R-Rcds-R3utr; 6925:TCF4:NM_001083962:R-Rcds-R3utr; 6925:TCF4:NM_001243230:R-Rcds-R3utr; 6925:TCF4:NM_003199:R-Rcds-…
chr19	1065360	1065540	p009_HUMAN_siControl_19820	6	+	1065360	1065540	0	1	180	0	3.020e-06	2.344e-05	5.13	; 10347;	; ABCA7;	; NM_019112;	; 10347:ABCA7:NM_019112:R-Rcds-R3utr;
chr20	40033118	40034108	p009_HUMAN_siControl_21943	15	-	40033118	40034108	0	1	990	0	2.512e-70	1.995e-68	14.7	; 84181;	; CHD6;	; NM_032221;	; 84181:CHD6:NM_032221:R-Rcds-R3utr;
chr20	40043919	40044070	p009_HUMAN_siControl_21944	4	-	40043919	40044070	0	1	151	0	2.692e-06	2.138e-05	3.37	; 84181;	; CHD6;	; NM_032221;	; 84181:CHD6:NM_032221:R-Rcds-R;
chr20	40049478	40049629	p009_HUMAN_siControl_21945	5	-	40049478	40049629	0	1	151	0	1.413e-05	1.023e-04	4.38	; 84181;	; CHD6;	; NM_032221;	; 84181:CHD6:NM_032221:R-Rcds-R;
chr20	40049808	40050049	p009_HUMAN_siControl_21946	6	-	40049808	40050049	0	1	241	0	7.079e-08	6.457e-07	5.62	; 84181;	; CHD6;	; NM_032221;	; 84181:CHD6:NM_032221:R-Rcds-R;
chr20	40050258	40050709	p009_HUMAN_siControl_21947	11	-	40050258	40050709	0	1	451	0	1.259e-24	2.512e-23	10.4	; 84181;	; CHD6;	; NM_032221;	; 84181:CHD6:NM_032221:R-Rcds-R;
chr20	40161751	40162111	p009_HUMAN_siControl_21948	6	-	40161751	40162111	0	1	360	0	7.943e-28	1.995e-26	5.67	; 84181;	; CHD6;	; NM_032221;	; 84181:CHD6:NM_032221:R-Rcds-R;
chr20	17594412	17594801	p009_HUMAN_siControl_21825	8	-	17594412	17594801	0	1	389	0	5.012e-73	5.012e-71	7.98	; 6238;	; RRBP1;	; NM_001042576; NM_004587;	; 6238:RRBP1:NM_001042576:R-R-R3utr; 6238:RRBP1:NM_004587:R-R-R3utr;
chr20	17639445	17640012	p009_HUMAN_siControl_21826	5	-	17639445	17640012	0	2	298,32,	0.535	3.162e-16	5.012e-15	4.14	; ;	; ;	; ;	; :::R5utr-Rcds-R3utr;
chr20	17640370	17640998	p009_HUMAN_siControl_21827	7	-	17640370	17640998	0	1	628	0	1.000e-65	7.943e-64	6.59	; 6238;	; RRBP1;	; NM_001042576; NM_004587;	; 6238:RRBP1:NM_001042576:R-Rcds-R; 6238:RRBP1:NM_004587:R-Rcds-R;
chr20	17662748	17662928	p009_HUMAN_siControl_21828	6	-	17662748	17662928	0	1	180	0	3.162e-20	6.310e-19	5.95	; 6238;	; RRBP1;	; NM_001042576; NM_004587;	; 6238:RRBP1:NM_001042576:R5utr-R-R; 6238:RRBP1:NM_004587:R5utr-R-R;
chr20	47649760	47650030	p009_HUMAN_siControl_21661	3	+	47649760	47650030	0	1	270	0	1.479e-08	1.445e-07	2.75	; 10564;	; ARFGEF2;	; NM_006420;	; 10564:ARFGEF2:NM_006420:R-R-R3utr;
chr20	37202860	37203906	p009_HUMAN_siControl_21601	15	+	37202860	37203906	0	2	81,490,	0.556	3.981e-60	2.512e-58	14.3	; 57148;	; RALGAPB;	; NM_001282917; NM_001282918; NM_020336;	; 57148:RALGAPB:NM_001282917:R-Rcds-R3utr; 57148:RALGAPB:NM_001282918:R-Rcds-R3utr; 57148:RALGAPB:NM_020336:R-Rcds-R3utr;
chr20	37203995	37204146	p009_HUMAN_siControl_21602	5	+	37203995	37204146	0	1	151	0	2.344e-09	2.399e-08	4.56	; 57148;	; RALGAPB;	; NM_001282917; NM_001282918; NM_020336;	; 57148:RALGAPB:NM_001282917:R-R-R3utr; 57148:RALGAPB:NM_001282918:R-R-R3utr; 57148:RALGAPB:NM_020336:R-R-R3utr;
chr20	37204565	37204836	p009_HUMAN_siControl_21603	5	+	37204565	37204836	0	1	271	0	1.000e-11	1.288e-10	4.89	; 57148;	; RALGAPB;	; NM_001282917; NM_001282918; NM_020336;	; 57148:RALGAPB:NM_001282917:R-R-R3utr; 57148:RALGAPB:NM_001282918:R-R-R3utr; 57148:RALGAPB:NM_020336:R-R-R3utr;
chr20	12989776	12989956	p009_HUMAN_siControl_21490	15	+	12989776	12989956	0	1	180	0	3.020e-04	1.820e-03	14.4	; 55304;	; SPTLC3;	; NM_018327;	; 55304:SPTLC3:NM_018327:R5utr-Rcds-R;
chr20	13145403	13145734	p009_HUMAN_siControl_21491	23	+	13145403	13145734	0	1	331	0	1.413e-06	1.148e-05	22.5	; 55304;	; SPTLC3;	; NM_018327;	; 55304:SPTLC3:NM_018327:R-Rcds-R3utr;
chr20	20370690	20370871	p009_HUMAN_siControl_21831	3	-	20370690	20370871	0	1	181	0	1.514e-06	1.230e-05	2.94	; 57186;	; RALGAPA2;	; NM_020343;	; 57186:RALGAPA2:NM_020343:R-R-R3utr;
chr20	20373507	20373808	p009_HUMAN_siControl_21832	7	-	20373507	20373808	0	1	301	0	5.012e-15	7.943e-14	6.81	; 57186;	; RALGAPA2;	; NM_020343;	; 57186:RALGAPA2:NM_020343:R-R-R3utr;
chr20	20493240	20493720	p009_HUMAN_siControl_21833	23	-	20493240	20493720	0	1	480	0	1.000e-51	5.012e-50	22.8	; 57186;	; RALGAPA2;	; NM_020343;	; 57186:RALGAPA2:NM_020343:R-Rcds-R;
chr20	33328333	33328634	p009_HUMAN_siControl_21881	13	-	33328333	33328634	0	1	301	0	1.995e-11	2.512e-10	12.1	; 23054;	; NCOA6;	; NM_001318240; NM_014071;	; 23054:NCOA6:NM_014071:R-Rcds-R; 23054:NCOA6:NM_001318240:R-Rcds-R;
chr20	33329113	33329264	p009_HUMAN_siControl_21882	3	-	33329113	33329264	0	1	151	0	3.548e-04	2.089e-03	2.76	; 23054;	; NCOA6;	; NM_001318240; NM_014071;	; 23054:NCOA6:NM_014071:R-Rcds-R; 23054:NCOA6:NM_001318240:R-Rcds-R;
chr20	33329533	33329773	p009_HUMAN_siControl_21883	3	-	33329533	33329773	0	1	240	0	1.862e-03	9.772e-03	2.44	; 23054;	; NCOA6;	; NM_001318240; NM_014071;	; 23054:NCOA6:NM_014071:R-Rcds-R; 23054:NCOA6:NM_001318240:R-Rcds-R;
chr20	33330222	33330463	p009_HUMAN_siControl_21884	3	-	33330222	33330463	0	1	241	0	1.995e-05	1.445e-04	2.49	; 23054;	; NCOA6;	; NM_001318240; NM_014071;	; 23054:NCOA6:NM_014071:R-Rcds-R; 23054:NCOA6:NM_001318240:R-Rcds-R;
chr20	33337599	33337810	p009_HUMAN_siControl_21885	7	-	33337599	33337810	0	1	211	0	2.512e-11	3.090e-10	6.85	; 23054;	; NCOA6;	; NM_001242539; NM_001318240; NM_014071;	; 23054:NCOA6:NM_001242539:R-Rcds-R; 23054:NCOA6:NM_014071:R-Rcds-R; 23054:NCOA6:NM_001318240:R-Rcds-R;
chr20	33337959	33338200	p009_HUMAN_siControl_21886	9	-	33337959	33338200	0	1	241	0	1.738e-09	1.778e-08	8.63	; 23054;	; NCOA6;	; NM_001242539; NM_001318240; NM_014071;	; 23054:NCOA6:NM_001242539:R-Rcds-R; 23054:NCOA6:NM_014071:R-Rcds-R; 23054:NCOA6:NM_001318240:R-Rcds-R;
chr20	33345321	33345622	p009_HUMAN_siControl_21887	10	-	33345321	33345622	0	1	301	0	2.512e-13	3.981e-12	9.11	; 23054;	; NCOA6;	; NM_001242539; NM_001318240; NM_014071;	; 23054:NCOA6:NM_001242539:R-Rcds-R; 23054:NCOA6:NM_014071:R-Rcds-R; 23054:NCOA6:NM_001318240:R-Rcds-R;
chr20	33370009	33370070	p009_HUMAN_siControl_21888	4	-	33370009	33370070	0	1	61	0	1.202e-03	6.607e-03	3.74	; 23054;	; NCOA6;	; NM_001242539; NM_001318240; NM_014071;	; 23054:NCOA6:NM_001242539:R-Rcds-R; 23054:NCOA6:NM_014071:R-Rcds-R; 23054:NCOA6:NM_001318240:R-Rcds-R;
chr21	30338905	30339476	p009_HUMAN_siControl_22236	10	-	30338905	30339476	0	1	571	0	1.585e-20	3.162e-19	9.66	; 26046;	; LTN1;	; NM_001320766; NM_015565;	; 26046:LTN1:NM_015565:R-Rcds-R; 26046:LTN1:NM_001320766:R-Rcds-R;
chr21	38456182	38456393	p009_HUMAN_siControl_22136	17	+	38456182	38456393	0	1	211	0	9.333e-05	6.026e-04	16.2	; 7267;	; TTC3;	; NM_003316;	; 7267:TTC3:NM_003316:R5utr-R-R;
chr21	38525314	38529128	p009_HUMAN_siControl_22137	8	+	38525314	38529128	0	2	309,172,	0.3642	5.012e-47	2.512e-45	7.19	; 7267;	; TTC3;	; NM_001001894; NM_001320703; NM_001320704; NM_003316;	; 7267:TTC3:NM_001320703:R-Rcds-R; 7267:TTC3:NM_001320704:R-Rcds-R; 7267:TTC3:NM_001001894:R-Rcds-R; 7267:TTC3:NM_003316:R-Rcds-R;
chr21	38537966	38538147	p009_HUMAN_siControl_22138	3	+	38537966	38538147	0	1	181	0	1.259e-14	1.995e-13	2.93	; 7267;	; TTC3;	; NM_001001894; NM_001320703; NM_001320704; NM_003316;	; 7267:TTC3:NM_001320703:R-Rcds-R; 7267:TTC3:NM_001320704:R-Rcds-R; 7267:TTC3:NM_001001894:R-Rcds-R; 7267:TTC3:NM_003316:R-Rcds-R;
chr21	38538445	38538566	p009_HUMAN_siControl_22139	3	+	38538445	38538566	0	1	121	0	2.692e-05	1.862e-04	2.15	; 7267;	; TTC3;	; NM_001001894; NM_001320703; NM_001320704; NM_003316;	; 7267:TTC3:NM_001320703:R-Rcds-R; 7267:TTC3:NM_001320704:R-Rcds-R; 7267:TTC3:NM_001001894:R-Rcds-R; 7267:TTC3:NM_003316:R-Rcds-R;
chr21	38573819	38574089	p009_HUMAN_siControl_22140	4	+	38573819	38574089	0	1	270	0	1.000e-20	1.995e-19	3.8	; 7267;	; TTC3;	; NM_001001894; NM_001320703; NM_001320704; NM_003316;	; 7267:TTC3:NM_001320703:R-Rcds-R3utr; 7267:TTC3:NM_001320704:R-Rcds-R3utr; 7267:TTC3:NM_001001894:R-Rcds-R3utr; 7267:TTC3:NM_003316:R-Rcds-R3utr;
chr22	28377503	28377624	p009_HUMAN_siControl_22707	4	-	28377503	28377624	0	1	121	0	2.570e-03	1.318e-02	3.03	; 23331;	; TTC28;	; NM_001145418;	; 23331:TTC28:NM_001145418:R-R-R3utr;
chr22	28377803	28378971	p009_HUMAN_siControl_22708	23	-	28377803	28378971	0	1	1168	0	1.259e-17	1.995e-16	22.5	; 23331;	; TTC28;	; NM_001145418;	; 23331:TTC28:NM_001145418:R-Rcds-R3utr;
chr22	28379120	28379480	p009_HUMAN_siControl_22709	5	-	28379120	28379480	0	1	360	0	1.288e-09	1.349e-08	4.84	; 23331;	; TTC28;	; NM_001145418;	; 23331:TTC28:NM_001145418:R-Rcds-R;
chr22	28379539	28379660	p009_HUMAN_siControl_22710	4	-	28379539	28379660	0	1	121	0	5.754e-05	3.802e-04	3.85	; 23331;	; TTC28;	; NM_001145418;	; 23331:TTC28:NM_001145418:R-Rcds-R;
chr22	28394788	28394969	p009_HUMAN_siControl_22711	6	-	28394788	28394969	0	1	181	0	3.020e-06	2.344e-05	5.24	; 23331;	; TTC28;	; NM_001145418;	; 23331:TTC28:NM_001145418:R-Rcds-R;
chr22	28501331	28501512	p009_HUMAN_siControl_22712	4	-	28501331	28501512	0	1	181	0	1.202e-04	7.762e-04	3.14	; 23331;	; TTC28;	; NM_001145418;	; 23331:TTC28:NM_001145418:R-Rcds-R;
chr22	28501571	28501632	p009_HUMAN_siControl_22713	3	-	28501571	28501632	0	1	61	0	6.457e-03	3.020e-02	2.1	; 23331;	; TTC28;	; NM_001145418;	; 23331:TTC28:NM_001145418:R-Rcds-R;
chr22	28501691	28503280	p009_HUMAN_siControl_22714	6	-	28501691	28503280	0	2	99,231,	0.1358	9.333e-10	9.772e-09	5.39	; 23331;	; TTC28;	; NM_001145418;	; 23331:TTC28:NM_001145418:R-Rcds-R;
chr22	28503339	28503579	p009_HUMAN_siControl_22715	13	-	28503339	28503579	0	1	240	0	3.090e-07	2.692e-06	12.1	; 23331;	; TTC28;	; NM_001145418;	; 23331:TTC28:NM_001145418:R-Rcds-R;
chr22	28503908	28504058	p009_HUMAN_siControl_22716	4	-	28503908	28504058	0	1	150	0	5.754e-05	3.802e-04	3.72	; 23331;	; TTC28;	; NM_001145418;	; 23331:TTC28:NM_001145418:R-Rcds-R;
chr22	28559224	28559435	p009_HUMAN_siControl_22717	4	-	28559224	28559435	0	1	211	0	3.715e-05	2.512e-04	3.59	; 23331;	; TTC28;	; NM_001145418;	; 23331:TTC28:NM_001145418:R-Rcds-R;
chrX	122745323	122747528	p009_HUMAN_siControl_23508	3	-	122745323	122747528	0	3	44,158,39,	0,1926,2166	1.820e-07	1.585e-06	2.99	; 57187;	; THOC2;	; NM_001081550;	; 57187:THOC2:NM_001081550:R-Rcds-R;
chrX	122755260	122755380	p009_HUMAN_siControl_23509	2	-	122755260	122755380	0	1	120	0	5.248e-04	3.020e-03	1.78	; 57187;	; THOC2;	; NM_001081550;	; 57187:THOC2:NM_001081550:R-Rcds-R;
chrX	122866813	122866904	p009_HUMAN_siControl_23510	4	-	122866813	122866904	0	1	91	0	7.079e-05	4.677e-04	3.02	; 57187;	; THOC2;	; NM_001081550;	; 57187:THOC2:NM_001081550:R5utr-Rcds-R;
chrX	40944917	40945188	p009_HUMAN_siControl_22985	3	+	40944917	40945188	0	1	271	0	3.020e-05	2.089e-04	2.28	; 8239;	; USP9X;	; NM_001039590; NM_001039591;	; 8239:USP9X:NM_001039590:R5utr-R-R; 8239:USP9X:NM_001039591:R5utr-R-R;
chrX	40945306	40982908	p009_HUMAN_siControl_22986	4	+	40945306	40982908	0	2	56,185,	0.37417	7.943e-18	1.259e-16	3.16	; 8239;	; USP9X;	; NM_001039590; NM_001039591;	; 8239:USP9X:NM_001039590:R5utr-Rcds-R; 8239:USP9X:NM_001039591:R5utr-Rcds-R;
chrX	41025202	41025352	p009_HUMAN_siControl_22987	3	+	41025202	41025352	0	1	150	0	3.981e-14	5.012e-13	2.55	; 8239;	; USP9X;	; NM_001039590; NM_001039591;	; 8239:USP9X:NM_001039590:R-Rcds-R; 8239:USP9X:NM_001039591:R-Rcds-R;
chrX	41075267	41075777	p009_HUMAN_siControl_22988	5	+	41075267	41075777	0	1	510	0	3.981e-60	2.512e-58	4.86	; 8239;	; USP9X;	; NM_001039590; NM_001039591;	; 8239:USP9X:NM_001039590:R-Rcds-R; 8239:USP9X:NM_001039591:R-Rcds-R;
chrX	41089818	41091938	p009_HUMAN_siControl_22989	3	+	41089818	41091938	0	2	31,299,	0.1821	1.995e-25	5.012e-24	2.67	; 8239;	; USP9X;	; NM_001039590; NM_001039591;	; 8239:USP9X:NM_001039590:R-Rcds-R3utr; 8239:USP9X:NM_001039591:R-Rcds-R3utr;

## Sheet: A549 gene list of TE down
chr	chromStart	chromEnd	name	score	strand	thickStart	thickEnd	itemRgb	blockCount	blockSizes	blockStarts	pval	fdr	fold_enrchment	gene_overlapping
chr1	38462737	38463064	p009_HUMAN_siControl_1482	5	-	38462737	38463064	0	1	327	0	6.457e-04	3.715e-03	4.04	; 2275;	; FHL3;	; NM_001243878; NM_004468;	; 2275:FHL3:NM_001243878:R-R-R3utr; 2275:FHL3:NM_004468:R-R-R3utr;
chr1	1309474	1309714	p009_HUMAN_siControl_1186	4	-	1309474	1309714	0	1	240	0	2.512e-51	1.259e-49	3.47	; 54998;	; AURKAIP1;	; NM_001127229; NM_001127230; NM_017900;	; 54998:AURKAIP1:NM_001127229:R-Rcds-R; 54998:AURKAIP1:NM_017900:R-Rcds-R; 54998:AURKAIP1:NM_001127230:R-Rcds-R;
chr1	1310180	1310241	p009_HUMAN_siControl_1187	3	-	1310180	1310241	0	1	61	0	3.020e-05	2.089e-04	2.19	; ;	; ;	; ;	; :::R5utr-Rcds-R3utr;
chr1	1310519	1310729	p009_HUMAN_siControl_1188	7	-	1310519	1310729	0	1	210	0	3.802e-06	2.951e-05	6.96	; 54998;	; AURKAIP1;	; NM_001127229; NM_001127230; NM_017900;	; 54998:AURKAIP1:NM_001127229:R5utr-R-R; 54998:AURKAIP1:NM_017900:R5utr-R-R; 54998:AURKAIP1:NM_001127230:R5utr-R-R;
chr1	32538532	32540552	p009_HUMAN_siControl_280	18	+	32538532	32540552	0	2	120,1,	0.2019	5.129e-05	3.467e-04	17.1	; 55116;	; TMEM39B;	; NM_001319677; NM_001319678; NM_001319679; NM_018056;	; 55116:TMEM39B:NM_001319678:R5utr-R-R; 55116:TMEM39B:NM_001319679:R5utr-R-R; 55116:TMEM39B:NM_018056:R5utr-Rcds-R; 55116:TMEM39B:NM_001319677:R5utr-R-R;
chr1	153932291	153932382	p009_HUMAN_siControl_1817	2	-	153932291	153932382	0	1	91	0	1.023e-04	6.607e-04	1.46	; 27173;	; SLC39A1;	; NM_001271957; NM_001271958; NM_001271959; NM_001271960; NM_001271961; NM_014437;	; 27173:SLC39A1:NM_001271957:R-R-R3utr; 27173:SLC39A1:NM_001271959:R-R-R3utr; 27173:SLC39A1:NM_001271958:R-R-R3utr; 27173:SLC39A1:NM_001271961:R-R-R3utr; 27173:SLC39A1:NM_014437:R-R-R3utr; 27173:SLC39A1:NM_001271960:R-R-R3utr;
chr1	153935160	153935340	p009_HUMAN_siControl_1818	6	-	153935160	153935340	0	1	180	0	1.778e-10	1.950e-09	5.84	; 27173;	; SLC39A1;	; NM_001271957; NM_001271958; NM_001271959; NM_001271960; NM_001271961; NM_014437;	; 27173:SLC39A1:NM_001271957:R5utr-Rcds-R; 27173:SLC39A1:NM_001271959:R5utr-Rcds-R; 27173:SLC39A1:NM_001271958:R5utr-Rcds-R; 27173:SLC39A1:NM_001271961:R5utr-Rcds-R; 27173:SLC39A1:NM_014437:R5utr-Rcds-R; 27173:SLC39A1:NM_001271960:R5utr-Rcds-R;
chr1	153935907	153936089	p009_HUMAN_siControl_1819	12	-	153935907	153936089	0	2	61,119,	0.63	2.951e-05	2.042e-04	11.7	; 27173;	; SLC39A1;	; NM_001271958; NM_001271959; NM_001271960; NM_001271961; NM_014437;	; 27173:SLC39A1:NM_001271959:R5utr-R-R; 27173:SLC39A1:NM_001271958:R5utr-R-R; 27173:SLC39A1:NM_001271961:R5utr-R-R; 27173:SLC39A1:NM_014437:R5utr-R-R; 27173:SLC39A1:NM_001271960:R5utr-R-R;
chr1	155178847	155178967	p009_HUMAN_siControl_739	18	+	155178847	155178967	0	1	120	0	2.818e-05	1.995e-04	18	; 4580;	; MTX1;	; NM_002455; NM_198883;	; 4580:MTX1:NM_002455:R-Rcds-R; 4580:MTX1:NM_198883:R-Rcds-R;
chr1	155183354	155183624	p009_HUMAN_siControl_740	6	+	155183354	155183624	0	1	270	0	2.512e-41	1.000e-39	5.07	; 4580;	; MTX1;	; NM_002455; NM_198883;	; 4580:MTX1:NM_002455:R-Rcds-R3utr; 4580:MTX1:NM_198883:R-Rcds-R3utr;
chr1	181057993	181058586	p009_HUMAN_siControl_882	9	+	181057993	181058586	0	1	593	0	3.981e-50	1.995e-48	8.09	; 51278;	; IER5;	; NM_016545;	; 51278:IER5:NM_016545:R5utr-Rcds-R;
chr1	181058704	181059742	p009_HUMAN_siControl_883	17	+	181058704	181059742	0	1	1038	0	1.000e-241	1.000e-238	16.9	; 51278;	; IER5;	; NM_016545;	; 51278:IER5:NM_016545:R-Rcds-R3utr;
chr1	155034832	155035192	p009_HUMAN_siControl_731	5	+	155034832	155035192	0	2	13,257,	0.103	2.512e-20	5.012e-19	4.08	; 8751;	; ADAM15;	; NM_001261464; NM_001261465; NM_003815; NM_207191; NM_207194; NM_207195; NM_207196; NM_207197; NR_048577; NR_048578; NR_048579;	; 8751:ADAM15:NM_001261464:R-Rcds-R3utr; 8751:ADAM15:NM_001261465:R-R-R3utr; 8751:ADAM15:NM_003815:R-Rcds-R3utr; 8751:ADAM15:NM_207191:R-R-R3utr; 8751:ADAM15:NM_207194:R-Rcds-R3utr; 8751:ADAM15:NM_207195:R-Rcds-R3utr; 8751:ADAM15:NM_207196:R-Rcds-R3utr; 8751:ADAM15:NM_207197:R-Rcds-R3utr; 8751:ADAM15:NR_048577:R-R-R; 8751:ADAM15:NR_048578:R-R-R; 8751:ADAM15:NR_048579:R-R-R;
chr1	11979644	11979854	p009_HUMAN_siControl_1272	4	-	11979644	11979854	0	1	210	0	1.000e-07	9.120e-07	3.65	; 90231;	; KIAA2013;	; NM_138346;	; 90231:KIAA2013:NM_138346:R-R-R3utr;
chr1	11980032	11982323	p009_HUMAN_siControl_1273	5	-	11980032	11982323	0	2	357,92,	0.2199	5.012e-28	1.259e-26	4.1	; 90231;	; KIAA2013;	; NM_138346;	; 90231:KIAA2013:NM_138346:R-Rcds-R3utr;
chr1	11982650	11983009	p009_HUMAN_siControl_1274	4	-	11982650	11983009	0	1	359	0	6.310e-26	1.585e-24	3.06	; 90231;	; KIAA2013;	; NM_138346;	; 90231:KIAA2013:NM_138346:R-Rcds-R;
chr1	11983187	11983397	p009_HUMAN_siControl_1275	3	-	11983187	11983397	0	1	210	0	7.586e-10	7.943e-09	2.48	; 90231;	; KIAA2013;	; NM_138346;	; 90231:KIAA2013:NM_138346:R-Rcds-R;
chr1	11983515	11986097	p009_HUMAN_siControl_1276	11	-	11983515	11986097	0	2	31,836,	0.1746	3.981e-44	1.995e-42	10.4	; 90231;	; KIAA2013;	; NM_138346;	; 90231:KIAA2013:NM_138346:R-Rcds-R;
chr1	43824625	43824906	p009_HUMAN_siControl_383	4	+	43824625	43824906	0	2	52,128,	0.153	1.622e-08	1.549e-07	3.26	; 991;	; CDC20;	; NM_001255;	; 991:CDC20:NM_001255:R5utr-Rcds-R;
chr1	9662308	9662428	p009_HUMAN_siControl_70	4	+	9662308	9662428	0	1	120	0	1.175e-03	6.457e-03	3.47	; 199953;	; TMEM201;	; NM_001010866; NM_001130924;	; 199953:TMEM201:NM_001130924:R-Rcds-R; 199953:TMEM201:NM_001010866:R-Rcds-R3utr;
chr1	9673172	9673442	p009_HUMAN_siControl_71	15	+	9673172	9673442	0	1	270	0	1.047e-09	1.096e-08	14.8	; 199953;	; TMEM201;	; NM_001130924;	; 199953:TMEM201:NM_001130924:R-R-R3utr;
chr1	23107946	23111361	p009_HUMAN_siControl_188	9	+	23107946	23111361	0	2	32,477,	0.2938	2.512e-55	1.585e-53	8.93	; 2048;	; EPHB2;	; NM_001309192; NM_001309193; NM_004442; NM_017449;	; 2048:EPHB2:NM_001309192:R-Rcds-R; 2048:EPHB2:NM_001309193:R-Rcds-R; 2048:EPHB2:NM_004442:R-Rcds-R; 2048:EPHB2:NM_017449:R-Rcds-R;
chr1	23191452	23191632	p009_HUMAN_siControl_189	3	+	23191452	23191632	0	1	180	0	3.311e-08	3.090e-07	2.94	; 2048;	; EPHB2;	; NM_001309192; NM_001309193; NM_004442; NM_017449;	; 2048:EPHB2:NM_001309192:R-Rcds-R; 2048:EPHB2:NM_001309193:R-Rcds-R; 2048:EPHB2:NM_004442:R-Rcds-R; 2048:EPHB2:NM_017449:R-Rcds-R;
chr1	23240120	23241076	p009_HUMAN_siControl_190	17	+	23240120	23241076	0	1	956	0	1.259e-60	7.943e-59	16.6	; 2048;	; EPHB2;	; NM_001309192; NM_001309193; NM_004442; NM_017449;	; 2048:EPHB2:NM_001309192:R-R-R3utr; 2048:EPHB2:NM_001309193:R-Rcds-R3utr; 2048:EPHB2:NM_004442:R-R-R3utr; 2048:EPHB2:NM_017449:R-R-R3utr;
chr1	23241314	23241375	p009_HUMAN_siControl_191	4	+	23241314	23241375	0	1	61	0	2.570e-03	1.318e-02	3.03	; 2048;	; EPHB2;	; NM_001309192; NM_001309193; NM_004442; NM_017449;	; 2048:EPHB2:NM_001309192:R-R-R3utr; 2048:EPHB2:NM_001309193:R-R-R3utr; 2048:EPHB2:NM_004442:R-R-R3utr; 2048:EPHB2:NM_017449:R-R-R3utr;
chr1	10459084	10459174	p009_HUMAN_siControl_85	2	+	10459084	10459174	0	1	90	0	3.981e-45	1.585e-43	1.86	; 5226;	; PGD;	; NM_001304451; NM_002631;	; 5226:PGD:NM_001304451:R5utr-R-R; 5226:PGD:NM_002631:R5utr-R-R;
chr1	10479753	10479933	p009_HUMAN_siControl_86	2	+	10479753	10479933	0	1	180	0	5.012e-43	2.512e-41	1.43	; 5226;	; PGD;	; NM_001304451; NM_001304452; NM_002631;	; 5226:PGD:NM_001304451:R-Rcds-R3utr; 5226:PGD:NM_002631:R-Rcds-R3utr; 5226:PGD:NM_001304452:R-Rcds-R3utr;
chr1	27180294	27180654	p009_HUMAN_siControl_241	6	+	27180294	27180654	0	1	360	0	3.981e-27	1.000e-25	5.47	; 84243;	; ZDHHC18;	; NM_032283;	; 84243:ZDHHC18:NM_032283:R-Rcds-R3utr;
chr1	27180294	27180654	p009_HUMAN_siControl_241	6	+	27180294	27180654	0	1	360	0	3.981e-27	1.000e-25	5.47	; 84243;	; ZDHHC18;	; NM_032283;	; 84243:ZDHHC18:NM_032283:R-Rcds-R3utr;
chr2	27170048	27170258	p009_HUMAN_siControl_2303	5	+	27170048	27170258	0	1	210	0	4.786e-05	3.236e-04	4.79	; 56896;	; DPYSL5;	; NM_001253723; NM_001253724; NM_020134;	; 56896:DPYSL5:NM_020134:R-R-R3utr; 56896:DPYSL5:NM_001253723:R-R-R3utr; 56896:DPYSL5:NM_001253724:R-R-R3utr;
chr2	25042338	25043667	p009_HUMAN_siControl_3133	8	-	25042338	25043667	0	2	645,75,	0.1254	7.943e-67	6.310e-65	7.12	; 109;	; ADCY3;	; NM_001320613; NM_004036;	; 109:ADCY3:NM_001320613:R-Rcds-R3utr; 109:ADCY3:NM_004036:R-Rcds-R3utr;
chr2	25141245	25141845	p009_HUMAN_siControl_3134	12	-	25141245	25141845	0	1	600	0	1.995e-85	1.995e-83	12	; 109;	; ADCY3;	; NM_001320613; NM_004036;	; 109:ADCY3:NM_001320613:R-Rcds-R; 109:ADCY3:NM_004036:R-Rcds-R;
chr2	27422544	27422605	p009_HUMAN_siControl_3150	2	-	27422544	27422605	0	1	61	0	3.467e-03	1.738e-02	1.8	; 8884;	; SLC5A6;	; NM_021095; NR_028323;	; 8884:SLC5A6:NM_021095:R-R-R3utr; 8884:SLC5A6:NR_028323:R-R-R;
chr2	27422814	27423025	p009_HUMAN_siControl_3151	5	-	27422814	27423025	0	1	211	0	7.943e-33	2.512e-31	4.83	; 8884;	; SLC5A6;	; NM_021095; NR_028323;	; 8884:SLC5A6:NM_021095:R-R-R3utr; 8884:SLC5A6:NR_028323:R-R-R;
chr2	27423114	27423325	p009_HUMAN_siControl_3152	4	-	27423114	27423325	0	1	211	0	1.259e-11	1.622e-10	3.05	; 8884;	; SLC5A6;	; NM_021095; NR_028323;	; 8884:SLC5A6:NM_021095:R-Rcds-R3utr; 8884:SLC5A6:NR_028323:R-R-R;
chr2	27430430	27430611	p009_HUMAN_siControl_3153	3	-	27430430	27430611	0	1	181	0	2.291e-08	2.188e-07	2.75	; 8884;	; SLC5A6;	; NM_021095; NR_028323;	; 8884:SLC5A6:NM_021095:R5utr-Rcds-R; 8884:SLC5A6:NR_028323:R-R-R;
chr2	27434807	27435175	p009_HUMAN_siControl_3154	6	-	27434807	27435175	0	2	13,288,	0.8	1.585e-14	1.995e-13	5.57	; 8884;	; SLC5A6;	; NM_021095; NR_028323;	; 8884:SLC5A6:NM_021095:R5utr-R-R; 8884:SLC5A6:NR_028323:R-R-R;
chr2	20400557	20401006	p009_HUMAN_siControl_3114	5	-	20400557	20401006	0	1	449	0	1.995e-75	1.585e-73	4.87	; 6382;	; SDC1;	; NM_001006946; NM_002997;	; 6382:SDC1:NM_002997:R-R-R3utr; 6382:SDC1:NM_001006946:R-R-R3utr;
chr2	20401454	20401724	p009_HUMAN_siControl_3115	7	-	20401454	20401724	0	1	270	0	1.000e-220	1.000e-217	6.91	; 6382;	; SDC1;	; NM_001006946; NM_002997;	; 6382:SDC1:NM_002997:R-R-R3utr; 6382:SDC1:NM_001006946:R-R-R3utr;
chr2	20402022	20402591	p009_HUMAN_siControl_3116	12	-	20402022	20402591	0	1	569	0	0.000e+00	0.000e+00	11.1	; 6382;	; SDC1;	; NM_001006946; NM_002997;	; 6382:SDC1:NM_002997:R-Rcds-R3utr; 6382:SDC1:NM_001006946:R-Rcds-R3utr;
chr2	20424679	20425045	p009_HUMAN_siControl_3117	6	-	20424679	20425045	0	2	248,23,	0.343	3.981e-50	1.995e-48	5.12	; 6382;	; SDC1;	; NM_001006946; NM_002997;	; 6382:SDC1:NM_002997:R5utr-R-R; 6382:SDC1:NM_001006946:R5utr-R-R;
chr2	25042346	25043303	p009_HUMAN_siControl_2283	9	+	25042346	25043303	0	1	957	0	1.585e-64	1.259e-62	8.13	; 79172;	; CENPO;	; NM_001199803; NM_001322101; NM_024322; NR_136182; NR_136183; NR_136184;	; 79172:CENPO:NM_001199803:R-R-R3utr; 79172:CENPO:NM_001322101:R-R-R3utr; 79172:CENPO:NM_024322:R-R-R3utr; 79172:CENPO:NR_136182:R-R-R; 79172:CENPO:NR_136183:R-R-R; 79172:CENPO:NR_136184:R-R-R;
chr2	25043511	25043721	p009_HUMAN_siControl_2284	3	+	25043511	25043721	0	1	210	0	1.000e-11	1.175e-10	2.87	; 79172;	; CENPO;	; NM_001199803; NM_001322101; NM_024322; NR_136182; NR_136183; NR_136184;	; 79172:CENPO:NM_001199803:R-R-R3utr; 79172:CENPO:NM_001322101:R-R-R3utr; 79172:CENPO:NM_024322:R-R-R3utr; 79172:CENPO:NR_136182:R-R-R; 79172:CENPO:NR_136183:R-R-R; 79172:CENPO:NR_136184:R-R-R;
chr2	219134742	219134893	p009_HUMAN_siControl_3661	4	-	219134742	219134893	0	1	151	0	9.772e-06	7.244e-05	3.09	; 14;	; AAMP;	; NM_001087; NM_001302545;	; 14:AAMP:NM_001087:R5utr-Rcds-R; 14:AAMP:NM_001302545:R5utr-Rcds-R;
chr2	219525665	219525814	p009_HUMAN_siControl_2952	4	+	219525665	219525814	0	1	149	0	2.570e-06	2.042e-05	3.4	; 617;	; BCS1L;	; NM_001079866; NM_001257342; NM_001257343; NM_001257344; NM_001320717; NM_004328;	; 617:BCS1L:NM_001079866:R5utr-Rcds-R; 617:BCS1L:NM_001257342:R5utr-Rcds-R; 617:BCS1L:NM_001257343:R5utr-Rcds-R; 617:BCS1L:NM_001257344:R5utr-Rcds-R; 617:BCS1L:NM_001320717:R5utr-Rcds-R; 617:BCS1L:NM_004328:R5utr-Rcds-R;
chr3	43121210	43121388	p009_HUMAN_siControl_23853	3	-	43121210	43121388	0	1	178	0	2.042e-04	1.259e-03	2.47	; 84892;	; POMGNT2;	; NM_032806;	; 84892:POMGNT2:NM_032806:R-Rcds-R;
chr3	43121623	43122126	p009_HUMAN_siControl_23854	6	-	43121623	43122126	0	1	503	0	2.512e-14	3.162e-13	5.9	; 84892;	; POMGNT2;	; NM_032806;	; 84892:POMGNT2:NM_032806:R-Rcds-R;
chr3	52014950	52015216	p009_HUMAN_siControl_4000	10	+	52014950	52015216	0	1	266	0	2.512e-24	6.310e-23	9.88	; 25864;	; ABHD14A;	; NM_015407;	; 25864:ABHD14A:NM_015407:R-Rcds-R3utr;
chr4	89079726	89079787	p009_HUMAN_siControl_5700	3	-	89079726	89079787	0	1	61	0	5.623e-04	3.236e-03	2.76	; 9429;	; ABCG2;	; NM_004827;	; 9429:ABCG2:NM_004827:R5utr-R-R;
chr4	77660192	77660582	p009_HUMAN_siControl_5243	5	+	77660192	77660582	0	1	390	0	2.138e-06	1.698e-05	4.83	; 57619;	; SHROOM3;	; NM_020859;	; 57619:SHROOM3:NM_020859:R-Rcds-R;
chr4	77675592	77675832	p009_HUMAN_siControl_5244	6	+	77675592	77675832	0	1	240	0	4.467e-07	3.802e-06	5.21	; 57619;	; SHROOM3;	; NM_020859;	; 57619:SHROOM3:NM_020859:R-Rcds-R;
chr4	77677686	77677957	p009_HUMAN_siControl_5245	4	+	77677686	77677957	0	1	271	0	5.754e-05	3.802e-04	3.93	; 57619;	; SHROOM3;	; NM_020859;	; 57619:SHROOM3:NM_020859:R-Rcds-R;
chr4	77700181	77700632	p009_HUMAN_siControl_5246	8	+	77700181	77700632	0	1	451	0	1.023e-09	1.072e-08	7.94	; 57619;	; SHROOM3;	; NM_020859;	; 57619:SHROOM3:NM_020859:R-Rcds-R3utr;
chr4	139965818	139966680	p009_HUMAN_siControl_5379	8	+	139965818	139966680	0	1	862	0	7.943e-23	1.585e-21	7.14	; 25819;	; NOCT;	; NM_012118;	; 25819:NOCT:NM_012118:R-Rcds-R3utr;
chr4	1723216	1723366	p009_HUMAN_siControl_5057	4	+	1723216	1723366	0	1	150	0	6.457e-06	4.898e-05	3.1	; 10460;	; TACC3;	; NM_006342;	; 10460:TACC3:NM_006342:R5utr-R-R;
chr4	1729718	1732622	p009_HUMAN_siControl_5058	10	+	1729718	1732622	0	2	796,9,	0.2895	5.012e-64	3.981e-62	9.24	; 10460;	; TACC3;	; NM_006342;	; 10460:TACC3:NM_006342:R-Rcds-R;
chr5	71515803	71515953	p009_HUMAN_siControl_6643	2	-	71515803	71515953	0	1	150	0	5.129e-05	3.467e-04	1.48	; 23107;	; MRPS27;	; NM_001286748; NM_001286751; NM_015084;	; 23107:MRPS27:NM_001286748:R-R-R3utr; 23107:MRPS27:NM_001286751:R-R-R3utr; 23107:MRPS27:NM_015084:R-R-R3utr;
chr5	71516371	71516850	p009_HUMAN_siControl_6644	10	-	71516371	71516850	0	1	479	0	1.000e-232	1.000e-229	9.5	; 23107;	; MRPS27;	; NM_001286748; NM_001286751; NM_015084;	; 23107:MRPS27:NM_001286748:R-Rcds-R3utr; 23107:MRPS27:NM_001286751:R-Rcds-R3utr; 23107:MRPS27:NM_015084:R-Rcds-R3utr;
chr5	137621196	137621435	p009_HUMAN_siControl_6792	4	-	137621196	137621435	0	1	239	0	5.623e-05	3.715e-04	3.98	; 995;	; CDC25C;	; NM_001287582; NM_001287583; NM_001318098; NM_001790; NM_022809;	; 995:CDC25C:NM_001287582:R-Rcds-R3utr; 995:CDC25C:NM_001790:R-Rcds-R3utr; 995:CDC25C:NM_022809:R-Rcds-R3utr; 995:CDC25C:NM_001287583:R-Rcds-R3utr; 995:CDC25C:NM_001318098:R-Rcds-R3utr;
chr6	33423410	33423944	p009_HUMAN_siControl_24047	5	+	33423410	33423944	0	1	534	0	2.089e-09	2.138e-08	4.99	; 221504;	; ZBTB9;	; NM_152735;	; 221504:ZBTB9:NM_152735:R-Rcds-R;
chr6	33424091	33424299	p009_HUMAN_siControl_24048	43	+	33424091	33424299	0	1	208	0	7.943e-24	1.585e-22	42.2	; 221504;	; ZBTB9;	; NM_152735;	; 221504:ZBTB9:NM_152735:R-Rcds-R;
chr6	43027003	43027242	p009_HUMAN_siControl_7846	8	-	43027003	43027242	0	1	239	0	1.585e-16	2.512e-15	7.19	; 51069;	; MRPL2;	; NM_001300848; NM_015950;	; 51069:MRPL2:NM_001300848:R5utr-Rcds-R; 51069:MRPL2:NM_015950:R5utr-Rcds-R;
chr6	31378469	31379074	p009_HUMAN_siControl_7189	4	+	31378469	31379074	0	2	105,226,	0.379	7.943e-13	1.000e-11	3.08	; 100507436;	; MICA;	; NM_000247; NM_001289154;	; 100507436:MICA:NM_000247:R-Rcds-R; 100507436:MICA:NM_001289154:R5utr-Rcds-R;
chr6	44267329	44267658	p009_HUMAN_siControl_7866	10	-	44267329	44267658	0	1	329	0	1.660e-06	1.318e-05	9.28	; 57505;	; AARS2;	; NM_020745;	; 57505:AARS2:NM_020745:R-R-R3utr;
chr6	44267956	44268226	p009_HUMAN_siControl_7867	10	-	44267956	44268226	0	1	270	0	5.012e-14	6.310e-13	9.58	; 57505;	; AARS2;	; NM_020745;	; 57505:AARS2:NM_020745:R-R-R3utr;
chr6	39157669	39157819	p009_HUMAN_siControl_7815	5	-	39157669	39157819	0	1	150	0	7.943e-06	5.888e-05	4.88	; 8645;	; KCNK5;	; NM_003740;	; 8645:KCNK5:NM_003740:R-R-R3utr;
chr6	39158295	39159219	p009_HUMAN_siControl_7816	67	-	39158295	39159219	0	1	924	0	1.585e-25	3.981e-24	66.5	; 8645;	; KCNK5;	; NM_003740;	; 8645:KCNK5:NM_003740:R-Rcds-R3utr;
chr6	33371532	33373383	p009_HUMAN_siControl_7225	10	+	33371532	33373383	0	2	374,755,	0.1096	3.981e-30	1.259e-28	9.76	; 3833;	; KIFC1;	; NM_002263;	; 3833:KIFC1:NM_002263:R-Rcds-R;
chr6	30656178	30656476	p009_HUMAN_siControl_7722	10	-	30656178	30656476	0	1	298	0	6.310e-41	2.512e-39	9.47	; 11270;	; NRM;	; NM_001270707; NM_001270708; NM_001270709; NM_001270710; NM_007243; NR_073065; NR_073066; NR_073072;	; 11270:NRM:NR_073072:R-R-R; 11270:NRM:NM_001270707:R-Rcds-R3utr; 11270:NRM:NM_001270708:R-R-R3utr; 11270:NRM:NM_001270709:R-Rcds-R3utr; 11270:NRM:NM_001270710:R-R-R3utr; 11270:NRM:NR_073065:R-R-R; 11270:NRM:NR_073066:R-R-R; 11270:NRM:NM_007243:R-Rcds-R3utr;
chr6	44201320	44201530	p009_HUMAN_siControl_7318	4	+	44201320	44201530	0	1	210	0	1.259e-11	1.622e-10	3.98	; 2030;	; SLC29A1;	; NM_001078175; NM_001078177; NM_001304462; NM_001304463; NM_001304465; NM_001304466;	; 2030:SLC29A1:NM_001304462:R-R-R3utr; 2030:SLC29A1:NM_001304465:R-R-R3utr; 2030:SLC29A1:NM_001304466:R-R-R3utr; 2030:SLC29A1:NM_001078175:R-R-R3utr; 2030:SLC29A1:NM_001304463:R-R-R3utr; 2030:SLC29A1:NM_001078177:R-R-R3utr;
chr7	2472290	2472587	p009_HUMAN_siControl_8184	5	+	2472290	2472587	0	1	297	0	1.995e-20	3.981e-19	4.42	; 55501;	; CHST12;	; NM_001243794; NM_001243795; NM_018641;	; 55501:CHST12:NM_001243795:R-Rcds-R; 55501:CHST12:NM_001243794:R-Rcds-R; 55501:CHST12:NM_018641:R-Rcds-R;
chr7	2473208	2473713	p009_HUMAN_siControl_8185	20	+	2473208	2473713	0	1	505	0	1.000e-156	1.000e-154	19.1	; 55501;	; CHST12;	; NM_001243794; NM_001243795; NM_018641;	; 55501:CHST12:NM_001243795:R-Rcds-R3utr; 55501:CHST12:NM_001243794:R-Rcds-R3utr; 55501:CHST12:NM_018641:R-Rcds-R3utr;
chr7	2474037	2474216	p009_HUMAN_siControl_8186	28	+	2474037	2474216	0	1	179	0	2.692e-09	2.754e-08	27.9	; 55501;	; CHST12;	; NM_001243794; NM_001243795; NM_018641;	; 55501:CHST12:NM_001243795:R-R-R3utr; 55501:CHST12:NM_001243794:R-R-R3utr; 55501:CHST12:NM_018641:R-R-R3utr;
chr8	128748032	128750664	p009_HUMAN_siControl_9640	8	+	128748032	128750664	0	3	50,555,171,	0,282,2461	3.981e-24	7.943e-23	7.79	; 4609;	; MYC;	; NM_002467;	; 4609:MYC:NM_002467:R5utr-Rcds-R;
chr8	128750783	128751082	p009_HUMAN_siControl_9641	5	+	128750783	128751082	0	1	299	0	1.000e-118	1.000e-116	4.4	; 4609;	; MYC;	; NM_002467;	; 4609:MYC:NM_002467:R-Rcds-R;
chr8	128752755	128753501	p009_HUMAN_siControl_9642	22	+	128752755	128753501	0	1	746	0	0.000e+00	0.000e+00	21.5	; 4609;	; MYC;	; NM_002467;	; 4609:MYC:NM_002467:R-Rcds-R3utr;
chr8	145582246	145582366	p009_HUMAN_siControl_9704	3	+	145582246	145582366	0	1	120	0	1.047e-03	5.754e-03	2.57	; 79581;	; SLC52A2;	; NM_001253815; NM_001253816; NM_024531; NR_045600;	; 79581:SLC52A2:NM_001253816:R5utr-R-R; 79581:SLC52A2:NM_001253815:R5utr-R-R; 79581:SLC52A2:NR_045600:R-R-R; 79581:SLC52A2:NM_024531:R5utr-R-R;
chr8	145584531	145584948	p009_HUMAN_siControl_9705	6	+	145584531	145584948	0	1	417	0	1.000e-126	1.000e-124	5.1	; 79581;	; SLC52A2;	; NM_001253815; NM_001253816; NM_024531; NR_045600;	; 79581:SLC52A2:NM_001253816:R-Rcds-R3utr; 79581:SLC52A2:NM_001253815:R-Rcds-R3utr; 79581:SLC52A2:NR_045600:R-R-R; 79581:SLC52A2:NM_024531:R-Rcds-R3utr;
chr9	131851375	131851615	p009_HUMAN_siControl_10561	9	+	131851375	131851615	0	1	240	0	3.162e-27	7.943e-26	8.09	; 57171;	; DOLPP1;	; NM_001135917; NM_020438; NR_072983;	; 57171:DOLPP1:NM_001135917:R-R-R3utr; 57171:DOLPP1:NM_020438:R-R-R3utr; 57171:DOLPP1:NR_072983:R-R-R;
chr9	132995443	132995804	p009_HUMAN_siControl_10577	14	+	132995443	132995804	0	1	361	0	1.995e-36	7.943e-35	13.6	; 23413;	; NCS1;	; NM_001128826; NM_014286;	; 23413:NCS1:NM_014286:R-R-R3utr; 23413:NCS1:NM_001128826:R-R-R3utr;
chr9	132999192	132999253	p009_HUMAN_siControl_10578	10	+	132999192	132999253	0	1	61	0	5.370e-03	2.570e-02	9.88	; 23413;	; NCS1;	; NM_001128826; NM_014286;	; 23413:NCS1:NM_014286:R-R-R3utr; 23413:NCS1:NM_001128826:R-R-R3utr;
chr9	123639545	123639606	p009_HUMAN_siControl_11024	14	-	123639545	123639606	0	1	61	0	5.370e-04	3.162e-03	13.5	; 26147;	; PHF19;	; NM_001009936; NM_001286843; NM_015651;	; 26147:PHF19:NM_015651:R5utr-R-R; 26147:PHF19:NM_001009936:R5utr-R-R; 26147:PHF19:NM_001286843:R5utr-R-R;
chr9	123666972	123667242	p009_HUMAN_siControl_11025	19	-	123666972	123667242	0	1	270	0	1.549e-05	1.122e-04	18.9	; 7185;	; TRAF1;	; NM_001190945; NM_001190947; NM_005658;	; 7185:TRAF1:NM_001190947:R-R-R3utr; 7185:TRAF1:NM_005658:R-R-R3utr; 7185:TRAF1:NM_001190945:R-R-R3utr;
chr10	97423272	97423572	p009_HUMAN_siControl_12064	17	-	97423272	97423572	0	1	300	0	1.000e-140	1.000e-138	17	; 26123;	; TCTN3;	; NM_001143973; NM_015631;	; 26123:TCTN3:NM_001143973:R-R-R3utr; 26123:TCTN3:NM_015631:R-R-R3utr;
chr10	97423631	97440251	p009_HUMAN_siControl_12065	5	-	97423631	97440251	0	2	426,23,	0.16597	6.310e-53	3.162e-51	4.48	; 26123;	; TCTN3;	; NM_001143973; NM_015631;	; 26123:TCTN3:NM_001143973:R-Rcds-R3utr; 26123:TCTN3:NM_015631:R-Rcds-R3utr;
chr10	97453660	97453780	p009_HUMAN_siControl_12066	9	-	97453660	97453780	0	1	120	0	2.042e-05	1.445e-04	8.98	; 26123;	; TCTN3;	; NM_001143973; NM_015631;	; 26123:TCTN3:NM_001143973:R5utr-R-R; 26123:TCTN3:NM_015631:R5utr-R-R;
chr10	74034158	74035292	p009_HUMAN_siControl_11426	11	+	74034158	74035292	0	2	21,840,	0.294	0.000e+00	0.000e+00	10.5	; 54541;	; DDIT4;	; NM_019058;	; 54541:DDIT4:NM_019058:R-Rcds-R3utr;
chr11	64008470	64009640	p009_HUMAN_siControl_12578	4	+	64008470	64009640	0	2	240,53,	0.1117	7.943e-12	7.943e-11	3.33	; 2286;	; FKBP2;	; NM_001135208; NM_004470; NM_057092;	; 2286:FKBP2:NM_004470:R5utr-R-R; 2286:FKBP2:NM_001135208:R5utr-R-R; 2286:FKBP2:NM_057092:R5utr-R-R;
chr11	64011340	64011607	p009_HUMAN_siControl_12579	4	+	64011340	64011607	0	2	8,168,	0.99	1.259e-16	1.995e-15	3.23	; 2286;	; FKBP2;	; NM_001135208; NM_004470; NM_057092;	; 2286:FKBP2:NM_004470:R-Rcds-R3utr; 2286:FKBP2:NM_001135208:R-Rcds-R3utr; 2286:FKBP2:NM_057092:R-Rcds-R3utr;
chr11	61129425	61129516	p009_HUMAN_siControl_13167	3	-	61129425	61129516	0	1	91	0	2.754e-04	1.698e-03	2.16	; 220002;	; CYB561A3;	; NM_001161454; NM_001300763; NM_153611;	; 220002:CYB561A3:NM_001161454:R5utr-R-R; 220002:CYB561A3:NM_001300763:R5utr-R-R; 220002:CYB561A3:NM_153611:R5utr-R-R;
chr11	64889743	64891998	p009_HUMAN_siControl_12598	5	+	64889743	64891998	0	2	153,25,	0.223	1.230e-08	1.202e-07	4.13	; 740;	; MRPL49;	; NM_004927; NR_037567; NR_037568;	; 740:MRPL49:NR_037567:R-R-R; 740:MRPL49:NM_004927:R5utr-Rcds-R; 740:MRPL49:NR_037568:R-R-R;
chr11	64893360	64893598	p009_HUMAN_siControl_12599	4	+	64893360	64893598	0	1	238	0	1.000e-18	1.995e-17	3.77	; 740;	; MRPL49;	; NM_004927; NR_037567; NR_037568;	; 740:MRPL49:NR_037567:R-R-R; 740:MRPL49:NM_004927:R-R-R3utr; 740:MRPL49:NR_037568:R-R-R;
chr11	65088369	65089002	p009_HUMAN_siControl_24428	14	+	65088369	65089002	0	1	633	0	5.012e-47	2.512e-45	13.2	; 10435;	; CDC42EP2;	; NM_006779;	; 10435:CDC42EP2:NM_006779:R-Rcds-R;
chr11	45931368	45931548	p009_HUMAN_siControl_13121	18	-	45931368	45931548	0	1	180	0	2.818e-05	1.995e-04	18	; 9409;	; PEX16;	; NM_004813; NM_057174;	; 9409:PEX16:NM_004813:R-R-R3utr; 9409:PEX16:NM_057174:R-R-R3utr;
chr11	45931636	45931786	p009_HUMAN_siControl_13122	6	-	45931636	45931786	0	1	150	0	1.122e-05	8.128e-05	5.24	; 9409;	; PEX16;	; NM_004813; NM_057174;	; 9409:PEX16:NM_004813:R-R-R3utr; 9409:PEX16:NM_057174:R-Rcds-R3utr;
chr11	450279	450399	p009_HUMAN_siControl_12239	4	+	450279	450399	0	1	120	0	1.950e-04	1.230e-03	3.19	; 81490;	; PTDSS2;	; NM_001329544; NM_001329545; NM_030783; NR_138046;	; 81490:PTDSS2:NM_001329544:R5utr-R-R; 81490:PTDSS2:NM_001329545:R5utr-R-R; 81490:PTDSS2:NM_030783:R5utr-R-R; 81490:PTDSS2:NR_138046:R-R-R;
chr11	490464	490643	p009_HUMAN_siControl_12240	4	+	490464	490643	0	1	179	0	3.981e-19	6.310e-18	3.36	; 81490;	; PTDSS2;	; NM_001329544; NM_001329545; NM_001329548; NM_030783; NR_138046;	; 81490:PTDSS2:NM_001329548:R-Rcds-R3utr; 81490:PTDSS2:NM_001329544:R-Rcds-R3utr; 81490:PTDSS2:NM_001329545:R-Rcds-R3utr; 81490:PTDSS2:NM_030783:R-Rcds-R3utr; 81490:PTDSS2:NR_138046:R-R-R;
chr11	491148	491387	p009_HUMAN_siControl_12241	5	+	491148	491387	0	1	239	0	3.162e-27	7.943e-26	4.67	; 81490;	; PTDSS2;	; NM_001329544; NM_001329545; NM_001329548; NM_030783; NR_138046;	; 81490:PTDSS2:NM_001329548:R-R-R3utr; 81490:PTDSS2:NM_001329544:R-R-R3utr; 81490:PTDSS2:NM_001329545:R-R-R3utr; 81490:PTDSS2:NM_030783:R-R-R3utr; 81490:PTDSS2:NR_138046:R-R-R;
chr11	2920980	2924482	p009_HUMAN_siControl_12287	9	+	2920980	2924482	0	3	56,83,39,	0,2531,3463	5.888e-07	4.898e-06	8.98	; 5002;	; SLC22A18;	; NM_001315501; NM_001315502; NM_002555; NM_183233;	; 5002:SLC22A18:NM_183233:R5utr-R-R; 5002:SLC22A18:NM_001315502:R5utr-R-R; 5002:SLC22A18:NM_002555:R5utr-R-R; 5002:SLC22A18:NM_001315501:R-Rcds-R;
chr11	75273220	75273481	p009_HUMAN_siControl_12737	4	+	75273220	75273481	0	2	144,67,	0.194	1.000e-14	1.585e-13	3.46	; 871;	; SERPINH1;	; NM_001207014; NM_001235;	; 871:SERPINH1:NM_001207014:R5utr-R-R; 871:SERPINH1:NM_001235:R5utr-R-R;
chr11	75277493	75277644	p009_HUMAN_siControl_12738	3	+	75277493	75277644	0	1	151	0	1.585e-12	1.995e-11	2.43	; 871;	; SERPINH1;	; NM_001207014; NM_001235;	; 871:SERPINH1:NM_001207014:R-Rcds-R; 871:SERPINH1:NM_001235:R-Rcds-R;
chr11	75280449	75283010	p009_HUMAN_siControl_12739	3	+	75280449	75283010	0	2	26,185,	0.2376	3.162e-20	6.310e-19	2.75	; 871;	; SERPINH1;	; NM_001207014; NM_001235;	; 871:SERPINH1:NM_001207014:R-Rcds-R; 871:SERPINH1:NM_001235:R-Rcds-R;
chr11	75283099	75283280	p009_HUMAN_siControl_12740	3	+	75283099	75283280	0	1	181	0	5.012e-19	7.943e-18	2.49	; 871;	; SERPINH1;	; NM_001207014; NM_001235;	; 871:SERPINH1:NM_001207014:R-Rcds-R3utr; 871:SERPINH1:NM_001235:R-Rcds-R3utr;
chr11	75283518	75283819	p009_HUMAN_siControl_12741	5	+	75283518	75283819	0	1	301	0	1.000e-103	1.000e-101	4.11	; 871;	; SERPINH1;	; NM_001207014; NM_001235;	; 871:SERPINH1:NM_001207014:R-R-R3utr; 871:SERPINH1:NM_001235:R-R-R3utr;
chr11	64863616	64863736	p009_HUMAN_siControl_12594	9	+	64863616	64863736	0	1	120	0	4.571e-04	2.692e-03	8.98	; 738;	; VPS51;	; NM_013265; NR_073519;	; 738:VPS51:NM_013265:R5utr-Rcds-R; 738:VPS51:NR_073519:R-R-R;
chr11	64875927	64876137	p009_HUMAN_siControl_12595	5	+	64875927	64876137	0	1	210	0	1.585e-14	2.512e-13	4.94	; 738;	; VPS51;	; NM_013265; NR_073519;	; 738:VPS51:NM_013265:R-Rcds-R; 738:VPS51:NR_073519:R-R-R;
chr11	64878825	64879034	p009_HUMAN_siControl_12596	5	+	64878825	64879034	0	1	209	0	5.012e-24	1.000e-22	4.04	; 738;	; VPS51;	; NM_013265; NR_073519;	; 738:VPS51:NM_013265:R-Rcds-R; 738:VPS51:NR_073519:R-R-R;
chr11	66384052	66384411	p009_HUMAN_siControl_12646	5	+	66384052	66384411	0	1	359	0	5.012e-20	7.943e-19	4.49	; 100526737; 10432;	; RBM14; RBM14-RBM4;	; NM_001198836; NM_001198837; NM_001198845; NM_001198846; NM_006328;	; 10432:RBM14:NM_001198836:R5utr-Rcds-R; 10432:RBM14:NM_001198837:R5utr-Rcds-R; 10432:RBM14:NM_006328:R5utr-Rcds-R; 100526737:RBM14-RBM4:NM_001198845:R5utr-Rcds-R; 100526737:RBM14-RBM4:NM_001198846:R5utr-Rcds-R;
chr11	66384052	66384470	p009_HUMAN_siControl_12649	5	+	66384052	66384470	0	1	418	0	3.162e-20	6.310e-19	4.49	; 100526737; 10432;	; RBM14; RBM14-RBM4;	; NM_001198836; NM_001198837; NM_001198845; NM_001198846; NM_006328;	; 10432:RBM14:NM_001198836:R5utr-Rcds-R; 10432:RBM14:NM_001198837:R5utr-Rcds-R; 10432:RBM14:NM_006328:R5utr-Rcds-R; 100526737:RBM14-RBM4:NM_001198845:R5utr-Rcds-R; 100526737:RBM14-RBM4:NM_001198846:R5utr-Rcds-R;
chr11	66407557	66411390	p009_HUMAN_siControl_12650	5	+	66407557	66411390	0	2	37,470,	0.3363	1.000e-116	1.000e-114	4.34	; 100526737; 5936;	; RBM14-RBM4; RBM4;	; NM_001198843; NM_001198844; NM_001198845; NM_002896;	; 5936:RBM4:NM_001198843:R-Rcds-R; 5936:RBM4:NM_002896:R-Rcds-R; 5936:RBM4:NM_001198844:R-Rcds-R; 100526737:RBM14-RBM4:NM_001198845:R-Rcds-R;
chr11	66408569	66411394	p009_HUMAN_siControl_12653	5	+	66408569	66411394	0	2	94,474,	0.2351	1.000e-120	1.000e-118	4.66	; 100526737; 5936;	; RBM14-RBM4; RBM4;	; NM_001198845; NM_002896;	; 100526737:RBM14-RBM4:NM_001198845:R-Rcds-R; 5936:RBM4:NM_002896:R-Rcds-R;
chr11	66391686	66392045	p009_HUMAN_siControl_12647	9	+	66391686	66392045	0	1	359	0	3.981e-72	3.981e-70	8.03	; 10432;	; RBM14;	; NM_001198836; NM_006328;	; 10432:RBM14:NM_001198836:R-Rcds-R; 10432:RBM14:NM_006328:R-Rcds-R;
chr11	66394529	66394739	p009_HUMAN_siControl_12648	5	+	66394529	66394739	0	1	210	0	1.585e-29	5.012e-28	4.49	; 10432;	; RBM14;	; NM_001198836; NM_001198837; NM_006328;	; 10432:RBM14:NM_001198836:R-R-R3utr; 10432:RBM14:NM_001198837:R-R-R3utr; 10432:RBM14:NM_006328:R-R-R3utr;
chr11	66406117	66406479	p009_HUMAN_siControl_12651	3	+	66406117	66406479	0	2	106,74,	0.288	2.570e-04	1.549e-03	2.28	; 5936;	; RBM4;	; NM_001198843; NM_001198844; NM_002896;	; 5936:RBM4:NM_001198843:R5utr-R-R; 5936:RBM4:NM_002896:R5utr-R-R; 5936:RBM4:NM_001198844:R5utr-R-R;
chr11	66407553	66407823	p009_HUMAN_siControl_12652	4	+	66407553	66407823	0	1	270	0	6.918e-10	7.244e-09	3.86	; 5936;	; RBM4;	; NM_001198843; NM_001198844; NM_002896;	; 5936:RBM4:NM_001198843:R-Rcds-R; 5936:RBM4:NM_002896:R-Rcds-R; 5936:RBM4:NM_001198844:R-Rcds-R;
chr11	869010	869609	p009_HUMAN_siControl_12972	12	-	869010	869609	0	1	599	0	2.512e-46	1.000e-44	11.3	; 66005;	; CHID1;	; NM_001142674; NM_001142675; NM_001142676; NM_001142677; NM_023947;	; 66005:CHID1:NM_001142674:R-R-R3utr; 66005:CHID1:NM_001142676:R-R-R3utr; 66005:CHID1:NM_001142677:R-R-R3utr; 66005:CHID1:NM_023947:R-R-R3utr; 66005:CHID1:NM_001142675:R-R-R3utr;
chr11	869817	869937	p009_HUMAN_siControl_12973	3	-	869817	869937	0	1	120	0	5.370e-07	4.571e-06	2.35	; 66005;	; CHID1;	; NM_001142674; NM_001142675; NM_001142676; NM_001142677; NM_023947;	; 66005:CHID1:NM_001142674:R-Rcds-R3utr; 66005:CHID1:NM_001142676:R-Rcds-R3utr; 66005:CHID1:NM_001142677:R-Rcds-R3utr; 66005:CHID1:NM_023947:R-Rcds-R3utr; 66005:CHID1:NM_001142675:R-Rcds-R3utr;
chr11	2950145	2950265	p009_HUMAN_siControl_12993	3	-	2950145	2950265	0	1	120	0	2.951e-06	2.291e-05	2.06	; 7262;	; PHLDA2;	; NM_003311;	; 7262:PHLDA2:NM_003311:R-Rcds-R;
chr11	2950501	2950650	p009_HUMAN_siControl_12994	4	-	2950501	2950650	0	1	149	0	3.162e-13	5.012e-12	3.09	; 7262;	; PHLDA2;	; NM_003311;	; 7262:PHLDA2:NM_003311:R5utr-Rcds-R;
chr11	65686845	65686905	p009_HUMAN_siControl_12631	3	+	65686845	65686905	0	1	60	0	4.898e-05	3.311e-04	2.1	; 10589;	; DRAP1;	; NM_006442;	; 10589:DRAP1:NM_006442:R5utr-R-R;
chr11	65687861	65688396	p009_HUMAN_siControl_12632	3	+	65687861	65688396	0	3	72,94,42,	0,178,493	2.512e-16	3.981e-15	2.07	; 10589;	; DRAP1;	; NM_006442;	; 10589:DRAP1:NM_006442:R-Rcds-R;
chr12	122079327	122079769	p009_HUMAN_siControl_14062	15	+	122079327	122079769	0	1	442	0	1.000e-157	1.000e-154	14.2	; 84876;	; ORAI1;	; NM_032790;	; 84876:ORAI1:NM_032790:R-Rcds-R3utr;
chr12	32899894	32902914	p009_HUMAN_siControl_14249	15	-	32899894	32902914	0	2	403,44,	0.2976	3.162e-28	7.943e-27	14.4	; 51067;	; YARS2;	; NM_001040436;	; 51067:YARS2:NM_001040436:R-Rcds-R3utr;
chr12	32908142	32908351	p009_HUMAN_siControl_14250	4	-	32908142	32908351	0	1	209	0	3.981e-13	5.012e-12	3.51	; 51067;	; YARS2;	; NM_001040436;	; 51067:YARS2:NM_001040436:R-Rcds-R;
chr12	32908678	32908887	p009_HUMAN_siControl_14251	7	-	32908678	32908887	0	1	209	0	8.128e-09	7.943e-08	6.47	; 51067;	; YARS2;	; NM_001040436;	; 51067:YARS2:NM_001040436:R5utr-Rcds-R;
chr12	58019947	58020727	p009_HUMAN_siControl_14422	20	-	58019947	58020727	0	1	780	0	1.000e-41	3.981e-40	19.9	; 2583;	; B4GALNT1;	; NM_001276468; NM_001478;	; 2583:B4GALNT1:NM_001276468:R-Rcds-R3utr; 2583:B4GALNT1:NM_001478:R-Rcds-R3utr;
chr12	120533557	120533738	p009_HUMAN_siControl_14612	3	-	120533557	120533738	0	1	181	0	1.318e-08	1.288e-07	2.59	; 11021;	; RAB35;	; NM_001167606; NM_006861;	; 11021:RAB35:NM_001167606:R-R-R3utr; 11021:RAB35:NM_006861:R-R-R3utr;
chr12	120534666	120536643	p009_HUMAN_siControl_14613	11	-	120534666	120536643	0	2	511,29,	0.1948	1.000e-113	1.000e-111	10.1	; 11021;	; RAB35;	; NM_001167606; NM_006861;	; 11021:RAB35:NM_001167606:R-Rcds-R3utr; 11021:RAB35:NM_006861:R-Rcds-R3utr;
chr12	123342139	123342200	p009_HUMAN_siControl_14085	13	+	123342139	123342200	0	1	61	0	9.772e-04	5.370e-03	12.6	; 9026;	; HIP1R;	; NM_001303097; NM_001303099;	; 9026:HIP1R:NM_001303099:R-R-R3utr; 9026:HIP1R:NM_001303097:R-R-R3utr;
chr12	123346308	123346369	p009_HUMAN_siControl_14086	5	+	123346308	123346369	0	1	61	0	6.918e-04	3.890e-03	4.94	; 9026;	; HIP1R;	; NM_003959;	; 9026:HIP1R:NM_003959:R-R-R3utr;
chr12	123346427	123346788	p009_HUMAN_siControl_14087	7	+	123346427	123346788	0	1	361	0	3.162e-13	3.981e-12	6.7	; 9026;	; HIP1R;	; NM_003959;	; 9026:HIP1R:NM_003959:R-R-R3utr;
chr12	3068507	3068626	p009_HUMAN_siControl_13567	3	+	3068507	3068626	0	1	119	0	1.380e-03	7.586e-03	2.99	; 7004;	; TEAD4;	; NM_003213; NM_201441;	; 7004:TEAD4:NM_003213:R5utr-R-R; 7004:TEAD4:NM_201441:R5utr-R-R;
chr12	3149545	3149842	p009_HUMAN_siControl_13568	17	+	3149545	3149842	0	1	297	0	6.310e-87	6.310e-85	16.3	; 7004;	; TEAD4;	; NM_003213; NM_201441; NM_201443;	; 7004:TEAD4:NM_003213:R-Rcds-R3utr; 7004:TEAD4:NM_201441:R-Rcds-R3utr; 7004:TEAD4:NM_201443:R-Rcds-R3utr;
chr12	6666035	6666754	p009_HUMAN_siControl_14173	7	-	6666035	6666754	0	1	719	0	1.585e-59	1.000e-57	6.63	; 4839;	; NOP2;	; NM_001033714; NM_001258308; NM_001258309; NM_001258310; NM_006170;	; 4839:NOP2:NM_001033714:R-Rcds-R3utr; 4839:NOP2:NM_001258308:R-Rcds-R3utr; 4839:NOP2:NM_001258309:R-Rcds-R3utr; 4839:NOP2:NM_001258310:R-R-R3utr; 4839:NOP2:NM_006170:R-Rcds-R3utr;
chr12	6672846	6673086	p009_HUMAN_siControl_14174	2	-	6672846	6673086	0	2	91,30,	0.21	6.457e-05	4.266e-04	1.98	; 4839;	; NOP2;	; NM_001033714; NM_001258308; NM_001258309; NM_001258310; NM_006170;	; 4839:NOP2:NM_001033714:R-Rcds-R; 4839:NOP2:NM_001258308:R-Rcds-R; 4839:NOP2:NM_001258309:R-Rcds-R; 4839:NOP2:NM_001258310:R-Rcds-R; 4839:NOP2:NM_006170:R-Rcds-R;
chr12	53646603	53648190	p009_HUMAN_siControl_13761	13	+	53646603	53648190	0	1	1587	0	1.000e-165	1.000e-162	12.4	; 84975;	; MFSD5;	; NM_001170790; NM_032889;	; 84975:MFSD5:NM_001170790:R-Rcds-R3utr; 84975:MFSD5:NM_032889:R5utr-Rcds-R3utr;
chr12	6958833	6959013	p009_HUMAN_siControl_14185	3	-	6958833	6959013	0	1	180	0	1.820e-08	1.738e-07	2.83	; 83461;	; CDCA3;	; NM_001297602; NM_001297603; NM_001297604; NM_031299; NR_123727;	; 83461:CDCA3:NM_001297603:R-Rcds-R; 83461:CDCA3:NM_001297602:R-Rcds-R; 83461:CDCA3:NM_001297604:R-Rcds-R; 83461:CDCA3:NM_031299:R-Rcds-R; 83461:CDCA3:NR_123727:R-R-R;
chr13	52951481	52951542	p009_HUMAN_siControl_15021	4	-	52951481	52951542	0	1	61	0	6.918e-03	3.236e-02	3.41	; 55901;	; THSD1;	; NM_018676; NM_199263;	; 55901:THSD1:NM_018676:R-R-R3utr; 55901:THSD1:NM_199263:R-R-R3utr;
chr13	52951750	52952080	p009_HUMAN_siControl_15022	11	-	52951750	52952080	0	1	330	0	1.148e-09	1.202e-08	10.6	; 55901;	; THSD1;	; NM_018676; NM_199263;	; 55901:THSD1:NM_018676:R-Rcds-R; 55901:THSD1:NM_199263:R-Rcds-R;
chr13	52952139	52952349	p009_HUMAN_siControl_15023	6	-	52952139	52952349	0	1	210	0	1.820e-05	1.288e-04	5.09	; 55901;	; THSD1;	; NM_018676; NM_199263;	; 55901:THSD1:NM_018676:R-Rcds-R; 55901:THSD1:NM_199263:R-Rcds-R;
chr13	52971378	52971857	p009_HUMAN_siControl_15024	22	-	52971378	52971857	0	1	479	0	2.512e-11	2.692e-10	21.1	; 55901;	; THSD1;	; NM_018676; NM_199263;	; 55901:THSD1:NM_018676:R-Rcds-R; 55901:THSD1:NM_199263:R-Rcds-R;
chr13	52972005	52972275	p009_HUMAN_siControl_15025	8	-	52972005	52972275	0	1	270	0	5.012e-08	4.571e-07	7.73	; 55901;	; THSD1;	; NM_018676; NM_199263;	; 55901:THSD1:NM_018676:R-Rcds-R; 55901:THSD1:NM_199263:R-Rcds-R;
chr14	24649424	24649665	p009_HUMAN_siControl_15567	4	-	24649424	24649665	0	1	241	0	6.310e-18	1.259e-16	3.59	; 79711;	; IPO4;	; NM_024658; NR_051979;	; 79711:IPO4:NM_024658:R-Rcds-R3utr; 79711:IPO4:NR_051979:R-R-R;
chr14	23240697	23240998	p009_HUMAN_siControl_15118	5	+	23240697	23240998	0	1	301	0	1.000e-147	1.000e-144	4.44	; 5018;	; OXA1L;	; NM_005015;	; 5018:OXA1L:NM_005015:R-Rcds-R3utr;
chr14	20923770	20924161	p009_HUMAN_siControl_15102	3	+	20923770	20924161	0	2	92,89,	0.302	7.943e-24	1.585e-22	2.07	; 328;	; APEX1;	; NM_001244249; NM_001641; NM_080648; NM_080649;	; 328:APEX1:NM_001244249:R5utr-Rcds-R; 328:APEX1:NM_001641:R5utr-Rcds-R; 328:APEX1:NM_080648:R5utr-Rcds-R; 328:APEX1:NM_080649:R5utr-Rcds-R;
chr14	20925393	20925543	p009_HUMAN_siControl_15103	2	+	20925393	20925543	0	1	150	0	2.512e-13	3.162e-12	1.54	; 328;	; APEX1;	; NM_001244249; NM_001641; NM_080648; NM_080649;	; 328:APEX1:NM_001244249:R-Rcds-R; 328:APEX1:NM_001641:R-Rcds-R; 328:APEX1:NM_080648:R-Rcds-R; 328:APEX1:NM_080649:R-Rcds-R;
chr15	89424600	89424690	p009_HUMAN_siControl_16714	12	-	89424600	89424690	0	1	90	0	4.677e-04	2.754e-03	11.7	; 145864;	; HAPLN3;	; NM_001307952; NM_178232;	; 145864:HAPLN3:NM_001307952:R-Rcds-R; 145864:HAPLN3:NM_178232:R-Rcds-R;
chr15	74005367	74005756	p009_HUMAN_siControl_16184	4	+	74005367	74005756	0	1	389	0	3.981e-29	1.000e-27	3.29	; 80381;	; CD276;	; NM_001024736; NM_001329628; NM_001329629; NM_025240;	; 80381:CD276:NM_001024736:R-R-R3utr; 80381:CD276:NM_025240:R-R-R3utr; 80381:CD276:NM_001329629:R-R-R3utr; 80381:CD276:NM_001329628:R-R-R3utr;
chr15	74006470	74006859	p009_HUMAN_siControl_16185	6	+	74006470	74006859	0	1	389	0	3.981e-23	7.943e-22	5.68	; 80381;	; CD276;	; NM_001024736; NM_001329628; NM_001329629; NM_025240;	; 80381:CD276:NM_001024736:R-R-R3utr; 80381:CD276:NM_025240:R-R-R3utr; 80381:CD276:NM_001329629:R-R-R3utr; 80381:CD276:NM_001329628:R-R-R3utr;
chr15	75498784	75499112	p009_HUMAN_siControl_24694	9	+	75498784	75499112	0	1	328	0	3.981e-19	6.310e-18	8.18	; 56905;	; C15orf39;	; NM_015492;	; 56905:C15orf39:NM_015492:R-Rcds-R;
chr15	75499170	75499231	p009_HUMAN_siControl_24695	3	+	75499170	75499231	0	1	61	0	2.042e-03	1.047e-02	2.7	; 56905;	; C15orf39;	; NM_015492;	; 56905:C15orf39:NM_015492:R-Rcds-R;
chr15	75499289	75499707	p009_HUMAN_siControl_24696	9	+	75499289	75499707	0	1	418	0	2.512e-19	5.012e-18	8.09	; 56905;	; C15orf39;	; NM_015492;	; 56905:C15orf39:NM_015492:R-Rcds-R;
chr15	75499824	75501163	p009_HUMAN_siControl_24697	14	+	75499824	75501163	0	1	1339	0	1.259e-42	5.012e-41	13.7	; 56905;	; C15orf39;	; NM_015492;	; 56905:C15orf39:NM_015492:R-Rcds-R;
chr15	79214091	79214359	p009_HUMAN_siControl_16671	8	-	79214091	79214359	0	1	268	0	3.981e-34	1.259e-32	7.19	; 1512;	; CTSH;	; NM_001319137; NM_004390;	; 1512:CTSH:NM_001319137:R-R-R3utr; 1512:CTSH:NM_004390:R-R-R3utr;
chr15	68499538	68499778	p009_HUMAN_siControl_16588	3	-	68499538	68499778	0	1	240	0	3.162e-14	3.981e-13	2.88	; 54982;	; CLN6;	; NM_017882;	; 54982:CLN6:NM_017882:R-R-R3utr;
chr15	41247817	41248297	p009_HUMAN_siControl_16016	29	+	41247817	41248297	0	1	480	0	1.995e-08	1.905e-07	28.8	; 79094;	; CHAC1;	; NM_001142776; NM_024111;	; 79094:CHAC1:NM_001142776:R-Rcds-R3utr; 79094:CHAC1:NM_024111:R-Rcds-R3utr;
chr16	68330691	68331444	p009_HUMAN_siControl_17235	8	+	68330691	68331444	0	2	22,308,	0.445	1.259e-28	3.162e-27	7.94	; 9057;	; SLC7A6;	; NM_001076785; NM_003983;	; 9057:SLC7A6:NM_001076785:R-Rcds-R3utr; 9057:SLC7A6:NM_003983:R-Rcds-R3utr;
chr16	68331952	68332223	p009_HUMAN_siControl_17236	4	+	68331952	68332223	0	1	271	0	7.943e-13	1.000e-11	3.89	; 9057;	; SLC7A6;	; NM_001076785; NM_003983;	; 9057:SLC7A6:NM_001076785:R-R-R3utr; 9057:SLC7A6:NM_003983:R-R-R3utr;
chr16	68332431	68332821	p009_HUMAN_siControl_17237	6	+	68332431	68332821	0	1	390	0	1.995e-21	3.981e-20	5.9	; 9057;	; SLC7A6;	; NM_001076785; NM_003983;	; 9057:SLC7A6:NM_001076785:R-R-R3utr; 9057:SLC7A6:NM_003983:R-R-R3utr;
chr16	68334976	68335277	p009_HUMAN_siControl_17238	6	+	68334976	68335277	0	1	301	0	3.981e-22	1.000e-20	5.09	; 9057;	; SLC7A6;	; NM_001076785; NM_003983;	; 9057:SLC7A6:NM_001076785:R-R-R3utr; 9057:SLC7A6:NM_003983:R-R-R3utr;
chr16	88874566	88874894	p009_HUMAN_siControl_17386	11	+	88874566	88874894	0	1	328	0	1.995e-47	1.000e-45	10.5	; 81620;	; CDT1;	; NM_030928;	; 81620:CDT1:NM_030928:R-Rcds-R3utr;
chr16	88875427	88875666	p009_HUMAN_siControl_17387	4	+	88875427	88875666	0	1	239	0	8.128e-05	5.248e-04	3.19	; 81620;	; CDT1;	; NM_030928;	; 81620:CDT1:NM_030928:R-R-R3utr;
chr16	29802033	29802093	p009_HUMAN_siControl_17039	3	+	29802033	29802093	0	1	60	0	8.128e-04	4.571e-03	2.7	; 3835;	; KIF22;	; NM_001256269; NM_007317;	; 3835:KIF22:NM_001256269:R5utr-R-R; 3835:KIF22:NM_007317:R5utr-Rcds-R;
chr16	2506580	2507211	p009_HUMAN_siControl_16824	10	+	2506580	2507211	0	1	631	0	1.585e-48	7.943e-47	9.81	; 899;	; CCNF;	; NM_001323538; NM_001761;	; 899:CCNF:NM_001323538:R-Rcds-R3utr; 899:CCNF:NM_001761:R-Rcds-R3utr;
chr16	2507599	2507690	p009_HUMAN_siControl_16825	3	+	2507599	2507690	0	1	91	0	1.288e-04	8.318e-04	2.48	; 899;	; CCNF;	; NM_001323538; NM_001761;	; 899:CCNF:NM_001323538:R-R-R3utr; 899:CCNF:NM_001761:R-R-R3utr;
chr16	67693613	67693674	p009_HUMAN_siControl_17764	6	-	67693613	67693674	0	1	61	0	1.000e-03	5.495e-03	5.69	; 65057;	; ACD;	; NM_001082486; NM_001082487; NM_022914;	; 65057:ACD:NM_001082486:R-Rcds-R; 65057:ACD:NM_001082487:R-Rcds-R; 65057:ACD:NM_022914:R-Rcds-R;
chr16	67231950	67232161	p009_HUMAN_siControl_17210	3	+	67231950	67232161	0	1	211	0	1.259e-15	1.585e-14	2.72	; 1874;	; E2F4;	; NM_001950;	; 1874:E2F4:NM_001950:R-Rcds-R3utr;
chr16	8889627	8890425	p009_HUMAN_siControl_17548	20	-	8889627	8890425	0	1	798	0	1.995e-67	1.585e-65	19.9	; 25880;	; TMEM186;	; NM_015421;	; 25880:TMEM186:NM_015421:R-Rcds-R3utr;
chr17	26724949	26725070	p009_HUMAN_siControl_18924	3	-	26724949	26725070	0	1	121	0	1.820e-04	1.122e-03	2.23	; 113235;	; SLC46A1;	; NM_001242366; NM_080669;	; 113235:SLC46A1:NM_001242366:R-R-R3utr; 113235:SLC46A1:NM_080669:R-R-R3utr;
chr17	26725159	26725399	p009_HUMAN_siControl_18925	6	-	26725159	26725399	0	1	240	0	1.995e-12	2.512e-11	5.27	; 113235;	; SLC46A1;	; NM_001242366; NM_080669;	; 113235:SLC46A1:NM_001242366:R-R-R3utr; 113235:SLC46A1:NM_080669:R-R-R3utr;
chr17	26725667	26726146	p009_HUMAN_siControl_18926	9	-	26725667	26726146	0	1	479	0	1.585e-44	6.310e-43	8.12	; 113235;	; SLC46A1;	; NM_001242366; NM_080669;	; 113235:SLC46A1:NM_001242366:R-R-R3utr; 113235:SLC46A1:NM_080669:R-R-R3utr;
chr17	26726325	26726625	p009_HUMAN_siControl_18927	5	-	26726325	26726625	0	1	300	0	1.000e-20	1.995e-19	4.99	; 113235;	; SLC46A1;	; NM_001242366; NM_080669;	; 113235:SLC46A1:NM_001242366:R-R-R3utr; 113235:SLC46A1:NM_080669:R-R-R3utr;
chr17	26731675	26732124	p009_HUMAN_siControl_18928	12	-	26731675	26732124	0	1	449	0	1.000e-60	7.943e-59	11.7	; 113235;	; SLC46A1;	; NM_001242366; NM_080669;	; 113235:SLC46A1:NM_001242366:R-Rcds-R; 113235:SLC46A1:NM_080669:R-Rcds-R;
chr17	644552	645299	p009_HUMAN_siControl_17939	15	+	644552	645299	0	1	747	0	1.000e-119	1.000e-117	14.6	; 79850;	; FAM57A;	; NM_001318006; NM_001318007; NM_001318008; NM_024792;	; 79850:FAM57A:NM_001318006:R-Rcds-R3utr; 79850:FAM57A:NM_001318007:R-R-R3utr; 79850:FAM57A:NM_001318008:R-R-R3utr; 79850:FAM57A:NM_024792:R-Rcds-R3utr;
chr17	645925	646075	p009_HUMAN_siControl_17940	3	+	645925	646075	0	1	150	0	5.129e-06	3.890e-05	2.37	; 79850;	; FAM57A;	; NM_001318006; NM_001318007; NM_001318008; NM_024792;	; 79850:FAM57A:NM_001318006:R-R-R3utr; 79850:FAM57A:NM_001318007:R-R-R3utr; 79850:FAM57A:NM_001318008:R-R-R3utr; 79850:FAM57A:NM_024792:R-R-R3utr;
chr17	33307576	33310493	p009_HUMAN_siControl_18217	6	+	33307576	33310493	0	2	65,473,	0.2444	1.259e-21	2.512e-20	5.03	; 3980;	; LIG3;	; NM_002311; NM_013975;	; 3980:LIG3:NM_002311:R5utr-Rcds-R; 3980:LIG3:NM_013975:R5utr-Rcds-R;
chr17	33331520	33331670	p009_HUMAN_siControl_18218	4	+	33331520	33331670	0	1	150	0	1.549e-07	1.380e-06	3.49	; 3980;	; LIG3;	; NM_013975;	; 3980:LIG3:NM_013975:R-Rcds-R3utr;
chr17	18177831	18181570	p009_HUMAN_siControl_18889	8	-	18177831	18181570	0	2	463,582,	0.3157	3.981e-18	6.310e-17	7.94	; 7156;	; TOP3A;	; NM_001320759; NM_004618;	; 7156:TOP3A:NM_001320759:R-Rcds-R3utr; 7156:TOP3A:NM_004618:R-Rcds-R3utr;
chr17	18218171	18218321	p009_HUMAN_siControl_18890	4	-	18218171	18218321	0	1	150	0	1.549e-05	1.122e-04	3.86	; 7156;	; TOP3A;	; NM_001320759; NM_004618;	; 7156:TOP3A:NM_001320759:R5utr-R-R; 7156:TOP3A:NM_004618:R5utr-R-R;
chr17	6939393	6939512	p009_HUMAN_siControl_18005	4	+	6939393	6939512	0	1	119	0	1.820e-03	9.772e-03	3.21	; 201232;	; SLC16A13;	; NM_201566;	; 201232:SLC16A13:NM_201566:R5utr-R-R;
chr17	6939600	6939749	p009_HUMAN_siControl_18006	6	+	6939600	6939749	0	1	149	0	4.266e-04	2.512e-03	5.17	; 201232;	; SLC16A13;	; NM_201566;	; 201232:SLC16A13:NM_201566:R5utr-Rcds-R;
chr17	6941737	6943440	p009_HUMAN_siControl_18007	7	+	6941737	6943440	0	2	471,359,	0.1344	7.943e-31	2.512e-29	6.91	; 201232;	; SLC16A13;	; NM_201566;	; 201232:SLC16A13:NM_201566:R-Rcds-R3utr;
chr17	5377612	5378086	p009_HUMAN_siControl_18778	16	-	5377612	5378086	0	1	474	0	0.000e+00	0.000e+00	15.2	; 51009;	; DERL2;	; NM_001304777; NM_001304779; NM_016041; NR_130905; NR_130906;	; 51009:DERL2:NM_001304777:R-Rcds-R3utr; 51009:DERL2:NM_001304779:R-R-R3utr; 51009:DERL2:NM_016041:R-Rcds-R3utr; 51009:DERL2:NR_130905:R-R-R; 51009:DERL2:NR_130906:R-R-R;
chr17	17408876	17408994	p009_HUMAN_siControl_18875	3	-	17408876	17408994	0	1	118	0	5.012e-06	3.802e-05	2.63	; 10400;	; PEMT;	; NM_001267551; NM_001267552; NM_007169; NM_148172; NM_148173;	; 10400:PEMT:NM_148173:R-R-R3utr; 10400:PEMT:NM_007169:R-R-R3utr; 10400:PEMT:NM_001267551:R-R-R3utr; 10400:PEMT:NM_001267552:R-R-R3utr; 10400:PEMT:NM_148172:R-R-R3utr;
chr17	17494869	17495017	p009_HUMAN_siControl_18876	5	-	17494869	17495017	0	1	148	0	5.754e-10	6.166e-09	4.02	; 10400;	; PEMT;	; NM_001267551; NM_001267552; NM_148172;	; 10400:PEMT:NM_001267551:R5utr-Rcds-R; 10400:PEMT:NM_001267552:R5utr-Rcds-R; 10400:PEMT:NM_148172:R5utr-Rcds-R;
chr17	18874470	18881740	p009_HUMAN_siControl_18903	18	-	18874470	18881740	0	2	591,844,	0.6426	7.943e-81	7.943e-79	17.3	; 644815;	; FAM83G;	; NM_001039999;	; 644815:FAM83G:NM_001039999:R-Rcds-R3utr;
chr17	18906952	18907192	p009_HUMAN_siControl_18904	7	-	18906952	18907192	0	1	240	0	7.943e-11	8.511e-10	6.59	; 644815;	; FAM83G;	; NM_001039999;	; 644815:FAM83G:NM_001039999:R-Rcds-R;
chr17	33458992	33459082	p009_HUMAN_siControl_18983	5	-	33458992	33459082	0	1	90	0	4.786e-05	3.236e-04	4.79	; 54475;	; NLE1;	; NM_001014445; NM_018096;	; 54475:NLE1:NM_001014445:R-R-R3utr; 54475:NLE1:NM_018096:R-R-R3utr;
chr17	34958438	34959052	p009_HUMAN_siControl_18233	12	+	34958438	34959052	0	2	343,71,	0.543	6.310e-16	1.000e-14	12	; 79922;	; MRM1;	; NM_024864;	; 79922:MRM1:NM_024864:R-Rcds-R;
chr17	34964845	34965052	p009_HUMAN_siControl_18234	4	+	34964845	34965052	0	1	207	0	1.549e-05	1.122e-04	3.52	; 79922;	; MRM1;	; NM_024864;	; 79922:MRM1:NM_024864:R-Rcds-R3utr;
chr17	904284	904882	p009_HUMAN_siControl_17942	6	+	904284	904882	0	1	598	0	6.310e-48	3.162e-46	5.77	; 29928;	; TIMM22;	; NM_013337;	; 29928:TIMM22:NM_013337:R-Rcds-R3utr;
chr17	904971	905241	p009_HUMAN_siControl_17943	6	+	904971	905241	0	1	270	0	2.512e-19	5.012e-18	5.99	; 29928;	; TIMM22;	; NM_013337;	; 29928:TIMM22:NM_013337:R-R-R3utr;
chr18	19203841	19209172	p009_HUMAN_siControl_19537	2	+	19203841	19209172	0	2	59,150,	0.5181	2.512e-16	3.981e-15	1.93	; 6632;	; SNRPD1;	; NM_001291916; NM_006938;	; 6632:SNRPD1:NM_001291916:R-Rcds-R3utr; 6632:SNRPD1:NM_006938:R-Rcds-R3utr;
chr19	39405903	39406174	p009_HUMAN_siControl_21073	6	-	39405903	39406174	0	1	271	0	5.495e-07	4.571e-06	5.69	; 54938;	; SARS2;	; NM_001145901; NM_017827;	; 54938:SARS2:NM_001145901:R-R-R3utr; 54938:SARS2:NM_017827:R-R-R3utr;
chr19	10368933	10369431	p009_HUMAN_siControl_19959	4	+	10368933	10369431	0	3	71,110,147,	0,155,351	1.995e-31	5.012e-30	3.62	; 51073;	; MRPL4;	; NM_015956; NM_146387; NM_146388;	; 51073:MRPL4:NM_015956:R-Rcds-R; 51073:MRPL4:NM_146387:R-Rcds-R; 51073:MRPL4:NM_146388:R-Rcds-R3utr;
chr19	10369756	10369816	p009_HUMAN_siControl_19960	5	+	10369756	10369816	0	1	60	0	1.778e-04	1.122e-03	4.85	; 51073;	; MRPL4;	; NM_146388;	; 51073:MRPL4:NM_146388:R-R-R3utr;
chr19	10370290	10370469	p009_HUMAN_siControl_19961	3	+	10370290	10370469	0	1	179	0	1.445e-09	1.479e-08	2.27	; 51073;	; MRPL4;	; NM_015956; NM_146387; NM_146388;	; 51073:MRPL4:NM_015956:R-Rcds-R; 51073:MRPL4:NM_146387:R-Rcds-R; 51073:MRPL4:NM_146388:R-R-R3utr;
chr19	48949029	48949240	p009_HUMAN_siControl_20429	15	+	48949029	48949240	0	1	211	0	2.951e-05	2.042e-04	14.4	; 83743;	; GRWD1;	; NM_031485;	; 83743:GRWD1:NM_031485:R5utr-R-R;
chr19	48955995	48956655	p009_HUMAN_siControl_20430	13	+	48955995	48956655	0	1	660	0	0.000e+00	0.000e+00	13	; 83743;	; GRWD1;	; NM_031485;	; 83743:GRWD1:NM_031485:R-Rcds-R3utr;
chr19	36594455	36594696	p009_HUMAN_siControl_20184	7	+	36594455	36594696	0	1	241	0	3.981e-16	6.310e-15	6.29	; 284403;	; WDR62;	; NM_001083961; NM_173636;	; 284403:WDR62:NM_001083961:R-Rcds-R; 284403:WDR62:NM_173636:R-Rcds-R;
chr19	36595560	36595773	p009_HUMAN_siControl_20185	3	+	36595560	36595773	0	2	17,104,	0.109	1.047e-03	5.754e-03	2.57	; 284403;	; WDR62;	; NM_001083961; NM_173636;	; 284403:WDR62:NM_001083961:R-Rcds-R; 284403:WDR62:NM_173636:R-Rcds-R;
chr19	1009739	1009889	p009_HUMAN_siControl_20701	2	-	1009739	1009889	0	1	150	0	8.710e-05	5.754e-04	1.81	; 91304;	; TMEM259;	; NM_001033026; NM_033420;	; 91304:TMEM259:NM_001033026:R-R-R3utr; 91304:TMEM259:NM_033420:R-R-R3utr;
chr19	1010158	1011001	p009_HUMAN_siControl_20702	12	-	1010158	1011001	0	2	736,12,	0.831	5.012e-92	6.310e-90	11.7	; 91304;	; TMEM259;	; NM_001033026; NM_033420;	; 91304:TMEM259:NM_001033026:R-Rcds-R3utr; 91304:TMEM259:NM_033420:R-Rcds-R3utr;
chr19	1020990	1021141	p009_HUMAN_siControl_20703	5	-	1020990	1021141	0	1	151	0	1.349e-08	1.318e-07	4.49	; 91304;	; TMEM259;	; NM_001033026; NM_033420;	; 91304:TMEM259:NM_001033026:R5utr-Rcds-R; 91304:TMEM259:NM_033420:R5utr-Rcds-R;
chr19	44235508	44235628	p009_HUMAN_siControl_21154	4	-	44235508	44235628	0	1	120	0	5.623e-05	3.715e-04	3.29	; 56006;	; SMG9;	; NM_019108;	; 56006:SMG9:NM_019108:R-R-R3utr;
chr19	44258963	44259142	p009_HUMAN_siControl_21155	32	-	44258963	44259142	0	1	179	0	3.981e-11	4.677e-10	31.4	; 56006;	; SMG9;	; NM_019108;	; 56006:SMG9:NM_019108:R5utr-R-R;
chr19	36499625	36500273	p009_HUMAN_siControl_21031	9	-	36499625	36500273	0	2	47,74,	0.574	9.333e-03	4.266e-02	8.98	; 163183; 84964;	; ALKBH6; SYNE4;	; NM_001039876; NM_001297701; NM_001297735; NM_032878; NM_198867;	; 163183:SYNE4:NM_001039876:R5utr-R-R; 163183:SYNE4:NM_001297735:R5utr-R-R; 84964:ALKBH6:NM_001297701:R-Rcds-R; 84964:ALKBH6:NM_032878:R-Rcds-R; 84964:ALKBH6:NM_198867:R-R-R3utr;
chr19	36500021	36500259	p009_HUMAN_siControl_21032	14	-	36500021	36500259	0	1	238	0	6.310e-21	1.259e-19	13.1	; 84964;	; ALKBH6;	; NM_001297701; NM_032878; NM_198867;	; 84964:ALKBH6:NM_001297701:R-Rcds-R3utr; 84964:ALKBH6:NM_032878:R-Rcds-R3utr; 84964:ALKBH6:NM_198867:R-R-R3utr;
chr19	42582821	42583061	p009_HUMAN_siControl_20298	4	+	42582821	42583061	0	1	240	0	1.259e-15	1.995e-14	3.66	; 64763;	; ZNF574;	; NM_022752;	; 64763:ZNF574:NM_022752:R-Rcds-R;
chr19	42583717	42584196	p009_HUMAN_siControl_20299	7	+	42583717	42584196	0	1	479	0	6.310e-46	2.512e-44	6.1	; 64763;	; ZNF574;	; NM_022752;	; 64763:ZNF574:NM_022752:R-Rcds-R;
chr19	42584285	42584525	p009_HUMAN_siControl_20300	4	+	42584285	42584525	0	1	240	0	6.310e-20	1.259e-18	3.69	; 64763;	; ZNF574;	; NM_022752;	; 64763:ZNF574:NM_022752:R-Rcds-R;
chr19	42584942	42585720	p009_HUMAN_siControl_20301	7	+	42584942	42585720	0	1	778	0	7.943e-43	3.981e-41	6.33	; 64763;	; ZNF574;	; NM_022752;	; 64763:ZNF574:NM_022752:R-Rcds-R3utr;
chr19	47852567	47856803	p009_HUMAN_siControl_20411	9	+	47852567	47856803	0	2	42,793,	0.3443	3.981e-52	1.995e-50	8.32	; 9704;	; DHX34;	; NM_014681;	; 9704:DHX34:NM_014681:R5utr-Rcds-R;
chr19	47885245	47885574	p009_HUMAN_siControl_20412	7	+	47885245	47885574	0	1	329	0	2.512e-60	1.585e-58	6.85	; 9704;	; DHX34;	; NM_014681;	; 9704:DHX34:NM_014681:R-Rcds-R3utr;
chr19	46387164	46387912	p009_HUMAN_siControl_21208	4	-	46387164	46387912	0	1	748	0	1.995e-25	5.012e-24	3.91	; 26145;	; IRF2BP1;	; NM_015649;	; 26145:IRF2BP1:NM_015649:R-Rcds-R3utr;
chr19	46388240	46388539	p009_HUMAN_siControl_21209	7	-	46388240	46388539	0	1	299	0	1.585e-75	1.259e-73	6.36	; 26145;	; IRF2BP1;	; NM_015649;	; 26145:IRF2BP1:NM_015649:R-Rcds-R;
chr19	46388598	46389227	p009_HUMAN_siControl_21210	12	-	46388598	46389227	0	1	629	0	1.000e-113	1.000e-111	11.9	; 26145;	; IRF2BP1;	; NM_015649;	; 26145:IRF2BP1:NM_015649:R5utr-Rcds-R;
chr19	47774441	47774735	p009_HUMAN_siControl_20407	5	+	47774441	47774735	0	2	3,205,	0.89	3.981e-11	4.571e-10	4.3	; 26093;	; CCDC9;	; NM_015603;	; 26093:CCDC9:NM_015603:R-Rcds-R;
chr19	44270684	44271193	p009_HUMAN_siControl_21156	9	-	44270684	44271193	0	1	509	0	5.012e-34	1.585e-32	8.85	; 3783;	; KCNN4;	; NM_002250;	; 3783:KCNN4:NM_002250:R-R-R3utr;
chr19	40331064	40331344	p009_HUMAN_siControl_21087	2	-	40331064	40331344	0	2	91,88,	0.192	2.512e-22	5.012e-21	1.9	; 2091;	; FBL;	; NM_001436;	; 2091:FBL:NM_001436:R-Rcds-R;
chr19	44030809	44031396	p009_HUMAN_siControl_21141	6	-	44030809	44031396	0	2	2,148,	0.439	1.778e-09	1.862e-08	5.02	; 23474;	; ETHE1;	; NM_001320867; NM_001320868; NM_001320869; NM_014297;	; 23474:ETHE1:NM_001320867:R5utr-Rcds-R; 23474:ETHE1:NM_001320868:R5utr-R-R; 23474:ETHE1:NM_014297:R5utr-Rcds-R; 23474:ETHE1:NM_001320869:R5utr-Rcds-R;
chr19	10623865	10624613	p009_HUMAN_siControl_20863	25	-	10623865	10624613	0	1	748	0	4.169e-07	3.548e-06	24.3	; 53637;	; S1PR5;	; NM_001166215; NM_030760;	; 53637:S1PR5:NM_030760:R-Rcds-R3utr; 53637:S1PR5:NM_001166215:R-Rcds-R3utr;
chr19	49464098	49464218	p009_HUMAN_siControl_20446	2	+	49464098	49464218	0	1	120	0	8.128e-07	6.761e-06	1.83	; 581;	; BAX;	; NM_001291428; NM_001291429; NM_001291430; NM_001291431; NM_004324; NM_138761; NM_138763; NM_138764; NR_027882;	; 581:BAX:NM_001291429:R-Rcds-R; 581:BAX:NM_001291430:R-Rcds-R; 581:BAX:NM_004324:R-Rcds-R; 581:BAX:NM_001291428:R-Rcds-R; 581:BAX:NM_001291431:R-Rcds-R; 581:BAX:NM_138761:R-Rcds-R; 581:BAX:NM_138763:R-Rcds-R; 581:BAX:NM_138764:R-Rcds-R; 581:BAX:NR_027882:R-R-R;
chr19	49464815	49465025	p009_HUMAN_siControl_20447	3	+	49464815	49465025	0	1	210	0	3.162e-26	7.943e-25	2.47	; 581;	; BAX;	; NM_001291428; NM_001291431; NM_138761; NM_138763; NM_138764; NR_027882;	; 581:BAX:NM_001291428:R-Rcds-R3utr; 581:BAX:NM_001291431:R-Rcds-R3utr; 581:BAX:NM_138761:R-Rcds-R3utr; 581:BAX:NM_138763:R-Rcds-R3utr; 581:BAX:NM_138764:R-Rcds-R3utr; 581:BAX:NR_027882:R-R-R;
chr19	18307133	18307491	p009_HUMAN_siControl_20073	18	+	18307133	18307491	0	1	358	0	1.995e-44	1.000e-42	17.1	; 84769;	; MPV17L2;	; NM_032683;	; 84769:MPV17L2:NM_032683:R-R-R3utr;
chr19	19230424	19230694	p009_HUMAN_siControl_20986	4	-	19230424	19230694	0	1	270	0	6.310e-11	6.607e-10	3.59	; 54929;	; TMEM161A;	; NM_001256766; NM_017814;	; 54929:TMEM161A:NM_001256766:R-R-R3utr; 54929:TMEM161A:NM_017814:R-R-R3utr;
chr19	46206210	46206626	p009_HUMAN_siControl_20389	9	+	46206210	46206626	0	1	416	0	2.512e-43	1.000e-41	8.34	; 54814;	; QPCTL;	; NM_001163377; NM_017659;	; 54814:QPCTL:NM_001163377:R-Rcds-R3utr; 54814:QPCTL:NM_017659:R-Rcds-R3utr;
chr19	16466293	16466652	p009_HUMAN_siControl_20953	15	-	16466293	16466652	0	1	359	0	4.898e-06	3.715e-05	14.4	; 58513;	; EPS15L1;	; NM_001258374; NR_047665;	; 58513:EPS15L1:NM_001258374:R-Rcds-R3utr; 58513:EPS15L1:NR_047665:R-R-R;
chr20	60878085	60878693	p009_HUMAN_siControl_21712	2	+	60878085	60878693	0	2	20,70,	0.538	1.318e-03	7.079e-03	1.48	; 11047;	; ADRM1;	; NM_001281437; NM_001281438; NM_007002; NM_175573;	; 11047:ADRM1:NM_001281437:R5utr-Rcds-R; 11047:ADRM1:NM_001281438:R5utr-Rcds-R; 11047:ADRM1:NM_007002:R5utr-Rcds-R; 11047:ADRM1:NM_175573:R5utr-Rcds-R;
chr20	3027152	3028659	p009_HUMAN_siControl_21433	7	+	3027152	3028659	0	3	13,124,279,	0,107,1228	1.000e-223	1.000e-221	6.72	; 64949;	; MRPS26;	; NM_030811;	; 64949:MRPS26:NM_030811:R-Rcds-R3utr;
chr20	23728335	23728394	p009_HUMAN_siControl_21847	2	-	23728335	23728394	0	1	59	0	2.291e-03	1.202e-02	1.3	; 1469;	; CST1;	; NM_001898;	; 1469:CST1:NM_001898:R-R-R3utr;
chr20	44441254	44441344	p009_HUMAN_siControl_21641	3	+	44441254	44441344	0	1	90	0	2.884e-07	2.455e-06	2.34	; 11065;	; UBE2C;	; NM_001281741; NM_001281742; NM_007019; NM_181799; NM_181800; NR_104036; NR_104037;	; 11065:UBE2C:NM_001281741:R5utr-Rcds-R; 11065:UBE2C:NM_001281742:R5utr-Rcds-R; 11065:UBE2C:NM_007019:R5utr-Rcds-R; 11065:UBE2C:NM_181799:R5utr-Rcds-R; 11065:UBE2C:NM_181800:R5utr-Rcds-R; 11065:UBE2C:NR_104036:R-R-R; 11065:UBE2C:NR_104037:R-R-R;
chr20	361367	361638	p009_HUMAN_siControl_21408	7	+	361367	361638	0	1	271	0	1.259e-12	1.585e-11	6.89	; 57761;	; TRIB3;	; NM_021158;	; 57761:TRIB3:NM_021158:R5utr-R-R;
chr20	376972	377783	p009_HUMAN_siControl_21409	10	+	376972	377783	0	1	811	0	1.000e-115	1.000e-113	9.95	; 57761;	; TRIB3;	; NM_001301188; NM_001301190; NM_001301193; NM_001301196; NM_001301201; NM_021158;	; 57761:TRIB3:NM_021158:R-Rcds-R3utr; 57761:TRIB3:NM_001301196:R-Rcds-R3utr; 57761:TRIB3:NM_001301201:R-Rcds-R3utr; 57761:TRIB3:NM_001301188:R-Rcds-R3utr; 57761:TRIB3:NM_001301190:R-Rcds-R3utr; 57761:TRIB3:NM_001301193:R-Rcds-R3utr;
chr20	36756983	36757194	p009_HUMAN_siControl_21934	3	-	36756983	36757194	0	1	211	0	1.995e-60	1.259e-58	2.22	; 7052;	; TGM2;	; NM_001323316; NM_001323317; NM_001323318; NM_004613;	; 7052:TGM2:NM_001323317:R-R-R3utr; 7052:TGM2:NM_001323318:R-R-R3utr; 7052:TGM2:NM_004613:R-R-R3utr; 7052:TGM2:NM_001323316:R-R-R3utr;
chr20	36789960	36793700	p009_HUMAN_siControl_21935	6	-	36789960	36793700	0	2	41,110,	0.363	5.012e-68	3.981e-66	5.33	; 7052;	; TGM2;	; NM_001323316; NM_001323317; NM_001323318; NM_004613; NM_198951;	; 7052:TGM2:NM_001323317:R5utr-Rcds-R; 7052:TGM2:NM_004613:R5utr-Rcds-R; 7052:TGM2:NM_001323316:R5utr-Rcds-R; 7052:TGM2:NM_198951:R5utr-Rcds-R; 7052:TGM2:NM_001323318:R5utr-Rcds-R;
chr20	44527288	44527498	p009_HUMAN_siControl_21961	3	-	44527288	44527498	0	1	210	0	5.012e-15	6.310e-14	2.56	; 5360;	; PLTP;	; NM_001242920; NM_001242921; NM_006227; NM_182676;	; 5360:PLTP:NM_001242921:R-R-R3utr; 5360:PLTP:NM_001242920:R-R-R3utr; 5360:PLTP:NM_006227:R-R-R3utr; 5360:PLTP:NM_182676:R-R-R3utr;
chr22	38273721	38273931	p009_HUMAN_siControl_22506	3	+	38273721	38273931	0	1	210	0	1.000e-100	1.259e-98	2.98	; 51386;	; EIF3L;	; NM_001242923; NM_016091;	; 51386:EIF3L:NM_001242923:R-Rcds-R; 51386:EIF3L:NM_016091:R-Rcds-R;
chr22	41923417	41923807	p009_HUMAN_siControl_22835	10	-	41923417	41923807	0	1	390	0	2.512e-12	3.162e-11	9.88	; 171568;	; POLR3H;	; NM_001018050; NM_001018052; NM_001282884; NM_001282885; NM_138338;	; 171568:POLR3H:NM_001018050:R-R-R3utr; 171568:POLR3H:NM_001018052:R-R-R3utr; 171568:POLR3H:NM_001282885:R-R-R3utr; 171568:POLR3H:NM_138338:R-R-R3utr; 171568:POLR3H:NM_001282884:R-R-R3utr;
chr22	41924524	41925333	p009_HUMAN_siControl_22836	14	-	41924524	41925333	0	1	809	0	1.000e-160	1.000e-158	13.4	; 171568;	; POLR3H;	; NM_001018050; NM_001018052; NM_001282884; NM_001282885; NM_138338;	; 171568:POLR3H:NM_001018050:R-Rcds-R3utr; 171568:POLR3H:NM_001018052:R-Rcds-R3utr; 171568:POLR3H:NM_001282885:R-Rcds-R3utr; 171568:POLR3H:NM_138338:R-Rcds-R3utr; 171568:POLR3H:NM_001282884:R-Rcds-R3utr;
chr22	38004480	38004631	p009_HUMAN_siControl_22494	10	+	38004480	38004631	0	1	151	0	4.677e-04	2.754e-03	9.88	; 26088;	; GGA1;	; NM_001001560; NM_001172687; NM_013365;	; 26088:GGA1:NM_001001560:R5utr-R-R; 26088:GGA1:NM_001172687:R5utr-R-R; 26088:GGA1:NM_013365:R5utr-R-R;
chr22	38004869	38005066	p009_HUMAN_siControl_22495	12	+	38004869	38005066	0	2	41,20,	0.177	1.738e-03	9.120e-03	11.7	; 26088;	; GGA1;	; NM_001001560; NM_001172687; NM_001172688; NM_013365;	; 26088:GGA1:NM_001001560:R-Rcds-R; 26088:GGA1:NM_001172687:R-Rcds-R; 26088:GGA1:NM_013365:R-Rcds-R; 26088:GGA1:NM_001172688:R5utr-R-R;
chr22	38028852	38029092	p009_HUMAN_siControl_22496	6	+	38028852	38029092	0	1	240	0	1.950e-08	1.862e-07	5.49	; 26088;	; GGA1;	; NM_001001560; NM_001172687; NM_001172688; NM_013365;	; 26088:GGA1:NM_001001560:R-R-R3utr; 26088:GGA1:NM_001172687:R-R-R3utr; 26088:GGA1:NM_013365:R-R-R3utr; 26088:GGA1:NM_001172688:R-R-R3utr;
chr22	18217324	18217385	p009_HUMAN_siControl_22618	3	-	18217324	18217385	0	1	61	0	9.550e-04	5.370e-03	2.86	; 637;	; BID;	; NM_001196; NM_001244567; NM_001244569; NM_001244570; NM_001244572; NM_197966; NM_197967;	; 637:BID:NM_001244572:R-R-R3utr; 637:BID:NM_197966:R-R-R3utr; 637:BID:NM_001196:R-R-R3utr; 637:BID:NM_001244569:R-R-R3utr; 637:BID:NM_001244570:R-R-R3utr; 637:BID:NM_197967:R-R-R3utr; 637:BID:NM_001244567:R-R-R3utr;
chr22	18218102	18218313	p009_HUMAN_siControl_22619	3	-	18218102	18218313	0	1	211	0	3.162e-13	3.981e-12	2.79	; 637;	; BID;	; NM_001196; NM_001244567; NM_001244569; NM_001244570; NM_001244572; NM_197966; NM_197967;	; 637:BID:NM_001244572:R-R-R3utr; 637:BID:NM_197966:R-R-R3utr; 637:BID:NM_001196:R-R-R3utr; 637:BID:NM_001244569:R-R-R3utr; 637:BID:NM_001244570:R-R-R3utr; 637:BID:NM_197967:R-R-R3utr; 637:BID:NM_001244567:R-R-R3utr;
chr22	18256798	18257431	p009_HUMAN_siControl_22620	7	-	18256798	18257431	0	3	10,115,26,	0,348,607	1.047e-05	7.586e-05	6.51	; 637;	; BID;	; NM_001196; NM_001244567; NM_001244569; NM_001244570; NM_001244572; NM_197966; NM_197967;	; 637:BID:NM_001244572:R5utr-R-R; 637:BID:NM_197966:R5utr-R-R; 637:BID:NM_001196:R5utr-R-R; 637:BID:NM_001244569:R5utr-R-R; 637:BID:NM_001244570:R5utr-R-R; 637:BID:NM_197967:R5utr-R-R; 637:BID:NM_001244567:R5utr-R-R;
chr22	19118688	19119078	p009_HUMAN_siControl_22635	17	-	19118688	19119078	0	1	390	0	9.333e-05	6.026e-04	16.2	; 8220;	; DGCR14;	; NM_022719; NR_134304;	; 8220:DGCR14:NM_022719:R-R-R3utr; 8220:DGCR14:NR_134304:R-R-R;
chr22	19119496	19119557	p009_HUMAN_siControl_22636	9	-	19119496	19119557	0	1	61	0	9.333e-03	4.266e-02	8.98	; 8220;	; DGCR14;	; NM_022719; NR_134304;	; 8220:DGCR14:NM_022719:R-R-R3utr; 8220:DGCR14:NR_134304:R-R-R;
chr22	19121350	19121830	p009_HUMAN_siControl_22637	14	-	19121350	19121830	0	1	480	0	3.162e-38	1.259e-36	13.5	; 8220;	; DGCR14;	; NM_022719; NR_134304;	; 8220:DGCR14:NM_022719:R-Rcds-R3utr; 8220:DGCR14:NR_134304:R-R-R;
chr22	30636912	30637450	p009_HUMAN_siControl_22725	9	-	30636912	30637450	0	1	538	0	3.981e-60	2.512e-58	8.54	; 3976;	; LIF;	; NM_001257135; NM_002309;	; 3976:LIF:NM_001257135:R-R-R3utr; 3976:LIF:NM_002309:R-R-R3utr;
chr22	30637867	30638017	p009_HUMAN_siControl_22726	3	-	30637867	30638017	0	1	150	0	9.772e-08	8.710e-07	2.82	; 3976;	; LIF;	; NM_001257135; NM_002309;	; 3976:LIF:NM_001257135:R-R-R3utr; 3976:LIF:NM_002309:R-R-R3utr;
chr22	30639060	30640046	p009_HUMAN_siControl_22727	11	-	30639060	30640046	0	1	986	0	1.995e-52	1.000e-50	10.4	; 3976;	; LIF;	; NM_001257135; NM_002309;	; 3976:LIF:NM_001257135:R-Rcds-R3utr; 3976:LIF:NM_002309:R-Rcds-R3utr;
chrX	48776262	48776353	p009_HUMAN_siControl_23354	14	-	48776262	48776353	0	1	91	0	5.370e-04	3.162e-03	13.5	; 11040;	; PIM2;	; NM_006875;	; 11040:PIM2:NM_006875:R5utr-R-R;
chrX	30322658	30326359	p009_HUMAN_siControl_23301	8	-	30322658	30326359	0	2	282,47,	0.3654	2.512e-36	7.943e-35	7.55	; 190;	; NR0B1;	; NM_000475;	; 190:NR0B1:NM_000475:R-Rcds-R3utr;
chrX	30326568	30326658	p009_HUMAN_siControl_23302	3	-	30326568	30326658	0	1	90	0	4.169e-03	2.042e-02	2.53	; 190;	; NR0B1;	; NM_000475;	; 190:NR0B1:NM_000475:R-Rcds-R;
chrX	30326836	30326957	p009_HUMAN_siControl_23303	15	-	30326836	30326957	0	1	121	0	3.020e-04	1.820e-03	14.4	; 190;	; NR0B1;	; NM_000475;	; 190:NR0B1:NM_000475:R-Rcds-R;
chrX	30327165	30327495	p009_HUMAN_siControl_23304	9	-	30327165	30327495	0	1	330	0	1.122e-06	9.120e-06	8.69	; 190;	; NR0B1;	; NM_000475;	; 190:NR0B1:NM_000475:R5utr-Rcds-R;
chrX	48755194	48755345	p009_HUMAN_siControl_23028	3	+	48755194	48755345	0	1	151	0	2.399e-10	2.630e-09	2.8	; 10084;	; PQBP1;	; NM_001032381; NM_001032382; NM_001032383; NM_001167989; NM_001167990; NM_144495;	; 10084:PQBP1:NM_001032381:R5utr-R-R; 10084:PQBP1:NM_001032382:R5utr-R-R; 10084:PQBP1:NM_001032383:R5utr-R-R; 10084:PQBP1:NM_144495:R5utr-R-R; 10084:PQBP1:NM_001167989:R5utr-R-R; 10084:PQBP1:NM_001167990:R5utr-R-R;
chrX	48759643	48759764	p009_HUMAN_siControl_23029	2	+	48759643	48759764	0	1	121	0	1.148e-04	7.413e-04	1.63	; 10084;	; PQBP1;	; NM_001032381; NM_001032382; NM_001032383; NM_001032384; NM_001167989; NM_001167990; NM_001167992; NM_005710;	; 10084:PQBP1:NM_001032381:R-Rcds-R; 10084:PQBP1:NM_001032382:R-Rcds-R; 10084:PQBP1:NM_001032383:R-Rcds-R; 10084:PQBP1:NM_001167989:R-Rcds-R; 10084:PQBP1:NM_001167990:R-Rcds-R; 10084:PQBP1:NM_001032384:R-Rcds-R; 10084:PQBP1:NM_005710:R-Rcds-R; 10084:PQBP1:NM_001167992:R-Rcds-R;

## Sheet: U2OS gene list of TE up
chr	chromStart	chromEnd	name	score	strand	thickStart	thickEnd	itemRgb	blockCount	blockSizes	blockStarts	pval	fdr	fold_enrchment	gene_overlapping
chr1	186294922	186296725	p004_U2OS_CTL_2047	2	-	186294922	186296725	0	3	64,132,134,	0,313,1669	6.310e-20	1.259e-18	1.87	; 7175;	; TPR;	; NM_003292;	; 7175:TPR:NM_003292:R-Rcds-R;
chr1	59125658	59126853	p004_U2OS_CTL_1648	3	-	59125658	59126853	0	2	169,12,	0.1183	1.413e-05	1.047e-04	2.45	; 114803;	; MYSM1;	; NM_001085487;	; 114803:MYSM1:NM_001085487:R-Rcds-R3utr;
chr1	59147652	59148163	p004_U2OS_CTL_1649	4	-	59147652	59148163	0	1	511	0	2.089e-09	2.239e-08	3.74	; 114803;	; MYSM1;	; NM_001085487;	; 114803:MYSM1:NM_001085487:R-Rcds-R;
chr1	89150160	89206850	p004_U2OS_CTL_557	2	+	89150160	89206850	0	2	151,180,	0.5651	1.995e-05	1.445e-04	1.63	; 5586;	; PKN2;	; NM_001320707; NM_001320708; NM_001320709; NM_006256;	; 5586:PKN2:NM_001320707:R5utr-Rcds-R; 5586:PKN2:NM_001320708:R5utr-R-R; 5586:PKN2:NM_001320709:R5utr-Rcds-R; 5586:PKN2:NM_006256:R5utr-Rcds-R;
chr1	89298767	89299304	p004_U2OS_CTL_558	4	+	89298767	89299304	0	2	73,377,	0.16	6.310e-42	3.162e-40	3.7	; 5586;	; PKN2;	; NM_001320707; NM_001320708; NM_001320709; NM_006256;	; 5586:PKN2:NM_001320707:R-Rcds-R3utr; 5586:PKN2:NM_001320708:R-Rcds-R3utr; 5586:PKN2:NM_001320709:R-Rcds-R3utr; 5586:PKN2:NM_006256:R-Rcds-R3utr;
chr1	35790988	35825017	p004_U2OS_CTL_339	4	+	35790988	35825017	0	2	18,492,	0.33537	2.512e-24	7.943e-23	3.83	; 9202;	; ZMYM4;	; NM_005095;	; 9202:ZMYM4:NM_005095:R-Rcds-R;
chr1	35846879	35847291	p004_U2OS_CTL_340	2	+	35846879	35847291	0	2	155,145,	0.267	1.738e-06	1.413e-05	1.91	; 9202;	; ZMYM4;	; NM_005095;	; 9202:ZMYM4:NM_005095:R-Rcds-R;
chr1	35884135	35885721	p004_U2OS_CTL_341	5	+	35884135	35885721	0	2	38,651,	0.935	1.995e-26	6.310e-25	4.15	; 9202;	; ZMYM4;	; NM_005095;	; 9202:ZMYM4:NM_005095:R-Rcds-R3utr;
chr1	10357278	10364783	p004_U2OS_CTL_96	4	+	10357278	10364783	0	2	26,1563,	0.5942	6.310e-17	1.259e-15	3.93	; 23095;	; KIF1B;	; NM_015074; NM_183416;	; 23095:KIF1B:NM_183416:R-Rcds-R3utr; 23095:KIF1B:NM_015074:R-Rcds-R;
chr1	10438244	10438725	p004_U2OS_CTL_97	4	+	10438244	10438725	0	1	481	0	3.890e-08	3.715e-07	3.14	; 23095;	; KIF1B;	; NM_015074;	; 23095:KIF1B:NM_015074:R-R-R3utr;
chr1	10438874	10438935	p004_U2OS_CTL_98	3	+	10438874	10438935	0	1	61	0	4.467e-03	2.239e-02	2.17	; 23095;	; KIF1B;	; NM_015074;	; 23095:KIF1B:NM_015074:R-R-R3utr;
chr1	10438994	10439414	p004_U2OS_CTL_99	4	+	10438994	10439414	0	1	420	0	2.089e-09	2.239e-08	3.83	; 23095;	; KIF1B;	; NM_015074;	; 23095:KIF1B:NM_015074:R-R-R3utr;
chr1	154673060	154673181	p004_U2OS_CTL_1892	7	-	154673060	154673181	0	1	121	0	9.772e-04	5.623e-03	6.31	; 3782;	; KCNN3;	; NM_001204087; NM_002249; NM_170782;	; 3782:KCNN3:NM_170782:R-R-R3utr; 3782:KCNN3:NM_001204087:R-R-R3utr; 3782:KCNN3:NM_002249:R-R-R3utr;
chr1	243289256	243289406	p004_U2OS_CTL_2238	3	-	243289256	243289406	0	1	150	0	1.738e-05	1.259e-04	2.19	; 9859;	; CEP170;	; NM_001042404; NM_001042405; NM_014812;	; 9859:CEP170:NM_001042404:R-R-R3utr; 9859:CEP170:NM_001042405:R-R-R3utr; 9859:CEP170:NM_014812:R-R-R3utr;
chr1	243327611	243328241	p004_U2OS_CTL_2239	4	-	243327611	243328241	0	1	630	0	1.000e-20	1.995e-19	3.09	; 9859;	; CEP170;	; NM_001042404; NM_001042405; NM_014812;	; 9859:CEP170:NM_001042404:R-Rcds-R; 9859:CEP170:NM_001042405:R-Rcds-R; 9859:CEP170:NM_014812:R-Rcds-R;
chr1	243328360	243328840	p004_U2OS_CTL_2240	4	-	243328360	243328840	0	1	480	0	1.000e-12	1.585e-11	3.32	; 9859;	; CEP170;	; NM_001042404; NM_001042405; NM_014812;	; 9859:CEP170:NM_001042404:R-Rcds-R; 9859:CEP170:NM_001042405:R-Rcds-R; 9859:CEP170:NM_014812:R-Rcds-R;
chr1	243328958	243329289	p004_U2OS_CTL_2241	3	-	243328958	243329289	0	1	331	0	1.995e-13	3.162e-12	2.51	; 9859;	; CEP170;	; NM_001042404; NM_001042405; NM_014812;	; 9859:CEP170:NM_001042404:R-Rcds-R; 9859:CEP170:NM_001042405:R-Rcds-R; 9859:CEP170:NM_014812:R-Rcds-R;
chr1	243349182	243354772	p004_U2OS_CTL_2242	3	-	243349182	243354772	0	3	192,164,453,	0,378,5137	1.820e-09	1.995e-08	2.23	; 9859;	; CEP170;	; NM_001042404; NM_001042405; NM_014812;	; 9859:CEP170:NM_014812:R-Rcds-R; 9859:CEP170:NM_001042404:R-Rcds-R; 9859:CEP170:NM_001042405:R-Rcds-R;
chr1	222800942	222801093	p004_U2OS_CTL_1094	4	+	222800942	222801093	0	1	151	0	2.512e-04	1.585e-03	3.18	; 375056;	; MIA3;	; NM_001324062; NM_001324063; NM_001324064; NM_198551;	; 375056:MIA3:NM_001324062:R-Rcds-R; 375056:MIA3:NM_001324063:R-Rcds-R; 375056:MIA3:NM_001324064:R5utr-Rcds-R; 375056:MIA3:NM_198551:R-Rcds-R;
chr1	222801242	222801453	p004_U2OS_CTL_1095	3	+	222801242	222801453	0	1	211	0	7.079e-05	4.677e-04	2.59	; 375056;	; MIA3;	; NM_001324062; NM_001324063; NM_001324064; NM_198551;	; 375056:MIA3:NM_001324062:R-Rcds-R; 375056:MIA3:NM_001324063:R-Rcds-R; 375056:MIA3:NM_001324064:R-Rcds-R; 375056:MIA3:NM_198551:R-Rcds-R;
chr1	222802260	222802441	p004_U2OS_CTL_1096	3	+	222802260	222802441	0	1	181	0	8.511e-05	5.754e-04	2.18	; 375056;	; MIA3;	; NM_001324062; NM_001324063; NM_001324064; NM_198551;	; 375056:MIA3:NM_001324062:R-Rcds-R; 375056:MIA3:NM_001324063:R-Rcds-R; 375056:MIA3:NM_001324064:R-Rcds-R; 375056:MIA3:NM_198551:R-Rcds-R;
chr1	222802859	222803400	p004_U2OS_CTL_1097	4	+	222802859	222803400	0	1	541	0	6.607e-10	7.413e-09	3.23	; 375056;	; MIA3;	; NM_001324062; NM_001324063; NM_001324064; NM_198551;	; 375056:MIA3:NM_001324062:R-Rcds-R; 375056:MIA3:NM_001324063:R-Rcds-R; 375056:MIA3:NM_001324064:R-Rcds-R; 375056:MIA3:NM_198551:R-Rcds-R;
chr1	222838684	222839015	p004_U2OS_CTL_1098	4	+	222838684	222839015	0	1	331	0	6.310e-31	2.512e-29	3.07	; 375056;	; MIA3;	; NM_001300867; NM_001324062; NM_001324063; NM_001324064; NM_001324065; NM_198551;	; 375056:MIA3:NM_001324062:R-Rcds-R3utr; 375056:MIA3:NM_001324063:R-Rcds-R3utr; 375056:MIA3:NM_001324064:R-Rcds-R3utr; 375056:MIA3:NM_198551:R-Rcds-R3utr; 375056:MIA3:NM_001300867:R-Rcds-R3utr; 375056:MIA3:NM_001324065:R-Rcds-R3utr;
chr1	19455481	19464654	p004_U2OS_CTL_1346	2	-	19455481	19464654	0	2	87,154,	0.9019	3.631e-07	3.162e-06	1.65	; 23352;	; UBR4;	; NM_020765;	; 23352:UBR4:NM_020765:R-Rcds-R;
chr1	104068637	104068816	p004_U2OS_CTL_591	3	+	104068637	104068816	0	1	179	0	3.020e-05	2.138e-04	2.15	; 55599;	; RNPC3;	; NM_017619;	; 55599:RNPC3:NM_017619:R5utr-Rcds-R;
chr1	225685174	225688745	p004_U2OS_CTL_2160	3	-	225685174	225688745	0	3	340,58,52,	0,874,3519	1.259e-48	7.943e-47	2.27	; 55740;	; ENAH;	; NM_001008493; NM_018212;	; 55740:ENAH:NM_001008493:R-Rcds-R3utr; 55740:ENAH:NM_018212:R-Rcds-R3utr;
chr1	225700577	225700638	p004_U2OS_CTL_2161	2	-	225700577	225700638	0	1	61	0	1.660e-03	8.913e-03	1.16	; 55740;	; ENAH;	; NM_001008493; NM_018212;	; 55740:ENAH:NM_001008493:R-Rcds-R; 55740:ENAH:NM_018212:R-Rcds-R;
chr1	225702396	225702697	p004_U2OS_CTL_2162	2	-	225702396	225702697	0	1	301	0	3.162e-22	7.943e-21	1.67	; 55740;	; ENAH;	; NM_001008493; NM_018212;	; 55740:ENAH:NM_001008493:R-Rcds-R; 55740:ENAH:NM_018212:R-Rcds-R;
chr1	225703085	225718333	p004_U2OS_CTL_2163	4	-	225703085	225718333	0	4	14,111,368,78,	0,1812,3814,15170	1.000e-263	1.000e-260	3.19	; 55740;	; ENAH;	; NM_001008493; NM_018212;	; 55740:ENAH:NM_001008493:R-Rcds-R; 55740:ENAH:NM_018212:R-Rcds-R;
chr1	225840574	225840815	p004_U2OS_CTL_2164	4	-	225840574	225840815	0	1	241	0	3.981e-18	7.943e-17	3.17	; 55740;	; ENAH;	; NM_001008493; NM_018212;	; 55740:ENAH:NM_001008493:R5utr-R-R; 55740:ENAH:NM_018212:R5utr-R-R;
chr1	21267882	21268397	p004_U2OS_CTL_1362	2	-	21267882	21268397	0	2	6,414,	0.101	2.399e-07	2.138e-06	1.94	; 8672;	; EIF4G3;	; NM_001198801; NM_001198802; NM_001198803; NM_003760;	; 8672:EIF4G3:NM_001198803:R-Rcds-R; 8672:EIF4G3:NM_003760:R-Rcds-R; 8672:EIF4G3:NM_001198801:R-Rcds-R; 8672:EIF4G3:NM_001198802:R-Rcds-R;
chr1	21268486	21268666	p004_U2OS_CTL_1363	2	-	21268486	21268666	0	1	180	0	2.455e-06	1.995e-05	1.76	; 8672;	; EIF4G3;	; NM_001198801; NM_001198802; NM_001198803; NM_003760;	; 8672:EIF4G3:NM_003760:R-Rcds-R; 8672:EIF4G3:NM_001198801:R-Rcds-R; 8672:EIF4G3:NM_001198802:R-Rcds-R; 8672:EIF4G3:NM_001198803:R-Rcds-R;
chr1	21329266	21437875	p004_U2OS_CTL_1364	3	-	21329266	21437875	0	4	35,129,76,60,	0,48092,86364,108549	3.715e-08	3.548e-07	2.51	; 8672;	; EIF4G3;	; NM_001198801; NM_001198802; NM_001198803; NM_003760;	; 8672:EIF4G3:NM_003760:R5utr-R-R; 8672:EIF4G3:NM_001198801:R5utr-R-R; 8672:EIF4G3:NM_001198802:R5utr-R-R; 8672:EIF4G3:NM_001198803:R5utr-R-R;
chr1	27022521	27055980	p004_U2OS_CTL_247	11	+	27022521	27055980	0	2	1510,110,	0.33349	1.585e-33	7.943e-32	10.8	; 8289;	; ARID1A;	; NM_006015; NM_139135;	; 8289:ARID1A:NM_006015:R5utr-Rcds-R; 8289:ARID1A:NM_139135:R5utr-Rcds-R;
chr1	27056099	27059209	p004_U2OS_CTL_248	3	+	27056099	27059209	0	3	255,453,43,	0,1543,3067	3.981e-15	6.310e-14	2.17	; 8289;	; ARID1A;	; NM_006015; NM_139135;	; 8289:ARID1A:NM_006015:R-Rcds-R; 8289:ARID1A:NM_139135:R-Rcds-R;
chr1	27101171	27101502	p004_U2OS_CTL_249	2	+	27101171	27101502	0	1	331	0	6.457e-09	6.607e-08	1.72	; 8289;	; ARID1A;	; NM_006015; NM_139135;	; 8289:ARID1A:NM_006015:R-Rcds-R; 8289:ARID1A:NM_139135:R-Rcds-R;
chr1	27105572	27107522	p004_U2OS_CTL_250	4	+	27105572	27107522	0	1	1950	0	6.310e-56	5.012e-54	3.49	; 8289;	; ARID1A;	; NM_006015; NM_139135;	; 8289:ARID1A:NM_006015:R-Rcds-R3utr; 8289:ARID1A:NM_139135:R-Rcds-R3utr;
chr1	114472055	114483920	p004_U2OS_CTL_656	10	+	114472055	114483920	0	3	99,123,917,	0,383,10948	1.259e-37	6.310e-36	9.7	; 204851;	; HIPK1;	; NM_152696; NM_198268;	; 204851:HIPK1:NM_152696:R5utr-Rcds-R; 204851:HIPK1:NM_198268:R5utr-Rcds-R;
chr1	203651976	203667365	p004_U2OS_CTL_997	4	+	203651976	203667365	0	2	550,81,	0.15308	1.000e-47	6.310e-46	3.26	; 493;	; ATP2B4;	; NM_001001396; NM_001684;	; 493:ATP2B4:NM_001001396:R5utr-Rcds-R; 493:ATP2B4:NM_001684:R5utr-Rcds-R;
chr1	203708739	203709220	p004_U2OS_CTL_998	4	+	203708739	203709220	0	1	481	0	1.259e-30	3.981e-29	3.87	; 493;	; ATP2B4;	; NM_001001396; NM_001684;	; 493:ATP2B4:NM_001001396:R-R-R3utr; 493:ATP2B4:NM_001684:R-Rcds-R3utr;
chr1	78444933	78479269	p004_U2OS_CTL_539	4	+	78444933	78479269	0	3	44,370,535,	0,25702,33801	2.512e-69	3.162e-67	3.45	; 11080;	; DNAJB4;	; NM_001317099; NM_001317100; NM_001317101; NM_001317102; NM_001317103; NM_007034;	; 11080:DNAJB4:NM_001317100:R5utr-Rcds-R; 11080:DNAJB4:NM_001317101:R5utr-Rcds-R; 11080:DNAJB4:NM_001317102:R5utr-Rcds-R; 11080:DNAJB4:NM_001317099:R5utr-Rcds-R; 11080:DNAJB4:NM_001317103:R5utr-Rcds-R; 11080:DNAJB4:NM_007034:R5utr-Rcds-R;
chr1	78481928	78482018	p004_U2OS_CTL_540	2	+	78481928	78482018	0	1	90	0	2.291e-04	1.413e-03	1.52	; 11080;	; DNAJB4;	; NM_001317099; NM_001317100; NM_001317101; NM_001317102; NM_001317103; NM_007034;	; 11080:DNAJB4:NM_001317100:R-Rcds-R3utr; 11080:DNAJB4:NM_001317101:R-Rcds-R3utr; 11080:DNAJB4:NM_001317102:R-Rcds-R3utr; 11080:DNAJB4:NM_001317099:R-Rcds-R3utr; 11080:DNAJB4:NM_001317103:R-R-R3utr; 11080:DNAJB4:NM_007034:R-Rcds-R3utr;
chr1	25071849	25124235	p004_U2OS_CTL_217	3	+	25071849	25124235	0	2	267,3,	0.52383	5.012e-64	5.012e-62	2.3	; 25932;	; CLIC4;	; NM_013943;	; 25932:CLIC4:NM_013943:R5utr-Rcds-R;
chr1	12336082	12336293	p004_U2OS_CTL_118	3	+	12336082	12336293	0	1	211	0	2.692e-04	1.660e-03	2.28	; 55187;	; VPS13D;	; NM_015378; NM_018156;	; 55187:VPS13D:NM_015378:R-Rcds-R; 55187:VPS13D:NM_018156:R-Rcds-R;
chr1	12336382	12336682	p004_U2OS_CTL_119	4	+	12336382	12336682	0	1	300	0	2.884e-05	2.042e-04	3.45	; 55187;	; VPS13D;	; NM_015378; NM_018156;	; 55187:VPS13D:NM_015378:R-Rcds-R; 55187:VPS13D:NM_018156:R-Rcds-R;
chr1	12337071	12337312	p004_U2OS_CTL_120	3	+	12337071	12337312	0	1	241	0	5.623e-05	3.802e-04	2.85	; 55187;	; VPS13D;	; NM_015378; NM_018156;	; 55187:VPS13D:NM_015378:R-Rcds-R; 55187:VPS13D:NM_018156:R-Rcds-R;
chr1	12337640	12338001	p004_U2OS_CTL_121	3	+	12337640	12338001	0	1	361	0	2.884e-05	2.042e-04	2.72	; 55187;	; VPS13D;	; NM_015378; NM_018156;	; 55187:VPS13D:NM_015378:R-Rcds-R; 55187:VPS13D:NM_018156:R-Rcds-R;
chr1	12342934	12343205	p004_U2OS_CTL_122	6	+	12342934	12343205	0	1	271	0	4.169e-06	3.236e-05	5.13	; 55187;	; VPS13D;	; NM_015378; NM_018156;	; 55187:VPS13D:NM_015378:R-Rcds-R; 55187:VPS13D:NM_018156:R-Rcds-R;
chr1	12567121	12569131	p004_U2OS_CTL_123	2	+	12567121	12569131	0	2	26,185,	0.1825	1.380e-04	8.913e-04	1.99	; 55187;	; VPS13D;	; NM_015378; NM_018156;	; 55187:VPS13D:NM_015378:R-Rcds-R3utr; 55187:VPS13D:NM_018156:R-Rcds-R3utr;
chr1	201617928	201618229	p004_U2OS_CTL_974	3	+	201617928	201618229	0	1	301	0	7.079e-06	5.370e-05	2.47	; 89796;	; NAV1;	; NM_020443;	; 89796:NAV1:NM_020443:R-Rcds-R;
chr1	201751469	201752905	p004_U2OS_CTL_975	3	+	201751469	201752905	0	2	528,372,	0.1064	2.512e-12	3.981e-11	2.29	; 89796;	; NAV1;	; NM_001167738; NM_020443;	; 89796:NAV1:NM_020443:R-Rcds-R; 89796:NAV1:NM_001167738:R-Rcds-R;
chr1	201788999	201789600	p004_U2OS_CTL_976	4	+	201788999	201789600	0	1	601	0	1.259e-26	3.981e-25	3.96	; 89796;	; NAV1;	; NM_001167738; NM_020443;	; 89796:NAV1:NM_020443:R-Rcds-R3utr; 89796:NAV1:NM_001167738:R-Rcds-R3utr;
chr1	201790797	201791308	p004_U2OS_CTL_977	3	+	201790797	201791308	0	1	511	0	7.943e-14	1.000e-12	2.75	; 89796;	; NAV1;	; NM_001167738; NM_020443;	; 89796:NAV1:NM_020443:R-R-R3utr; 89796:NAV1:NM_001167738:R-R-R3utr;
chr1	201791696	201792207	p004_U2OS_CTL_978	3	+	201791696	201792207	0	1	511	0	3.981e-10	4.467e-09	2.64	; 89796;	; NAV1;	; NM_001167738; NM_020443;	; 89796:NAV1:NM_020443:R-R-R3utr; 89796:NAV1:NM_001167738:R-R-R3utr;
chr2	73651760	73651821	p004_U2OS_CTL_2501	2	+	73651760	73651821	0	1	61	0	3.388e-03	1.738e-02	1.98	; 7840;	; ALMS1;	; NM_015120;	; 7840:ALMS1:NM_015120:R-Rcds-R;
chr2	73675193	73675374	p004_U2OS_CTL_2502	3	+	73675193	73675374	0	1	181	0	1.413e-05	1.047e-04	2.52	; 7840;	; ALMS1;	; NM_015120;	; 7840:ALMS1:NM_015120:R-Rcds-R;
chr2	73679657	73681035	p004_U2OS_CTL_2503	4	+	73679657	73681035	0	1	1378	0	2.630e-10	3.090e-09	3.57	; 7840;	; ALMS1;	; NM_015120;	; 7840:ALMS1:NM_015120:R-Rcds-R;
chr2	73682398	73717156	p004_U2OS_CTL_2504	4	+	73682398	73717156	0	2	24,396,	0.34362	9.772e-10	1.072e-08	3.23	; 7840;	; ALMS1;	; NM_015120;	; 7840:ALMS1:NM_015120:R-Rcds-R;
chr2	73717784	73718624	p004_U2OS_CTL_2505	4	+	73717784	73718624	0	1	840	0	1.549e-06	1.259e-05	3.2	; 7840;	; ALMS1;	; NM_015120;	; 7840:ALMS1:NM_015120:R-Rcds-R;
chr2	73786231	73800459	p004_U2OS_CTL_2506	4	+	73786231	73800459	0	2	38,1071,	0.13157	2.512e-17	5.012e-16	3.6	; 7840;	; ALMS1;	; NM_015120;	; 7840:ALMS1:NM_015120:R-Rcds-R;
chr2	73829397	73829458	p004_U2OS_CTL_2507	2	+	73829397	73829458	0	1	61	0	2.630e-03	1.380e-02	1.57	; 7840;	; ALMS1;	; NM_015120;	; 7840:ALMS1:NM_015120:R-Rcds-R;
chr2	136289142	136343950	p004_U2OS_CTL_2709	2	+	136289142	136343950	0	2	61,29,	0.54779	4.571e-03	2.239e-02	1.44	; 23518;	; R3HDM1;	; NM_001282798; NM_001282799; NM_001282800; NM_015361;	; 23518:R3HDM1:NM_001282799:R5utr-R-R; 23518:R3HDM1:NM_015361:R5utr-R-R; 23518:R3HDM1:NM_001282798:R5utr-R-R; 23518:R3HDM1:NM_001282800:R5utr-R-R;
chr2	136481555	136481914	p004_U2OS_CTL_2710	3	+	136481555	136481914	0	1	359	0	6.310e-18	1.259e-16	2.13	; 23518;	; R3HDM1;	; NM_001282798; NM_001282799; NM_001282800; NM_015361;	; 23518:R3HDM1:NM_001282799:R-Rcds-R3utr; 23518:R3HDM1:NM_015361:R-Rcds-R3utr; 23518:R3HDM1:NM_001282798:R-Rcds-R3utr; 23518:R3HDM1:NM_001282800:R-Rcds-R3utr;
chr2	209190289	209190980	p004_U2OS_CTL_2888	3	+	209190289	209190980	0	1	691	0	9.772e-06	7.413e-05	2.55	; 200576;	; PIKFYVE;	; NM_015040;	; 200576:PIKFYVE:NM_015040:R-Rcds-R;
chr2	209219301	209220266	p004_U2OS_CTL_2889	3	+	209219301	209220266	0	2	68,353,	0.612	1.000e-18	1.995e-17	2.7	; 200576;	; PIKFYVE;	; NM_015040;	; 200576:PIKFYVE:NM_015040:R-Rcds-R3utr;
chr2	25965002	25972703	p004_U2OS_CTL_3105	5	-	25965002	25972703	0	2	2343,139,	0.7562	6.310e-98	1.259e-95	4.13	; 55252;	; ASXL2;	; NM_018263;	; 55252:ASXL2:NM_018263:R-Rcds-R;
chr2	25991685	26022369	p004_U2OS_CTL_3106	2	-	25991685	26022369	0	4	52,101,61,116,	0,2623,11432,30568	5.012e-11	6.457e-10	1.67	; 55252;	; ASXL2;	; NM_018263;	; 55252:ASXL2:NM_018263:R-Rcds-R;
chr2	26101162	26101252	p004_U2OS_CTL_3107	2	-	26101162	26101252	0	1	90	0	2.042e-03	1.096e-02	1.41	; 55252;	; ASXL2;	; NM_018263;	; 55252:ASXL2:NM_018263:R5utr-R-R;
chr2	160086445	160087793	p004_U2OS_CTL_2744	4	+	160086445	160087793	0	1	1348	0	7.943e-22	1.995e-20	3.62	; 85461;	; TANC1;	; NM_001145909; NM_033394;	; 85461:TANC1:NM_001145909:R-R-R3utr; 85461:TANC1:NM_033394:R-Rcds-R3utr;
chr2	61148956	61149582	p004_U2OS_CTL_2441	5	+	61148956	61149582	0	1	626	0	3.162e-12	3.981e-11	4.09	; 5966;	; REL;	; NM_001291746; NM_002908;	; 5966:REL:NM_001291746:R-Rcds-R; 5966:REL:NM_002908:R-Rcds-R;
chr2	61149909	61150029	p004_U2OS_CTL_2442	3	+	61149909	61150029	0	1	120	0	8.511e-04	4.786e-03	2.19	; 5966;	; REL;	; NM_001291746; NM_002908;	; 5966:REL:NM_001291746:R-R-R3utr; 5966:REL:NM_002908:R-R-R3utr;
chr2	60983424	60987273	p004_U2OS_CTL_2440	2	+	60983424	60987273	0	2	206,5,	0.3844	2.138e-05	1.514e-04	1.58	; 64895;	; PAPOLG;	; NM_022894;	; 64895:PAPOLG:NM_022894:R5utr-Rcds-R;
chr2	39212168	39212379	p004_U2OS_CTL_3164	2	-	39212168	39212379	0	1	211	0	6.166e-05	4.169e-04	1.96	; 6654;	; SOS1;	; NM_005633;	; 6654:SOS1:NM_005633:R-R-R3utr;
chr2	39212588	39214675	p004_U2OS_CTL_3165	6	-	39212588	39214675	0	2	868,62,	0.2025	1.585e-65	1.585e-63	5.19	; 6654;	; SOS1;	; NM_005633;	; 6654:SOS1:NM_005633:R-Rcds-R3utr;
chr2	39249783	39251198	p004_U2OS_CTL_3166	4	-	39249783	39251198	0	2	583,48,	0.1367	5.012e-30	1.585e-28	3.58	; 6654;	; SOS1;	; NM_005633;	; 6654:SOS1:NM_005633:R-Rcds-R;
chr2	191301296	191301477	p004_U2OS_CTL_2814	4	+	191301296	191301477	0	1	181	0	5.248e-06	3.981e-05	3.27	; 54842;	; MFSD6;	; NM_017694;	; 54842:MFSD6:NM_017694:R-Rcds-R;
chr2	39664212	39664393	p004_U2OS_CTL_3167	3	-	39664212	39664393	0	1	181	0	1.122e-06	9.333e-06	2.95	; 8491;	; MAP4K3;	; NM_001270425; NM_003618;	; 8491:MAP4K3:NM_001270425:R5utr-R-R; 8491:MAP4K3:NM_003618:R5utr-R-R;
chr2	54683513	54683634	p004_U2OS_CTL_2421	2	+	54683513	54683634	0	1	121	0	3.802e-04	2.291e-03	1.45	; 6711;	; SPTBN1;	; NM_003128;	; 6711:SPTBN1:NM_003128:R5utr-R-R;
chr2	54785626	54785867	p004_U2OS_CTL_2422	3	+	54785626	54785867	0	1	241	0	6.310e-16	1.259e-14	2.1	; 6711;	; SPTBN1;	; NM_178313;	; 6711:SPTBN1:NM_178313:R5utr-R-R;
chr2	54850711	54853188	p004_U2OS_CTL_2423	2	+	54850711	54853188	0	3	22,159,120,	0,1229,2357	6.310e-14	1.000e-12	1.44	; 6711;	; SPTBN1;	; NM_003128; NM_178313;	; 6711:SPTBN1:NM_003128:R-Rcds-R; 6711:SPTBN1:NM_178313:R-Rcds-R;
chr2	54853277	54853368	p004_U2OS_CTL_2424	2	+	54853277	54853368	0	1	91	0	7.413e-04	4.266e-03	1.18	; 6711;	; SPTBN1;	; NM_003128; NM_178313;	; 6711:SPTBN1:NM_003128:R-Rcds-R; 6711:SPTBN1:NM_178313:R-Rcds-R;
chr2	54856181	54856422	p004_U2OS_CTL_2425	2	+	54856181	54856422	0	1	241	0	5.012e-10	5.754e-09	1.37	; 6711;	; SPTBN1;	; NM_003128; NM_178313;	; 6711:SPTBN1:NM_003128:R-Rcds-R; 6711:SPTBN1:NM_178313:R-Rcds-R;
chr2	54856691	54857995	p004_U2OS_CTL_2426	2	+	54856691	54857995	0	3	249,138,4,	0,337,1300	1.995e-14	3.162e-13	1.48	; 6711;	; SPTBN1;	; NM_003128; NM_178313;	; 6711:SPTBN1:NM_003128:R-Rcds-R; 6711:SPTBN1:NM_178313:R-Rcds-R;
chr2	54858204	54859879	p004_U2OS_CTL_2427	2	+	54858204	54859879	0	2	544,177,	0.1498	3.162e-34	1.259e-32	1.79	; 6711;	; SPTBN1;	; NM_003128; NM_178313;	; 6711:SPTBN1:NM_003128:R-Rcds-R; 6711:SPTBN1:NM_178313:R-Rcds-R;
chr2	54871704	54872587	p004_U2OS_CTL_2428	2	+	54871704	54872587	0	2	19,222,	0.661	1.000e-11	1.318e-10	1.38	; 6711;	; SPTBN1;	; NM_003128; NM_178313;	; 6711:SPTBN1:NM_003128:R-Rcds-R; 6711:SPTBN1:NM_178313:R-Rcds-R;
chr2	54873536	54879708	p004_U2OS_CTL_2429	3	+	54873536	54879708	0	5	76,131,205,375,54,	0,731,2586,3215,6118	1.995e-70	2.512e-68	2.15	; 6711;	; SPTBN1;	; NM_003128; NM_178313;	; 6711:SPTBN1:NM_003128:R-Rcds-R; 6711:SPTBN1:NM_178313:R-Rcds-R;
chr2	54883067	54887297	p004_U2OS_CTL_2430	3	+	54883067	54887297	0	4	68,225,113,225,	0,1891,3223,4005	3.162e-20	6.310e-19	2.21	; 6711;	; SPTBN1;	; NM_003128; NM_178313;	; 6711:SPTBN1:NM_003128:R-Rcds-R; 6711:SPTBN1:NM_178313:R-Rcds-R3utr;
chr2	54889396	54891811	p004_U2OS_CTL_2431	2	+	54889396	54891811	0	2	49,222,	0.2193	7.943e-10	8.913e-09	1.44	; 6711;	; SPTBN1;	; NM_003128; NM_178313;	; 6711:SPTBN1:NM_178313:R-R-R3utr; 6711:SPTBN1:NM_003128:R-Rcds-R;
chr2	54895582	54895823	p004_U2OS_CTL_2432	2	+	54895582	54895823	0	1	241	0	1.995e-09	2.138e-08	1.55	; 6711;	; SPTBN1;	; NM_003128;	; 6711:SPTBN1:NM_003128:R-Rcds-R3utr;
chr3	122418593	122418983	p004_U2OS_CTL_4104	3	+	122418593	122418983	0	1	390	0	2.692e-08	2.570e-07	2.36	; 54625;	; PARP14;	; NM_017554;	; 54625:PARP14:NM_017554:R-Rcds-R;
chr3	122419252	122420061	p004_U2OS_CTL_4105	3	+	122419252	122420061	0	1	809	0	1.000e-24	3.162e-23	2.58	; 54625;	; PARP14;	; NM_017554;	; 54625:PARP14:NM_017554:R-Rcds-R;
chr3	122420150	122420391	p004_U2OS_CTL_4106	3	+	122420150	122420391	0	1	241	0	1.950e-07	1.738e-06	2.07	; 54625;	; PARP14;	; NM_017554;	; 54625:PARP14:NM_017554:R-Rcds-R;
chr3	122437275	122437695	p004_U2OS_CTL_4107	4	+	122437275	122437695	0	1	420	0	5.012e-26	1.585e-24	3.17	; 54625;	; PARP14;	; NM_017554;	; 54625:PARP14:NM_017554:R-Rcds-R;
chr3	122446729	122447561	p004_U2OS_CTL_4108	3	+	122446729	122447561	0	2	104,407,	0.425	1.000e-10	1.122e-09	2.32	; 54625;	; PARP14;	; NM_017554;	; 54625:PARP14:NM_017554:R-Rcds-R3utr;
chr3	42678478	42678809	p004_U2OS_CTL_3858	3	+	42678478	42678809	0	1	331	0	8.318e-05	5.495e-04	2.34	; 4820;	; NKTR;	; NM_005385;	; 4820:NKTR:NM_005385:R-Rcds-R;
chr3	42679677	42680008	p004_U2OS_CTL_3859	3	+	42679677	42680008	0	1	331	0	1.514e-07	1.380e-06	2.81	; 4820;	; NKTR;	; NM_005385;	; 4820:NKTR:NM_005385:R-Rcds-R;
chr3	42680667	42680848	p004_U2OS_CTL_3860	2	+	42680667	42680848	0	1	181	0	1.862e-04	1.175e-03	1.74	; 4820;	; NKTR;	; NM_005385;	; 4820:NKTR:NM_005385:R-Rcds-R;
chr3	42688463	42688614	p004_U2OS_CTL_3861	3	+	42688463	42688614	0	1	151	0	3.802e-05	2.630e-04	2.11	; 4820;	; NKTR;	; NM_005385;	; 4820:NKTR:NM_005385:R-R-R3utr;
chr3	153993784	153995410	p004_U2OS_CTL_4856	4	-	153993784	153995410	0	3	361,153,24,	0,751,1602	3.162e-38	1.585e-36	3.23	; 170506;	; DHX36;	; NM_001114397; NM_020865;	; 170506:DHX36:NM_001114397:R-Rcds-R3utr; 170506:DHX36:NM_020865:R-Rcds-R3utr;
chr3	154033827	154042107	p004_U2OS_CTL_4857	3	-	154033827	154042107	0	2	125,145,	0.8135	6.310e-24	1.995e-22	2.11	; 170506;	; DHX36;	; NM_001114397; NM_020865;	; 170506:DHX36:NM_001114397:R-Rcds-R; 170506:DHX36:NM_020865:R-Rcds-R;
chr3	182511290	182511560	p004_U2OS_CTL_4254	4	+	182511290	182511560	0	1	270	0	1.202e-07	1.096e-06	3.44	; 23200;	; ATP11B;	; NM_014616;	; 23200:ATP11B:NM_014616:R5utr-Rcds-R;
chr3	78683169	78685020	p004_U2OS_CTL_4664	2	-	78683169	78685020	0	2	23,98,	0.1753	3.020e-04	1.862e-03	1.43	; 6091;	; ROBO1;	; NM_001145845; NM_002941; NM_133631;	; 6091:ROBO1:NM_001145845:R-Rcds-R; 6091:ROBO1:NM_133631:R-Rcds-R; 6091:ROBO1:NM_002941:R-Rcds-R;
chr3	78987921	79068180	p004_U2OS_CTL_4665	4	-	78987921	79068180	0	2	156,624,	0.79635	6.310e-33	2.512e-31	3.91	; 6091;	; ROBO1;	; NM_001145845; NM_002941; NM_133631;	; 6091:ROBO1:NM_001145845:R5utr-Rcds-R; 6091:ROBO1:NM_133631:R5utr-Rcds-R; 6091:ROBO1:NM_002941:R-Rcds-R;
chr3	69093701	69097683	p004_U2OS_CTL_4650	3	-	69093701	69097683	0	2	45,1184,	0.2798	2.512e-17	5.012e-16	2.77	; 7110;	; TMF1;	; NM_007114;	; 7110:TMF1:NM_007114:R-Rcds-R;
chr3	152017633	152017933	p004_U2OS_CTL_4200	3	+	152017633	152017933	0	1	300	0	6.310e-14	1.000e-12	2.2	; 4154;	; MBNL1;	; NM_021038; NM_207292; NM_207293; NM_207294; NM_207295; NM_207296; NM_207297;	; 4154:MBNL1:NM_021038:R5utr-R-R; 4154:MBNL1:NM_207292:R5utr-R-R; 4154:MBNL1:NM_207293:R5utr-R-R; 4154:MBNL1:NM_207294:R5utr-R-R; 4154:MBNL1:NM_207295:R5utr-R-R; 4154:MBNL1:NM_207296:R5utr-R-R; 4154:MBNL1:NM_207297:R5utr-R-R;
chr3	152017992	152052915	p004_U2OS_CTL_4201	2	+	152017992	152052915	0	2	164,16,	0.34907	1.778e-04	1.122e-03	1.32	; 4154;	; MBNL1;	; NM_001314057; NM_021038; NM_207292; NM_207293; NM_207294; NM_207295; NM_207296; NM_207297;	; 4154:MBNL1:NM_021038:R-Rcds-R; 4154:MBNL1:NM_207292:R-Rcds-R; 4154:MBNL1:NM_207293:R-Rcds-R; 4154:MBNL1:NM_207294:R-Rcds-R; 4154:MBNL1:NM_207295:R-Rcds-R; 4154:MBNL1:NM_207296:R-Rcds-R; 4154:MBNL1:NM_207297:R-Rcds-R; 4154:MBNL1:NM_001314057:R5utr-R-R;
chr3	152175980	152180277	p004_U2OS_CTL_4202	2	+	152175980	152180277	0	3	2,75,104,	0,1079,4193	2.884e-05	2.042e-04	1.38	; 4154;	; MBNL1;	; NM_001314057; NM_021038; NM_207292; NM_207293; NM_207294; NM_207295; NM_207296; NM_207297;	; 4154:MBNL1:NM_207296:R-Rcds-R3utr; 4154:MBNL1:NM_001314057:R-Rcds-R3utr; 4154:MBNL1:NM_021038:R-Rcds-R3utr; 4154:MBNL1:NM_207292:R-Rcds-R3utr; 4154:MBNL1:NM_207293:R-Rcds-R3utr; 4154:MBNL1:NM_207294:R-Rcds-R3utr; 4154:MBNL1:NM_207295:R-Rcds-R3utr; 4154:MBNL1:NM_207297:R-Rcds-R3utr;
chr3	152182730	152182881	p004_U2OS_CTL_4203	2	+	152182730	152182881	0	1	151	0	5.754e-04	3.388e-03	1.36	; 4154;	; MBNL1;	; NM_001314057; NM_021038; NM_207292; NM_207293; NM_207294; NM_207295; NM_207296; NM_207297;	; 4154:MBNL1:NM_001314057:R-R-R3utr; 4154:MBNL1:NM_021038:R-R-R3utr; 4154:MBNL1:NM_207292:R-R-R3utr; 4154:MBNL1:NM_207293:R-R-R3utr; 4154:MBNL1:NM_207294:R-R-R3utr; 4154:MBNL1:NM_207295:R-R-R3utr; 4154:MBNL1:NM_207296:R-R-R3utr; 4154:MBNL1:NM_207297:R-R-R3utr;
chr3	170077421	170078020	p004_U2OS_CTL_4231	4	+	170077421	170078020	0	1	599	0	2.512e-12	3.162e-11	3.07	; 6498;	; SKIL;	; NM_001145097; NM_001145098; NM_001248008; NM_005414;	; 6498:SKIL:NM_001145098:R5utr-R-R; 6498:SKIL:NM_001248008:R5utr-R-R; 6498:SKIL:NM_001145097:R5utr-R-R; 6498:SKIL:NM_005414:R5utr-R-R;
chr3	170078079	170078948	p004_U2OS_CTL_4232	4	+	170078079	170078948	0	1	869	0	3.981e-42	2.512e-40	3.85	; 6498;	; SKIL;	; NM_001145097; NM_001145098; NM_001248008; NM_005414;	; 6498:SKIL:NM_001145098:R5utr-Rcds-R; 6498:SKIL:NM_001248008:R5utr-Rcds-R; 6498:SKIL:NM_001145097:R5utr-Rcds-R; 6498:SKIL:NM_005414:R5utr-Rcds-R;
chr3	170079037	170079158	p004_U2OS_CTL_4233	2	+	170079037	170079158	0	1	121	0	6.310e-04	3.715e-03	1.61	; 6498;	; SKIL;	; NM_001145097; NM_001145098; NM_001248008; NM_005414;	; 6498:SKIL:NM_001145098:R-Rcds-R; 6498:SKIL:NM_001248008:R-Rcds-R; 6498:SKIL:NM_001145097:R-Rcds-R; 6498:SKIL:NM_005414:R-Rcds-R;
chr3	170108908	170110267	p004_U2OS_CTL_4234	3	+	170108908	170110267	0	2	140,221,	0.1138	5.012e-23	1.259e-21	2.34	; 6498;	; SKIL;	; NM_001145097; NM_001145098; NM_001248008; NM_005414;	; 6498:SKIL:NM_001145098:R-Rcds-R3utr; 6498:SKIL:NM_001248008:R-Rcds-R3utr; 6498:SKIL:NM_001145097:R-Rcds-R3utr; 6498:SKIL:NM_005414:R-Rcds-R3utr;
chr3	167727922	167754644	p004_U2OS_CTL_4877	3	-	167727922	167754644	0	9	284,81,69,168,110,83,257,333,21,	0,608,14391,14793,17593,19085,19645,22385,26701	7.943e-73	1.000e-70	2.34	; 27333;	; GOLIM4;	; NM_001308155; NM_014498;	; 27333:GOLIM4:NM_001308155:R-Rcds-R3utr; 27333:GOLIM4:NM_014498:R-Rcds-R3utr;
chr3	167812938	167813417	p004_U2OS_CTL_4878	4	-	167812938	167813417	0	1	479	0	3.162e-59	2.512e-57	3.22	; 27333;	; GOLIM4;	; NM_001308155; NM_014498;	; 27333:GOLIM4:NM_001308155:R5utr-Rcds-R; 27333:GOLIM4:NM_014498:R5utr-Rcds-R;
chr3	121382973	121383453	p004_U2OS_CTL_4731	3	-	121382973	121383453	0	1	480	0	7.943e-28	2.512e-26	2.97	; 2804;	; GOLGB1;	; NM_001256486; NM_001256487; NM_001256488; NM_004487;	; 2804:GOLGB1:NM_001256486:R-Rcds-R3utr; 2804:GOLGB1:NM_001256487:R-Rcds-R3utr; 2804:GOLGB1:NM_001256488:R-Rcds-R3utr; 2804:GOLGB1:NM_004487:R-Rcds-R3utr;
chr3	121409753	121410114	p004_U2OS_CTL_4732	4	-	121409753	121410114	0	1	361	0	1.259e-18	2.512e-17	3.02	; 2804;	; GOLGB1;	; NM_001256486; NM_001256487; NM_001256488; NM_004487;	; 2804:GOLGB1:NM_001256486:R-Rcds-R; 2804:GOLGB1:NM_001256487:R-Rcds-R; 2804:GOLGB1:NM_001256488:R-Rcds-R; 2804:GOLGB1:NM_004487:R-Rcds-R;
chr3	121410921	121412979	p004_U2OS_CTL_4733	4	-	121410921	121412979	0	2	507,392,	0.1666	7.943e-21	1.585e-19	3.54	; 2804;	; GOLGB1;	; NM_001256486; NM_001256487; NM_001256488; NM_004487;	; 2804:GOLGB1:NM_001256486:R-Rcds-R; 2804:GOLGB1:NM_001256487:R-Rcds-R; 2804:GOLGB1:NM_001256488:R-Rcds-R; 2804:GOLGB1:NM_004487:R-Rcds-R;
chr3	121413217	121413368	p004_U2OS_CTL_4734	2	-	121413217	121413368	0	1	151	0	1.288e-05	9.550e-05	1.84	; 2804;	; GOLGB1;	; NM_001256486; NM_001256487; NM_001256488; NM_004487;	; 2804:GOLGB1:NM_001256486:R-Rcds-R; 2804:GOLGB1:NM_001256487:R-Rcds-R; 2804:GOLGB1:NM_001256488:R-Rcds-R; 2804:GOLGB1:NM_004487:R-Rcds-R;
chr3	121414295	121414446	p004_U2OS_CTL_4735	2	-	121414295	121414446	0	1	151	0	9.550e-04	5.370e-03	1.46	; 2804;	; GOLGB1;	; NM_001256486; NM_001256487; NM_001256488; NM_004487;	; 2804:GOLGB1:NM_001256486:R-Rcds-R; 2804:GOLGB1:NM_001256487:R-Rcds-R; 2804:GOLGB1:NM_001256488:R-Rcds-R; 2804:GOLGB1:NM_004487:R-Rcds-R;
chr3	121416421	121416721	p004_U2OS_CTL_4736	3	-	121416421	121416721	0	1	300	0	6.026e-05	4.074e-04	2.1	; 2804;	; GOLGB1;	; NM_001256486; NM_001256487; NM_001256488; NM_004487;	; 2804:GOLGB1:NM_001256486:R-Rcds-R; 2804:GOLGB1:NM_001256487:R-Rcds-R; 2804:GOLGB1:NM_001256488:R-Rcds-R; 2804:GOLGB1:NM_004487:R-Rcds-R;
chr3	121433719	121435660	p004_U2OS_CTL_4737	2	-	121433719	121435660	0	2	104,77,	0.1864	4.677e-04	2.754e-03	2	; 2804;	; GOLGB1;	; NM_001256486; NM_001256487; NM_001256488; NM_004487;	; 2804:GOLGB1:NM_001256486:R-Rcds-R; 2804:GOLGB1:NM_001256487:R-Rcds-R; 2804:GOLGB1:NM_001256488:R-Rcds-R; 2804:GOLGB1:NM_004487:R-Rcds-R;
chr3	121435719	121435840	p004_U2OS_CTL_4738	2	-	121435719	121435840	0	1	121	0	4.898e-04	2.884e-03	1.68	; 2804;	; GOLGB1;	; NM_001256486; NM_001256487; NM_001256488; NM_004487;	; 2804:GOLGB1:NM_001256486:R-Rcds-R; 2804:GOLGB1:NM_001256487:R-Rcds-R; 2804:GOLGB1:NM_001256488:R-Rcds-R; 2804:GOLGB1:NM_004487:R-Rcds-R;
chr3	49158785	49160398	p004_U2OS_CTL_4534	3	-	49158785	49160398	0	6	10,160,177,142,208,262,	0,80,331,591,810,1351	1.995e-66	2.512e-64	2.67	; 3913;	; LAMB2;	; NM_002292;	; 3913:LAMB2:NM_002292:R-Rcds-R;
chr3	49170299	49170449	p004_U2OS_CTL_4535	2	-	49170299	49170449	0	1	150	0	7.943e-05	5.370e-04	1.44	; 3913;	; LAMB2;	; NM_002292;	; 3913:LAMB2:NM_002292:R5utr-Rcds-R;
chr4	123160990	123161441	p004_U2OS_CTL_5312	5	+	123160990	123161441	0	1	451	0	1.585e-15	3.162e-14	4.1	; 84162;	; KIAA1109;	; NM_015312;	; 84162:KIAA1109:NM_015312:R-Rcds-R;
chr4	123188103	123193318	p004_U2OS_CTL_5313	5	+	123188103	123193318	0	3	10,707,4,	0,4069,5211	1.995e-24	6.310e-23	4.88	; 84162;	; KIAA1109;	; NM_015312;	; 84162:KIAA1109:NM_015312:R-Rcds-R;
chr4	151749498	151749679	p004_U2OS_CTL_5715	3	-	151749498	151749679	0	1	181	0	1.380e-04	8.913e-04	2.02	; 987;	; LRBA;	; NM_001199282; NM_006726;	; 987:LRBA:NM_001199282:R-Rcds-R; 987:LRBA:NM_006726:R-Rcds-R;
chr4	151773326	151773567	p004_U2OS_CTL_5716	3	-	151773326	151773567	0	1	241	0	1.175e-04	7.762e-04	2.31	; 987;	; LRBA;	; NM_001199282; NM_006726;	; 987:LRBA:NM_001199282:R-Rcds-R; 987:LRBA:NM_006726:R-Rcds-R;
chr4	48500877	48502066	p004_U2OS_CTL_5554	5	-	48500877	48502066	0	2	820,20,	0.1169	1.259e-39	6.310e-38	4.06	; 285527;	; FRYL;	; NM_015030;	; 285527:FRYL:NM_015030:R-Rcds-R3utr;
chr4	48542395	48542935	p004_U2OS_CTL_5555	3	-	48542395	48542935	0	1	540	0	7.943e-18	1.259e-16	2.69	; 285527;	; FRYL;	; NM_015030;	; 285527:FRYL:NM_015030:R-Rcds-R;
chr4	17845378	17845589	p004_U2OS_CTL_5513	3	-	17845378	17845589	0	1	211	0	1.413e-04	9.120e-04	2.2	; 254251;	; LCORL;	; NM_153686; NR_136669;	; 254251:LCORL:NM_153686:R-R-R3utr; 254251:LCORL:NR_136669:R-R-R;
chr4	17885288	17885469	p004_U2OS_CTL_5514	4	-	17885288	17885469	0	1	181	0	5.888e-04	3.467e-03	3.47	; 254251;	; LCORL;	; NM_001166139;	; 254251:LCORL:NM_001166139:R-Rcds-R3utr;
chr4	17885528	17885679	p004_U2OS_CTL_5515	3	-	17885528	17885679	0	1	151	0	9.333e-04	5.248e-03	2.49	; 254251;	; LCORL;	; NM_001166139;	; 254251:LCORL:NM_001166139:R-Rcds-R;
chr4	17886008	17886368	p004_U2OS_CTL_5516	7	-	17886008	17886368	0	1	360	0	1.380e-05	1.023e-04	6.79	; 254251;	; LCORL;	; NM_001166139;	; 254251:LCORL:NM_001166139:R-Rcds-R;
chr4	125590172	125590682	p004_U2OS_CTL_5677	4	-	125590172	125590682	0	1	510	0	1.585e-16	2.512e-15	3.36	; 57182;	; ANKRD50;	; NM_001167882; NM_020337;	; 57182:ANKRD50:NM_020337:R-Rcds-R; 57182:ANKRD50:NM_001167882:R-Rcds-R;
chr4	125591489	125593494	p004_U2OS_CTL_5678	5	-	125591489	125593494	0	1	2005	0	7.943e-23	1.995e-21	4.75	; 57182;	; ANKRD50;	; NM_001167882; NM_020337;	; 57182:ANKRD50:NM_020337:R-Rcds-R; 57182:ANKRD50:NM_001167882:R-Rcds-R;
chr4	125600053	125631956	p004_U2OS_CTL_5679	4	-	125600053	125631956	0	2	7,802,	0.31101	2.512e-28	7.943e-27	3.76	; 57182;	; ANKRD50;	; NM_001167882; NM_020337;	; 57182:ANKRD50:NM_020337:R5utr-Rcds-R; 57182:ANKRD50:NM_001167882:R5utr-R-R;
chr4	125632015	125633887	p004_U2OS_CTL_5680	4	-	125632015	125633887	0	2	414,275,	0.1597	7.943e-21	1.995e-19	3.3	; 57182;	; ANKRD50;	; NM_001167882; NM_020337;	; 57182:ANKRD50:NM_020337:R5utr-R-R; 57182:ANKRD50:NM_001167882:R5utr-R-R;
chr4	114302648	114303128	p004_U2OS_CTL_5303	3	+	114302648	114303128	0	1	480	0	2.042e-09	2.188e-08	2.64	; 287;	; ANK2;	; NM_001127493; NM_001148; NM_020977;	; 287:ANK2:NM_020977:R-R-R3utr; 287:ANK2:NM_001127493:R-R-R3utr; 287:ANK2:NM_001148:R-R-R3utr;
chr4	146681887	146682545	p004_U2OS_CTL_5707	5	-	146681887	146682545	0	1	658	0	1.995e-33	7.943e-32	4.34	; 152485;	; ZNF827;	; NM_001306215; NM_178835;	; 152485:ZNF827:NM_001306215:R-R-R3utr; 152485:ZNF827:NM_178835:R-R-R3utr;
chr4	146806890	146807250	p004_U2OS_CTL_5708	4	-	146806890	146807250	0	1	360	0	3.981e-18	7.943e-17	3.71	; 152485;	; ZNF827;	; NM_001306215; NM_178835;	; 152485:ZNF827:NM_001306215:R-Rcds-R; 152485:ZNF827:NM_178835:R-Rcds-R;
chr4	146823382	146859577	p004_U2OS_CTL_5709	4	-	146823382	146859577	0	2	985,61,	0.36134	3.981e-18	7.943e-17	3.83	; 152485;	; ZNF827;	; NM_001306215; NM_178835;	; 152485:ZNF827:NM_001306215:R5utr-Rcds-R; 152485:ZNF827:NM_178835:R5utr-Rcds-R;
chr4	87515647	87556410	p004_U2OS_CTL_5248	4	+	87515647	87556410	0	2	295,6,	0.40757	3.311e-07	2.884e-06	3.29	; 5783;	; PTPN13;	; NM_006264; NM_080683; NM_080684; NM_080685;	; 5783:PTPN13:NM_006264:R5utr-Rcds-R; 5783:PTPN13:NM_080683:R5utr-Rcds-R; 5783:PTPN13:NM_080684:R5utr-Rcds-R; 5783:PTPN13:NM_080685:R5utr-Rcds-R;
chr4	87622508	87622869	p004_U2OS_CTL_5249	5	+	87622508	87622869	0	1	361	0	3.981e-14	6.310e-13	4.75	; 5783;	; PTPN13;	; NM_006264; NM_080683; NM_080684; NM_080685;	; 5783:PTPN13:NM_006264:R-Rcds-R; 5783:PTPN13:NM_080683:R-Rcds-R; 5783:PTPN13:NM_080684:R-Rcds-R; 5783:PTPN13:NM_080685:R-Rcds-R;
chr4	87684042	87684283	p004_U2OS_CTL_5250	3	+	87684042	87684283	0	1	241	0	6.607e-10	7.413e-09	2.63	; 5783;	; PTPN13;	; NM_006264; NM_080683; NM_080684; NM_080685;	; 5783:PTPN13:NM_006264:R-Rcds-R; 5783:PTPN13:NM_080683:R-Rcds-R; 5783:PTPN13:NM_080684:R-Rcds-R; 5783:PTPN13:NM_080685:R-Rcds-R;
chr5	145608549	145610275	p004_U2OS_CTL_6267	2	+	145608549	145610275	0	3	51,194,56,	0,730,1670	1.585e-14	2.512e-13	1.95	; 54439;	; RBM27;	; NM_018989;	; 54439:RBM27:NM_018989:R-Rcds-R;
chr5	14143918	14183984	p004_U2OS_CTL_5835	3	+	14143918	14183984	0	2	73,78,	0.39988	3.388e-05	2.344e-04	2.46	; 7204;	; TRIO;	; NM_007118; NR_134469;	; 7204:TRIO:NM_007118:R-Rcds-R; 7204:TRIO:NR_134469:R-R-R;
chr5	14290865	14293128	p004_U2OS_CTL_5836	3	+	14290865	14293128	0	2	472,8,	0.2255	5.012e-90	1.000e-87	2.9	; 7204;	; TRIO;	; NM_007118; NR_134469;	; 7204:TRIO:NM_007118:R-Rcds-R; 7204:TRIO:NR_134469:R-R-R;
chr5	14461327	14462951	p004_U2OS_CTL_5837	2	+	14461327	14462951	0	2	93,88,	0.1536	1.905e-07	1.698e-06	1.33	; 7204;	; TRIO;	; NM_007118; NR_134469;	; 7204:TRIO:NM_007118:R-Rcds-R; 7204:TRIO:NR_134469:R-R-R;
chr5	14485211	14488148	p004_U2OS_CTL_5838	5	+	14485211	14488148	0	2	144,576,	0.2361	1.000e-55	7.943e-54	4.34	; 7204;	; TRIO;	; NM_007118; NR_134469;	; 7204:TRIO:NM_007118:R-Rcds-R; 7204:TRIO:NR_134469:R-R-R;
chr5	14508079	14509308	p004_U2OS_CTL_5839	4	+	14508079	14509308	0	1	1229	0	1.000e-129	1.000e-126	3.33	; 7204;	; TRIO;	; NM_007118; NR_134469;	; 7204:TRIO:NM_007118:R-Rcds-R3utr; 7204:TRIO:NR_134469:R-R-R;
chr5	125936666	125944163	p004_U2OS_CTL_6061	4	+	125936666	125944163	0	3	84,614,108,	0,2595,7389	7.943e-81	1.000e-78	3.19	; 51808;	; PHAX;	; NM_032177;	; 51808:PHAX:NM_032177:R-Rcds-R;
chr5	125960288	125960736	p004_U2OS_CTL_6062	5	+	125960288	125960736	0	1	448	0	5.012e-71	5.012e-69	4.31	; 51808;	; PHAX;	; NM_032177;	; 51808:PHAX:NM_032177:R-Rcds-R3utr;
chr5	125962197	125962377	p004_U2OS_CTL_6063	4	+	125962197	125962377	0	1	180	0	1.288e-09	1.413e-08	3.7	; 51808;	; PHAX;	; NM_032177;	; 51808:PHAX:NM_032177:R-R-R3utr;
chr5	132216614	132219068	p004_U2OS_CTL_6663	3	-	132216614	132219068	0	2	264,37,	0.2417	5.012e-40	2.512e-38	2.4	; 27125;	; AFF4;	; NM_014423;	; 27125:AFF4:NM_014423:R-Rcds-R3utr;
chr5	132232114	132232864	p004_U2OS_CTL_6664	3	-	132232114	132232864	0	1	750	0	1.995e-32	7.943e-31	2.38	; 27125;	; AFF4;	; NM_014423;	; 27125:AFF4:NM_014423:R-Rcds-R;
chr5	132269964	132299354	p004_U2OS_CTL_6665	4	-	132269964	132299354	0	3	669,127,404,	0,2794,28986	2.512e-70	2.512e-68	3.16	; 27125;	; AFF4;	; NM_014423;	; 27125:AFF4:NM_014423:R5utr-Rcds-R;
chr5	112173287	112173797	p004_U2OS_CTL_6038	4	+	112173287	112173797	0	1	510	0	1.585e-12	1.995e-11	3.58	; 324;	; APC;	; NM_000038; NM_001127510; NM_001127511;	; 324:APC:NM_001127511:R-Rcds-R; 324:APC:NM_000038:R-Rcds-R; 324:APC:NM_001127510:R-Rcds-R;
chr5	112176249	112176340	p004_U2OS_CTL_6039	2	+	112176249	112176340	0	1	91	0	1.072e-03	6.026e-03	1.8	; 324;	; APC;	; NM_000038; NM_001127510; NM_001127511;	; 324:APC:NM_001127511:R-Rcds-R; 324:APC:NM_000038:R-Rcds-R; 324:APC:NM_001127510:R-Rcds-R;
chr5	112176998	112177298	p004_U2OS_CTL_6040	3	+	112176998	112177298	0	1	300	0	2.570e-07	2.239e-06	2.7	; 324;	; APC;	; NM_000038; NM_001127510; NM_001127511;	; 324:APC:NM_001127511:R-Rcds-R; 324:APC:NM_000038:R-Rcds-R; 324:APC:NM_001127510:R-Rcds-R;
chr5	112178284	112178465	p004_U2OS_CTL_6041	3	+	112178284	112178465	0	1	181	0	6.607e-06	5.012e-05	2.19	; 324;	; APC;	; NM_000038; NM_001127510; NM_001127511;	; 324:APC:NM_001127511:R-Rcds-R; 324:APC:NM_000038:R-Rcds-R; 324:APC:NM_001127510:R-Rcds-R;
chr5	112178943	112179871	p004_U2OS_CTL_6042	5	+	112178943	112179871	0	1	928	0	7.943e-27	2.512e-25	4.93	; 324;	; APC;	; NM_000038; NM_001127510; NM_001127511;	; 324:APC:NM_001127511:R-Rcds-R3utr; 324:APC:NM_000038:R-Rcds-R3utr; 324:APC:NM_001127510:R-Rcds-R3utr;
chr5	36975949	36985003	p004_U2OS_CTL_5889	5	+	36975949	36985003	0	2	555,226,	0.8828	1.585e-76	1.995e-74	4.13	; 25836;	; NIPBL;	; NM_015384; NM_133433;	; 25836:NIPBL:NM_015384:R-Rcds-R; 25836:NIPBL:NM_133433:R-Rcds-R;
chr5	36985242	36986352	p004_U2OS_CTL_5890	3	+	36985242	36986352	0	1	1110	0	7.943e-24	1.995e-22	2.62	; 25836;	; NIPBL;	; NM_015384; NM_133433;	; 25836:NIPBL:NM_015384:R-Rcds-R; 25836:NIPBL:NM_133433:R-Rcds-R;
chr5	37063941	37064152	p004_U2OS_CTL_5891	2	+	37063941	37064152	0	1	211	0	6.310e-09	6.607e-08	1.79	; 25836;	; NIPBL;	; NM_015384; NM_133433;	; 25836:NIPBL:NM_015384:R-Rcds-R3utr; 25836:NIPBL:NM_133433:R-Rcds-R;
chr5	37064601	37065141	p004_U2OS_CTL_5892	5	+	37064601	37065141	0	1	540	0	1.995e-71	2.512e-69	4.13	; 25836;	; NIPBL;	; NM_015384; NM_133433;	; 25836:NIPBL:NM_015384:R-R-R3utr; 25836:NIPBL:NM_133433:R-Rcds-R3utr;
chr5	38942037	38942368	p004_U2OS_CTL_6520	3	-	38942037	38942368	0	1	331	0	1.738e-09	1.862e-08	2.64	; 253260;	; RICTOR;	; NM_001285439; NM_001285440; NM_152756;	; 253260:RICTOR:NM_001285439:R-R-R3utr; 253260:RICTOR:NM_001285440:R-R-R3utr; 253260:RICTOR:NM_152756:R-R-R3utr;
chr5	38950060	38950631	p004_U2OS_CTL_6521	3	-	38950060	38950631	0	1	571	0	3.162e-20	7.943e-19	2.88	; 253260;	; RICTOR;	; NM_001285439; NM_001285440; NM_152756;	; 253260:RICTOR:NM_001285439:R-Rcds-R; 253260:RICTOR:NM_001285440:R-Rcds-R; 253260:RICTOR:NM_152756:R-Rcds-R;
chr5	95997987	96031547	p004_U2OS_CTL_6024	3	+	95997987	96031547	0	4	214,114,63,59,	0,769,13255,33501	5.012e-12	7.943e-11	2.63	; 831;	; CAST;	; NM_001042440; NM_001042442; NM_001190442;	; 831:CAST:NM_001042440:R5utr-Rcds-R; 831:CAST:NM_001042442:R5utr-Rcds-R; 831:CAST:NM_001190442:R5utr-R-R;
chr5	148930756	148930877	p004_U2OS_CTL_6737	2	-	148930756	148930877	0	1	121	0	6.457e-07	5.495e-06	1.19	; 1452;	; CSNK1A1;	; NM_001025105; NM_001271741; NM_001892;	; 1452:CSNK1A1:NM_001025105:R5utr-R-R; 1452:CSNK1A1:NM_001271741:R5utr-R-R; 1452:CSNK1A1:NM_001892:R5utr-R-R;
chr5	37107586	37108400	p004_U2OS_CTL_6515	2	-	37107586	37108400	0	2	294,6,	0.808	2.089e-05	1.514e-04	2	; 65250;	; C5orf42;	; NM_023073;	; 65250:C5orf42:NM_023073:R-Rcds-R3utr;
chr5	37167308	37169574	p004_U2OS_CTL_6516	6	-	37167308	37169574	0	2	7,682,	0.1584	1.259e-35	6.310e-34	5.1	; 65250;	; C5orf42;	; NM_023073;	; 65250:C5orf42:NM_023073:R-Rcds-R;
chr5	37226891	37227072	p004_U2OS_CTL_6517	3	-	37226891	37227072	0	1	181	0	7.079e-07	6.026e-06	2.97	; 65250;	; C5orf42;	; NM_023073;	; 65250:C5orf42:NM_023073:R-Rcds-R;
chr5	135398938	135399089	p004_U2OS_CTL_6102	2	+	135398938	135399089	0	1	151	0	6.310e-24	1.585e-22	1.17	; 7045;	; TGFBI;	; NM_000358;	; 7045:TGFBI:NM_000358:R-R-R3utr;
chr5	123979964	123983062	p004_U2OS_CTL_6636	4	-	123979964	123983062	0	2	390,691,	0.2407	7.943e-35	3.162e-33	3.33	; 57507;	; ZNF608;	; NM_020747;	; 57507:ZNF608:NM_020747:R-Rcds-R;
chr5	123983271	124036803	p004_U2OS_CTL_6637	4	-	123983271	124036803	0	3	1555,88,97,	0,2031,53435	1.000e-28	3.162e-27	3.67	; 57507;	; ZNF608;	; NM_020747;	; 57507:ZNF608:NM_020747:R-Rcds-R;
chr5	124036862	124084260	p004_U2OS_CTL_6638	5	-	124036862	124084260	0	4	100,1089,126,35,	0,42914,45025,47363	5.012e-25	1.259e-23	4.17	; 57507;	; ZNF608;	; NM_020747;	; 57507:ZNF608:NM_020747:R5utr-Rcds-R;
chr5	115781913	115782004	p004_U2OS_CTL_6631	12	-	115781913	115782004	0	1	91	0	9.772e-04	5.623e-03	11.6	; 57556;	; SEMA6A;	; NM_001300780; NM_020796;	; 57556:SEMA6A:NM_001300780:R-R-R3utr; 57556:SEMA6A:NM_020796:R-R-R3utr;
chr5	115782392	115782483	p004_U2OS_CTL_6632	5	-	115782392	115782483	0	1	91	0	2.239e-04	1.413e-03	4.37	; 57556;	; SEMA6A;	; NM_001300780; NM_020796;	; 57556:SEMA6A:NM_001300780:R-Rcds-R; 57556:SEMA6A:NM_020796:R-Rcds-R;
chr5	67511583	67569233	p004_U2OS_CTL_5961	5	+	67511583	67569233	0	3	194,720,16,	0,10534,57634	1.000e-14	1.585e-13	4.75	; 5295;	; PIK3R1;	; NM_181523;	; 5295:PIK3R1:NM_181523:R5utr-Rcds-R;
chr5	67592143	67594083	p004_U2OS_CTL_5962	4	+	67592143	67594083	0	2	26,844,	0.1096	1.259e-13	1.995e-12	3.45	; 5295;	; PIK3R1;	; NM_001242466; NM_181504; NM_181523; NM_181524;	; 5295:PIK3R1:NM_181523:R-Rcds-R3utr; 5295:PIK3R1:NM_181524:R-Rcds-R3utr; 5295:PIK3R1:NM_181504:R-Rcds-R3utr; 5295:PIK3R1:NM_001242466:R-Rcds-R3utr;
chr5	150090556	150090887	p004_U2OS_CTL_6746	2	-	150090556	150090887	0	1	331	0	2.512e-24	7.943e-23	2	; 51164;	; DCTN4;	; NM_001135643; NM_001135644; NM_016221;	; 51164:DCTN4:NM_001135644:R-Rcds-R3utr; 51164:DCTN4:NM_001135643:R-Rcds-R3utr; 51164:DCTN4:NM_016221:R-Rcds-R3utr;
chr6	47445703	47471154	p004_U2OS_CTL_7193	3	+	47445703	47471154	0	2	281,139,	0.25312	7.943e-15	1.259e-13	2.13	; 23607;	; CD2AP;	; NM_012120;	; 23607:CD2AP:NM_012120:R5utr-Rcds-R;
chr6	96034284	96034852	p004_U2OS_CTL_7262	5	+	96034284	96034852	0	1	568	0	1.000e-17	1.995e-16	4.51	; 79694;	; MANEA;	; NM_024641;	; 79694:MANEA:NM_024641:R5utr-Rcds-R;
chr6	96053927	96054167	p004_U2OS_CTL_7263	3	+	96053927	96054167	0	1	240	0	3.467e-06	2.754e-05	2.14	; 79694;	; MANEA;	; NM_024641;	; 79694:MANEA:NM_024641:R-Rcds-R;
chr6	43304799	43305849	p004_U2OS_CTL_7703	6	-	43304799	43305849	0	1	1050	0	5.012e-28	1.585e-26	5.15	; 24149;	; ZNF318;	; NM_014345;	; 24149:ZNF318:NM_014345:R-Rcds-R3utr;
chr6	43307136	43307407	p004_U2OS_CTL_7704	3	-	43307136	43307407	0	1	271	0	1.698e-05	1.230e-04	2.09	; 24149;	; ZNF318;	; NM_014345;	; 24149:ZNF318:NM_014345:R-Rcds-R;
chr6	43307616	43308186	p004_U2OS_CTL_7705	4	-	43307616	43308186	0	1	570	0	3.162e-16	5.012e-15	3.46	; 24149;	; ZNF318;	; NM_014345;	; 24149:ZNF318:NM_014345:R-Rcds-R;
chr6	43316153	43323201	p004_U2OS_CTL_7706	3	-	43316153	43323201	0	3	210,100,800,	0,3961,6248	7.943e-18	1.585e-16	2.81	; 24149;	; ZNF318;	; NM_014345;	; 24149:ZNF318:NM_014345:R-Rcds-R;
chr6	43323410	43325500	p004_U2OS_CTL_7707	3	-	43323410	43325500	0	2	473,637,	0.1453	3.162e-14	5.012e-13	2.98	; 24149;	; ZNF318;	; NM_014345;	; 24149:ZNF318:NM_014345:R-Rcds-R;
chr6	56323713	56324997	p004_U2OS_CTL_7745	3	-	56323713	56324997	0	2	352,69,	0.1215	1.995e-74	2.512e-72	2.83	; 667;	; DST;	; NM_001144769; NM_001144770; NM_015548; NM_183380;	; 667:DST:NM_015548:R-Rcds-R3utr; 667:DST:NM_183380:R-Rcds-R3utr; 667:DST:NM_001144770:R-Rcds-R3utr; 667:DST:NM_001144769:R-Rcds-R3utr;
chr6	56391186	56392352	p004_U2OS_CTL_7746	2	-	56391186	56392352	0	2	179,62,	0.1104	5.754e-08	5.495e-07	1.6	; 667;	; DST;	; NM_001144769; NM_001144770; NM_015548; NM_183380;	; 667:DST:NM_015548:R-Rcds-R; 667:DST:NM_183380:R-Rcds-R; 667:DST:NM_001144770:R-Rcds-R; 667:DST:NM_001144769:R-Rcds-R;
chr6	56416988	56417978	p004_U2OS_CTL_7747	3	-	56416988	56417978	0	1	990	0	1.259e-26	3.981e-25	2.99	; 667;	; DST;	; NM_001144769; NM_001144770; NM_015548; NM_183380;	; 667:DST:NM_015548:R-Rcds-R; 667:DST:NM_183380:R-Rcds-R; 667:DST:NM_001144770:R-Rcds-R; 667:DST:NM_001144769:R-Rcds-R;
chr6	56420146	56420596	p004_U2OS_CTL_7748	3	-	56420146	56420596	0	1	450	0	6.310e-24	1.585e-22	2.68	; 667;	; DST;	; NM_001144769; NM_001144770; NM_015548; NM_183380;	; 667:DST:NM_015548:R-Rcds-R; 667:DST:NM_183380:R-Rcds-R; 667:DST:NM_001144770:R-Rcds-R; 667:DST:NM_001144769:R-Rcds-R;
chr6	56458602	56458843	p004_U2OS_CTL_7749	3	-	56458602	56458843	0	1	241	0	3.631e-06	2.818e-05	2.11	; 667;	; DST;	; NM_001144769; NM_001144770; NM_015548; NM_183380;	; 667:DST:NM_015548:R-Rcds-R; 667:DST:NM_183380:R-Rcds-R; 667:DST:NM_001144770:R-Rcds-R; 667:DST:NM_001144769:R-Rcds-R;
chr6	56462568	56463278	p004_U2OS_CTL_7750	2	-	56462568	56463278	0	2	236,5,	0.705	4.677e-06	3.631e-05	1.78	; 667;	; DST;	; NM_001144769; NM_001144770; NM_015548; NM_183380;	; 667:DST:NM_015548:R-Rcds-R; 667:DST:NM_183380:R-Rcds-R; 667:DST:NM_001144770:R-Rcds-R; 667:DST:NM_001144769:R-Rcds-R;
chr6	56469780	56469841	p004_U2OS_CTL_7751	3	-	56469780	56469841	0	1	61	0	8.511e-03	3.981e-02	2.05	; ;	; ;	; ;	; :::R5utr-Rcds-R3utr;
chr6	56471219	56471370	p004_U2OS_CTL_7752	4	-	56471219	56471370	0	1	151	0	4.677e-05	3.236e-04	3.69	; ;	; ;	; ;	; :::R5utr-Rcds-R3utr;
chr6	56473378	56473439	p004_U2OS_CTL_7753	3	-	56473378	56473439	0	1	61	0	8.710e-04	4.898e-03	2.65	; ;	; ;	; ;	; :::R5utr-Rcds-R3utr;
chr6	56482901	56482992	p004_U2OS_CTL_7754	6	-	56482901	56482992	0	1	91	0	2.692e-03	1.413e-02	5.18	; 667;	; DST;	; NM_001723;	; 667:DST:NM_001723:R-Rcds-R;
chr6	76311621	76312191	p004_U2OS_CTL_7225	3	+	76311621	76312191	0	1	570	0	1.000e-22	2.512e-21	2.35	; 26054;	; SENP6;	; NM_001100409; NM_001304792; NM_015571;	; 26054:SENP6:NM_001304792:R5utr-R-R; 26054:SENP6:NM_001100409:R5utr-R-R; 26054:SENP6:NM_015571:R5utr-R-R;
chr6	76412499	76412650	p004_U2OS_CTL_7226	2	+	76412499	76412650	0	1	151	0	3.090e-04	1.905e-03	1.63	; 26054;	; SENP6;	; NM_001100409; NM_015571;	; 26054:SENP6:NM_001100409:R-Rcds-R; 26054:SENP6:NM_015571:R-Rcds-R;
chr6	76425267	76425418	p004_U2OS_CTL_7227	2	+	76425267	76425418	0	1	151	0	1.622e-03	8.913e-03	1.51	; 26054;	; SENP6;	; NM_001100409; NM_015571;	; 26054:SENP6:NM_001100409:R-Rcds-R3utr; 26054:SENP6:NM_015571:R-Rcds-R3utr;
chr6	151561717	151626889	p004_U2OS_CTL_7373	3	+	151561717	151626889	0	2	142,8,	0.65164	2.042e-05	1.445e-04	2.16	; 9590;	; AKAP12;	; NM_005100;	; 9590:AKAP12:NM_005100:R-Rcds-R;
chr6	151646965	151672147	p004_U2OS_CTL_7374	2	+	151646965	151672147	0	3	55,101,2302,	0,15855,22880	7.943e-29	3.162e-27	2	; 9590;	; AKAP12;	; NM_005100; NM_144497;	; 9590:AKAP12:NM_144497:R5utr-Rcds-R; 9590:AKAP12:NM_005100:R-Rcds-R;
chr6	151672206	151673585	p004_U2OS_CTL_7375	3	+	151672206	151673585	0	1	1379	0	1.259e-31	5.012e-30	2.31	; 9590;	; AKAP12;	; NM_005100; NM_144497;	; 9590:AKAP12:NM_005100:R-Rcds-R; 9590:AKAP12:NM_144497:R-Rcds-R;
chr6	151674034	151677117	p004_U2OS_CTL_7376	3	+	151674034	151677117	0	2	853,256,	0.2827	1.000e-38	5.012e-37	2.19	; 9590;	; AKAP12;	; NM_005100; NM_144497;	; 9590:AKAP12:NM_005100:R-Rcds-R3utr; 9590:AKAP12:NM_144497:R-Rcds-R3utr;
chr6	83838779	83838930	p004_U2OS_CTL_7234	5	+	83838779	83838930	0	1	151	0	3.631e-04	2.188e-03	4.85	; 23033;	; DOPEY1;	; NM_001199942; NM_015018;	; 23033:DOPEY1:NM_001199942:R-Rcds-R; 23033:DOPEY1:NM_015018:R-Rcds-R;
chr6	83877645	83877825	p004_U2OS_CTL_7235	2	+	83877645	83877825	0	1	180	0	8.128e-05	5.370e-04	1.94	; 23033;	; DOPEY1;	; NM_001199942; NM_015018;	; 23033:DOPEY1:NM_001199942:R-Rcds-R; 23033:DOPEY1:NM_015018:R-Rcds-R;
chr6	144801077	144803364	p004_U2OS_CTL_7343	2	+	144801077	144803364	0	2	41,20,	0.2267	1.479e-03	8.128e-03	1.52	; 7402;	; UTRN;	; NM_007124;	; 7402:UTRN:NM_007124:R-Rcds-R;
chr6	144875868	144875959	p004_U2OS_CTL_7344	2	+	144875868	144875959	0	1	91	0	1.175e-03	6.607e-03	1.74	; 7402;	; UTRN;	; NM_007124;	; 7402:UTRN:NM_007124:R-Rcds-R;
chr6	145157040	145157553	p004_U2OS_CTL_7345	2	+	145157040	145157553	0	2	34,117,	0.396	8.710e-04	5.012e-03	1.52	; 7402;	; UTRN;	; NM_007124;	; 7402:UTRN:NM_007124:R-Rcds-R;
chr6	43008038	43008382	p004_U2OS_CTL_7696	3	-	43008038	43008382	0	2	126,115,	0.229	5.495e-09	5.623e-08	2.01	; 9820;	; CUL7;	; NM_001168370; NM_014780;	; 9820:CUL7:NM_001168370:R-Rcds-R; 9820:CUL7:NM_014780:R-Rcds-R;
chr6	43017998	43018808	p004_U2OS_CTL_7697	2	-	43017998	43018808	0	2	138,103,	0.707	1.202e-09	1.318e-08	1.7	; 9820;	; CUL7;	; NM_001168370; NM_014780;	; 9820:CUL7:NM_001168370:R-Rcds-R; 9820:CUL7:NM_014780:R-Rcds-R;
chr6	43020078	43020468	p004_U2OS_CTL_7698	2	-	43020078	43020468	0	1	390	0	1.660e-06	1.380e-05	1.64	; 9820;	; CUL7;	; NM_001168370; NM_014780;	; 9820:CUL7:NM_001168370:R-Rcds-R; 9820:CUL7:NM_014780:R-Rcds-R;
chr6	46135464	46135763	p004_U2OS_CTL_7723	4	-	46135464	46135763	0	1	299	0	8.128e-09	8.318e-08	3.6	; 59084;	; ENPP5;	; NM_001290072; NM_001290073; NM_021572;	; 59084:ENPP5:NM_001290072:R-Rcds-R; 59084:ENPP5:NM_001290073:R5utr-Rcds-R; 59084:ENPP5:NM_021572:R-Rcds-R;
chr6	151055119	151055180	p004_U2OS_CTL_7365	3	+	151055119	151055180	0	1	61	0	1.585e-03	8.511e-03	2.06	; 57480;	; PLEKHG1;	; NM_001029884; NM_001329798; NM_001329799; NM_001329800; NM_001329801; NM_001329802; NM_001329803; NM_001329804; NM_001329805; NM_001329806;	; 57480:PLEKHG1:NM_001329806:R-Rcds-R; 57480:PLEKHG1:NM_001029884:R-Rcds-R; 57480:PLEKHG1:NM_001329799:R-Rcds-R; 57480:PLEKHG1:NM_001329798:R-Rcds-R; 57480:PLEKHG1:NM_001329805:R-Rcds-R; 57480:PLEKHG1:NM_001329804:R-Rcds-R; 57480:PLEKHG1:NM_001329803:R-Rcds-R; 57480:PLEKHG1:NM_001329802:R-Rcds-R; 57480:PLEKHG1:NM_001329801:R-Rcds-R; 57480:PLEKHG1:NM_001329800:R-Rcds-R;
chr6	151151987	151152198	p004_U2OS_CTL_7366	4	+	151151987	151152198	0	1	211	0	2.042e-05	1.479e-04	3.17	; 57480;	; PLEKHG1;	; NM_001029884; NM_001329798; NM_001329799; NM_001329800; NM_001329801; NM_001329802; NM_001329803;	; 57480:PLEKHG1:NM_001029884:R-Rcds-R; 57480:PLEKHG1:NM_001329799:R-Rcds-R; 57480:PLEKHG1:NM_001329798:R-Rcds-R; 57480:PLEKHG1:NM_001329803:R-Rcds-R; 57480:PLEKHG1:NM_001329802:R-Rcds-R; 57480:PLEKHG1:NM_001329801:R-Rcds-R; 57480:PLEKHG1:NM_001329800:R-Rcds-R;
chr6	151161292	151161383	p004_U2OS_CTL_7367	3	+	151161292	151161383	0	1	91	0	2.291e-03	1.202e-02	2.28	; 57480;	; PLEKHG1;	; NM_001029884; NM_001329798; NM_001329799; NM_001329800; NM_001329801; NM_001329802; NM_001329803;	; 57480:PLEKHG1:NM_001029884:R-Rcds-R; 57480:PLEKHG1:NM_001329799:R-Rcds-R; 57480:PLEKHG1:NM_001329798:R-Rcds-R; 57480:PLEKHG1:NM_001329803:R-Rcds-R; 57480:PLEKHG1:NM_001329802:R-Rcds-R; 57480:PLEKHG1:NM_001329801:R-Rcds-R; 57480:PLEKHG1:NM_001329800:R-Rcds-R;
chr6	151161532	151161832	p004_U2OS_CTL_7368	6	+	151161532	151161832	0	1	300	0	1.820e-07	1.622e-06	5.96	; 57480;	; PLEKHG1;	; NM_001029884; NM_001329798; NM_001329799; NM_001329800; NM_001329801; NM_001329802; NM_001329803;	; 57480:PLEKHG1:NM_001029884:R-Rcds-R; 57480:PLEKHG1:NM_001329799:R-Rcds-R; 57480:PLEKHG1:NM_001329798:R-Rcds-R; 57480:PLEKHG1:NM_001329803:R-Rcds-R; 57480:PLEKHG1:NM_001329802:R-Rcds-R; 57480:PLEKHG1:NM_001329801:R-Rcds-R; 57480:PLEKHG1:NM_001329800:R-Rcds-R;
chr6	151161891	151162072	p004_U2OS_CTL_7369	4	+	151161891	151162072	0	1	181	0	9.772e-05	6.457e-04	3.23	; 57480;	; PLEKHG1;	; NM_001029884; NM_001329798; NM_001329799; NM_001329800; NM_001329801; NM_001329802; NM_001329803;	; 57480:PLEKHG1:NM_001029884:R-Rcds-R3utr; 57480:PLEKHG1:NM_001329799:R-Rcds-R3utr; 57480:PLEKHG1:NM_001329798:R-Rcds-R3utr; 57480:PLEKHG1:NM_001329803:R-Rcds-R3utr; 57480:PLEKHG1:NM_001329802:R-Rcds-R3utr; 57480:PLEKHG1:NM_001329801:R-Rcds-R3utr; 57480:PLEKHG1:NM_001329800:R-Rcds-R3utr;
chr7	139247274	139247335	p004_U2OS_CTL_9073	2	-	139247274	139247335	0	1	61	0	7.244e-03	3.388e-02	1.6	; 28996;	; HIPK2;	; NM_001113239; NM_022740;	; 28996:HIPK2:NM_001113239:R-R-R3utr; 28996:HIPK2:NM_022740:R-R-R3utr;
chr7	139252728	139253119	p004_U2OS_CTL_9074	3	-	139252728	139253119	0	1	391	0	3.162e-11	3.981e-10	2.8	; 28996;	; HIPK2;	; NM_001113239; NM_022740;	; 28996:HIPK2:NM_001113239:R-R-R3utr; 28996:HIPK2:NM_022740:R-R-R3utr;
chr7	139257134	139257344	p004_U2OS_CTL_9075	6	-	139257134	139257344	0	1	210	0	3.548e-09	3.715e-08	5.93	; 28996;	; HIPK2;	; NM_001113239; NM_022740;	; 28996:HIPK2:NM_001113239:R-R-R3utr; 28996:HIPK2:NM_022740:R-R-R3utr;
chr7	139257643	139257944	p004_U2OS_CTL_9076	4	-	139257643	139257944	0	1	301	0	1.479e-10	1.738e-09	3.88	; 28996;	; HIPK2;	; NM_001113239; NM_022740;	; 28996:HIPK2:NM_001113239:R-Rcds-R3utr; 28996:HIPK2:NM_022740:R-Rcds-R3utr;
chr7	139415874	139416744	p004_U2OS_CTL_9077	3	-	139415874	139416744	0	1	870	0	6.310e-18	1.259e-16	2.68	; 28996;	; HIPK2;	; NM_001113239; NM_022740;	; 28996:HIPK2:NM_001113239:R-Rcds-R; 28996:HIPK2:NM_022740:R-Rcds-R;
chr7	131185110	131185530	p004_U2OS_CTL_9043	2	-	131185110	131185530	0	1	420	0	3.981e-13	6.310e-12	1.83	; 5420;	; PODXL;	; NM_001018111; NM_005397;	; 5420:PODXL:NM_001018111:R-R-R3utr; 5420:PODXL:NM_005397:R-R-R3utr;
chr7	131186755	131186906	p004_U2OS_CTL_9044	2	-	131186755	131186906	0	1	151	0	1.047e-04	6.918e-04	1.35	; 5420;	; PODXL;	; NM_001018111; NM_005397;	; 5420:PODXL:NM_001018111:R-R-R3utr; 5420:PODXL:NM_005397:R-R-R3utr;
chr7	131187443	131187534	p004_U2OS_CTL_9045	2	-	131187443	131187534	0	1	91	0	7.244e-04	4.169e-03	1.31	; 5420;	; PODXL;	; NM_001018111; NM_005397;	; 5420:PODXL:NM_001018111:R-R-R3utr; 5420:PODXL:NM_005397:R-R-R3utr;
chr7	131188580	131189209	p004_U2OS_CTL_9046	5	-	131188580	131189209	0	1	629	0	2.512e-65	2.512e-63	4.02	; 5420;	; PODXL;	; NM_001018111; NM_005397;	; 5420:PODXL:NM_001018111:R-Rcds-R3utr; 5420:PODXL:NM_005397:R-Rcds-R3utr;
chr7	131194236	131241376	p004_U2OS_CTL_9047	4	-	131194236	131241376	0	4	108,96,606,358,	0,758,1350,46782	3.981e-45	1.995e-43	3.27	; 5420;	; PODXL;	; NM_001018111; NM_005397;	; 5420:PODXL:NM_001018111:R5utr-Rcds-R; 5420:PODXL:NM_005397:R5utr-Rcds-R;
chr7	155457877	155471363	p004_U2OS_CTL_8566	3	+	155457877	155471363	0	3	70,49,62,	0,7683,13424	1.514e-04	9.772e-04	2.02	; 155435;	; RBM33;	; NM_053043;	; 155435:RBM33:NM_053043:R-Rcds-R;
chr7	155473447	155473568	p004_U2OS_CTL_8567	3	+	155473447	155473568	0	1	121	0	1.202e-04	7.762e-04	2.19	; 155435;	; RBM33;	; NM_053043;	; 155435:RBM33:NM_053043:R-Rcds-R;
chr7	155503967	155511137	p004_U2OS_CTL_8568	2	+	155503967	155511137	0	2	182,59,	0.7111	1.514e-05	1.096e-04	1.92	; 155435;	; RBM33;	; NM_053043;	; 155435:RBM33:NM_053043:R-Rcds-R;
chr7	155532590	155532681	p004_U2OS_CTL_8569	2	+	155532590	155532681	0	1	91	0	1.905e-03	1.023e-02	1.76	; 155435;	; RBM33;	; NM_053043;	; 155435:RBM33:NM_053043:R-Rcds-R;
chr7	155537715	155539299	p004_U2OS_CTL_8570	4	+	155537715	155539299	0	2	581,20,	0.1564	3.981e-14	6.310e-13	3.57	; 155435;	; RBM33;	; NM_053043;	; 155435:RBM33:NM_053043:R-Rcds-R;
chr7	155567759	155568030	p004_U2OS_CTL_8571	3	+	155567759	155568030	0	1	271	0	6.166e-09	6.310e-08	2.91	; 155435;	; RBM33;	; NM_053043;	; 155435:RBM33:NM_053043:R-R-R3utr;
chr7	127013850	127014000	p004_U2OS_CTL_9025	3	-	127013850	127014000	0	1	150	0	2.570e-04	1.585e-03	2.38	; 168850;	; ZNF800;	; NM_176814;	; 168850:ZNF800:NM_176814:R-Rcds-R;
chr7	127014868	127015018	p004_U2OS_CTL_9026	3	-	127014868	127015018	0	1	150	0	7.943e-04	4.571e-03	2.1	; 168850;	; ZNF800;	; NM_176814;	; 168850:ZNF800:NM_176814:R-Rcds-R;
chr7	151845475	151845686	p004_U2OS_CTL_9127	3	-	151845475	151845686	0	1	211	0	2.138e-03	1.148e-02	2.54	; 58508;	; KMT2C;	; NM_170606;	; 58508:KMT2C:NM_170606:R-Rcds-R;
chr7	151856009	151856070	p004_U2OS_CTL_9128	3	-	151856009	151856070	0	1	61	0	1.514e-03	8.318e-03	2.91	; 58508;	; KMT2C;	; NM_170606;	; 58508:KMT2C:NM_170606:R-Rcds-R;
chr7	151856129	151859234	p004_U2OS_CTL_9129	3	-	151856129	151859234	0	2	28,33,	0.3072	4.266e-03	2.138e-02	2.79	; 58508;	; KMT2C;	; NM_170606;	; 58508:KMT2C:NM_170606:R-Rcds-R;
chr7	151859293	151859443	p004_U2OS_CTL_9130	6	-	151859293	151859443	0	1	150	0	5.888e-04	3.467e-03	5.09	; 58508;	; KMT2C;	; NM_170606;	; 58508:KMT2C:NM_170606:R-Rcds-R;
chr7	151860672	151860733	p004_U2OS_CTL_9131	2	-	151860672	151860733	0	1	61	0	4.898e-03	2.399e-02	1.98	; 58508;	; KMT2C;	; NM_170606;	; 58508:KMT2C:NM_170606:R-Rcds-R;
chr7	151873837	151873988	p004_U2OS_CTL_9132	3	-	151873837	151873988	0	1	151	0	1.514e-03	8.318e-03	2.91	; 58508;	; KMT2C;	; NM_170606;	; 58508:KMT2C:NM_170606:R-Rcds-R;
chr8	41789630	41790799	p004_U2OS_CTL_9659	6	-	41789630	41790799	0	1	1169	0	1.585e-61	1.259e-59	5.56	; 7994;	; KAT6A;	; NM_006766;	; 7994:KAT6A:NM_006766:R-Rcds-R3utr;
chr8	41791277	41792176	p004_U2OS_CTL_9660	3	-	41791277	41792176	0	1	899	0	1.000e-50	6.310e-49	2.91	; 7994;	; KAT6A;	; NM_006766;	; 7994:KAT6A:NM_006766:R-Rcds-R;
chr8	41798374	41798944	p004_U2OS_CTL_9661	3	-	41798374	41798944	0	1	570	0	1.995e-22	5.012e-21	2.88	; 7994;	; KAT6A;	; NM_006766;	; 7994:KAT6A:NM_006766:R-Rcds-R;
chr8	41905930	41909475	p004_U2OS_CTL_9662	5	-	41905930	41909475	0	3	890,132,57,	0,1163,3488	3.981e-45	2.512e-43	4.17	; 7994;	; KAT6A;	; NM_001305878; NM_006766;	; 7994:KAT6A:NM_006766:R5utr-Rcds-R; 7994:KAT6A:NM_001305878:R5utr-Rcds-R;
chr8	68110761	68110912	p004_U2OS_CTL_9700	2	-	68110761	68110912	0	1	151	0	1.259e-03	6.918e-03	1.58	; 10565;	; ARFGEF1;	; NM_006421;	; 10565:ARFGEF1:NM_006421:R-R-R3utr;
chr8	68110971	68111271	p004_U2OS_CTL_9701	3	-	68110971	68111271	0	1	300	0	3.890e-10	4.365e-09	2.16	; 10565;	; ARFGEF1;	; NM_006421;	; 10565:ARFGEF1:NM_006421:R-Rcds-R3utr;
chr8	68255581	68255912	p004_U2OS_CTL_9702	3	-	68255581	68255912	0	1	331	0	3.802e-05	2.630e-04	2.11	; 10565;	; ARFGEF1;	; NM_006421;	; 10565:ARFGEF1:NM_006421:R5utr-R-R;
chr8	77616625	77616926	p004_U2OS_CTL_9364	3	+	77616625	77616926	0	1	301	0	6.761e-04	3.890e-03	2.25	; 79776;	; ZFHX4;	; NM_024721;	; 79776:ZFHX4:NM_024721:R-Rcds-R;
chr8	77618154	77618245	p004_U2OS_CTL_9365	2	+	77618154	77618245	0	1	91	0	2.754e-03	1.413e-02	1.94	; 79776;	; ZFHX4;	; NM_024721;	; 79776:ZFHX4:NM_024721:R-Rcds-R;
chr8	77620010	77620130	p004_U2OS_CTL_9366	3	+	77620010	77620130	0	1	120	0	4.467e-04	2.630e-03	2.65	; 79776;	; ZFHX4;	; NM_024721;	; 79776:ZFHX4:NM_024721:R-Rcds-R;
chr8	77763475	77763835	p004_U2OS_CTL_9367	4	+	77763475	77763835	0	1	360	0	3.890e-10	4.365e-09	3.4	; 79776;	; ZFHX4;	; NM_024721;	; 79776:ZFHX4:NM_024721:R-Rcds-R;
chr8	77765093	77765304	p004_U2OS_CTL_9368	5	+	77765093	77765304	0	1	211	0	1.349e-04	8.710e-04	4.16	; 79776;	; ZFHX4;	; NM_024721;	; 79776:ZFHX4:NM_024721:R-Rcds-R;
chr8	77766412	77766922	p004_U2OS_CTL_9369	3	+	77766412	77766922	0	1	510	0	2.239e-08	2.188e-07	2.85	; 79776;	; ZFHX4;	; NM_024721;	; 79776:ZFHX4:NM_024721:R-Rcds-R;
chr8	77768270	77775595	p004_U2OS_CTL_9370	4	+	77768270	77775595	0	2	274,266,	0.7059	1.000e-15	1.585e-14	3.37	; 79776;	; ZFHX4;	; NM_024721;	; 79776:ZFHX4:NM_024721:R-Rcds-R;
chr8	77778891	77779191	p004_U2OS_CTL_9371	4	+	77778891	77779191	0	1	300	0	1.072e-04	6.918e-04	3.06	; 79776;	; ZFHX4;	; NM_024721;	; 79776:ZFHX4:NM_024721:R-R-R3utr;
chr8	71025163	71025462	p004_U2OS_CTL_9704	4	-	71025163	71025462	0	1	299	0	7.943e-13	1.259e-11	3.22	; 10499;	; NCOA2;	; NM_001321703; NM_001321707; NM_001321711; NM_001321712; NM_001321713; NM_006540;	; 10499:NCOA2:NM_001321712:R-R-R3utr; 10499:NCOA2:NM_001321713:R-R-R3utr; 10499:NCOA2:NM_001321707:R-R-R3utr; 10499:NCOA2:NM_001321711:R-R-R3utr; 10499:NCOA2:NM_006540:R-R-R3utr; 10499:NCOA2:NM_001321703:R-R-R3utr;
chr8	71060673	71069327	p004_U2OS_CTL_9705	6	-	71060673	71069327	0	2	45,1122,	0.7532	1.259e-32	3.981e-31	5.06	; 10499;	; NCOA2;	; NM_001321703; NM_001321707; NM_001321711; NM_001321712; NM_001321713; NM_006540;	; 10499:NCOA2:NM_001321712:R-Rcds-R; 10499:NCOA2:NM_001321713:R-Rcds-R; 10499:NCOA2:NM_001321707:R-Rcds-R; 10499:NCOA2:NM_001321711:R-Rcds-R; 10499:NCOA2:NM_006540:R-Rcds-R; 10499:NCOA2:NM_001321703:R-Rcds-R;
chr9	135139429	135144835	p004_U2OS_CTL_10792	5	-	135139429	135144835	0	2	943,46,	0.536	3.162e-46	1.995e-44	4.54	; 23064;	; SETX;	; NM_015046;	; 23064:SETX:NM_015046:R-Rcds-R3utr;
chr9	135202228	135202529	p004_U2OS_CTL_10793	4	-	135202228	135202529	0	1	301	0	1.349e-09	1.479e-08	3.06	; 23064;	; SETX;	; NM_015046;	; 23064:SETX:NM_015046:R-Rcds-R;
chr9	135202947	135203097	p004_U2OS_CTL_10794	3	-	135202947	135203097	0	1	150	0	5.248e-05	3.631e-04	2.16	; 23064;	; SETX;	; NM_015046;	; 23064:SETX:NM_015046:R-Rcds-R;
chr9	135203695	135203905	p004_U2OS_CTL_10795	3	-	135203695	135203905	0	1	210	0	4.786e-07	4.074e-06	2.91	; 23064;	; SETX;	; NM_015046;	; 23064:SETX:NM_015046:R-Rcds-R;
chr9	135204084	135204175	p004_U2OS_CTL_10796	2	-	135204084	135204175	0	1	91	0	1.047e-03	5.888e-03	1.97	; 23064;	; SETX;	; NM_015046;	; 23064:SETX:NM_015046:R-Rcds-R;
chr9	109625437	109625558	p004_U2OS_CTL_10118	3	+	109625437	109625558	0	1	121	0	2.455e-03	1.288e-02	2.05	; 58499;	; ZNF462;	; NM_021224;	; 58499:ZNF462:NM_021224:R5utr-R-R;
chr9	109687342	109687403	p004_U2OS_CTL_10119	2	+	109687342	109687403	0	1	61	0	5.623e-03	2.754e-02	1.87	; 58499;	; ZNF462;	; NM_021224;	; 58499:ZNF462:NM_021224:R-Rcds-R;
chr9	109687821	109688092	p004_U2OS_CTL_10120	2	+	109687821	109688092	0	1	271	0	4.169e-04	2.512e-03	1.82	; 58499;	; ZNF462;	; NM_021224;	; 58499:ZNF462:NM_021224:R-Rcds-R;
chr9	109688300	109688631	p004_U2OS_CTL_10121	3	+	109688300	109688631	0	1	331	0	1.202e-04	7.762e-04	2.19	; 58499;	; ZNF462;	; NM_021224;	; 58499:ZNF462:NM_021224:R-Rcds-R;
chr9	109688690	109688901	p004_U2OS_CTL_10122	3	+	109688690	109688901	0	1	211	0	9.120e-06	6.918e-05	2.46	; 58499;	; ZNF462;	; NM_021224;	; 58499:ZNF462:NM_021224:R-Rcds-R;
chr9	109689379	109689589	p004_U2OS_CTL_10123	3	+	109689379	109689589	0	1	210	0	1.230e-05	9.120e-05	2.5	; 58499;	; ZNF462;	; NM_021224;	; 58499:ZNF462:NM_021224:R-Rcds-R;
chr9	109690277	109690518	p004_U2OS_CTL_10124	2	+	109690277	109690518	0	1	241	0	1.995e-04	1.259e-03	1.9	; 58499;	; ZNF462;	; NM_021224;	; 58499:ZNF462:NM_021224:R-Rcds-R;
chr9	109691715	109692016	p004_U2OS_CTL_10125	3	+	109691715	109692016	0	1	301	0	8.710e-09	8.913e-08	2.49	; 58499;	; ZNF462;	; NM_021224;	; 58499:ZNF462:NM_021224:R-Rcds-R;
chr9	109771922	109773646	p004_U2OS_CTL_10126	4	+	109771922	109773646	0	2	27,543,	0.1181	7.943e-14	1.000e-12	3.78	; 58499;	; ZNF462;	; NM_021224;	; 58499:ZNF462:NM_021224:R-Rcds-R3utr;
chr9	91973752	91973992	p004_U2OS_CTL_10057	3	+	91973752	91973992	0	1	240	0	3.388e-06	2.692e-05	2.27	; 79048;	; SECISBP2;	; NM_001282688; NM_001282689; NM_001282690; NM_024077;	; 79048:SECISBP2:NM_001282688:R-R-R3utr; 79048:SECISBP2:NM_001282689:R-R-R3utr; 79048:SECISBP2:NM_024077:R-R-R3utr; 79048:SECISBP2:NM_001282690:R-R-R3utr;
chr9	37801145	37819298	p004_U2OS_CTL_10013	2	+	37801145	37819298	0	2	257,14,	0.18139	1.259e-11	1.479e-10	1.86	; 79269;	; DCAF10;	; NM_001286810; NM_024345;	; 79269:DCAF10:NM_024345:R-Rcds-R; 79269:DCAF10:NM_001286810:R-Rcds-R;
chr9	37860120	37861547	p004_U2OS_CTL_10014	4	+	37860120	37861547	0	2	70,411,	0.1016	1.585e-37	7.943e-36	3.59	; 79269;	; DCAF10;	; NM_001286810; NM_024345;	; 79269:DCAF10:NM_001286810:R-Rcds-R3utr; 79269:DCAF10:NM_024345:R-Rcds-R3utr;
chr9	37864065	37864126	p004_U2OS_CTL_10015	3	+	37864065	37864126	0	1	61	0	3.090e-03	1.585e-02	2.46	; 79269;	; DCAF10;	; NM_001286810; NM_024345;	; 79269:DCAF10:NM_001286810:R-R-R3utr; 79269:DCAF10:NM_024345:R-R-R3utr;
chr10	98741308	98741608	p004_U2OS_CTL_11212	3	+	98741308	98741608	0	1	300	0	3.236e-05	2.291e-04	2.26	; 26148;	; C10orf12;	; NM_015652;	; 26148:C10orf12:NM_015652:R-Rcds-R;
chr10	98741667	98741878	p004_U2OS_CTL_11213	3	+	98741667	98741878	0	1	211	0	5.623e-04	3.311e-03	2.01	; 26148;	; C10orf12;	; NM_015652;	; 26148:C10orf12:NM_015652:R-Rcds-R;
chr10	98742445	98742566	p004_U2OS_CTL_11214	3	+	98742445	98742566	0	1	121	0	3.162e-04	1.950e-03	2.19	; 26148;	; C10orf12;	; NM_015652;	; 26148:C10orf12:NM_015652:R-Rcds-R;
chr10	98741309	98741609	p004_U2OS_CTL_11215	3	+	98741309	98741609	0	1	300	0	3.802e-05	2.692e-04	2.23	; 26148;	; C10orf12;	; NM_015652;	; 26148:C10orf12:NM_015652:R-Rcds-R;
chr10	98741668	98741878	p004_U2OS_CTL_11216	3	+	98741668	98741878	0	1	210	0	5.623e-04	3.311e-03	2.01	; 26148;	; C10orf12;	; NM_015652;	; 26148:C10orf12:NM_015652:R-Rcds-R;
chr10	98742445	98742566	p004_U2OS_CTL_11217	3	+	98742445	98742566	0	1	121	0	1.380e-04	8.913e-04	2.25	; 26148;	; C10orf12;	; NM_015652;	; 26148:C10orf12:NM_015652:R-Rcds-R;
chr10	98742774	98742984	p004_U2OS_CTL_11218	3	+	98742774	98742984	0	1	210	0	4.169e-06	3.236e-05	2.87	; 26148;	; C10orf12;	; NM_015652;	; 26148:C10orf12:NM_015652:R-Rcds-R;
chr10	98743491	98743732	p004_U2OS_CTL_11219	3	+	98743491	98743732	0	1	241	0	1.660e-05	1.202e-04	2.11	; 26148;	; C10orf12;	; NM_015652;	; 26148:C10orf12:NM_015652:R-Rcds-R;
chr10	98744358	98745137	p004_U2OS_CTL_11220	6	+	98744358	98745137	0	1	779	0	1.995e-25	6.310e-24	5.16	; 26148;	; C10orf12;	; NM_015652;	; 26148:C10orf12:NM_015652:R-Rcds-R3utr;
chr10	119768337	119800063	p004_U2OS_CTL_11796	5	-	119768337	119800063	0	5	399,46,60,469,430,	0,6238,25155,30145,31296	1.259e-24	3.162e-23	4.51	; 22841;	; RAB11FIP2;	; NM_001330167; NM_014904;	; 22841:RAB11FIP2:NM_014904:R-Rcds-R3utr; 22841:RAB11FIP2:NM_001330167:R-Rcds-R3utr;
chr10	124187858	124189600	p004_U2OS_CTL_11361	5	+	124187858	124189600	0	2	78,461,	0.1281	1.000e-87	1.585e-85	4.14	; 59338;	; PLEKHA1;	; NM_001001974; NM_001195608; NM_001330178; NM_021622;	; 59338:PLEKHA1:NM_001195608:R-Rcds-R3utr; 59338:PLEKHA1:NM_001001974:R-Rcds-R3utr; 59338:PLEKHA1:NM_021622:R-Rcds-R3utr; 59338:PLEKHA1:NM_001330178:R-Rcds-R3utr;
chr10	61789174	61789265	p004_U2OS_CTL_11607	3	-	61789174	61789265	0	1	91	0	2.239e-03	1.175e-02	2.39	; 288;	; ANK3;	; NM_001149; NM_001204403; NM_001204404; NM_001320874; NM_020987;	; 288:ANK3:NM_001320874:R-R-R3utr; 288:ANK3:NM_020987:R-R-R3utr; 288:ANK3:NM_001204403:R-R-R3utr; 288:ANK3:NM_001204404:R-R-R3utr; 288:ANK3:NM_001149:R-R-R3utr;
chr10	61819477	61819717	p004_U2OS_CTL_11608	3	-	61819477	61819717	0	1	240	0	6.166e-08	5.754e-07	2.87	; 288;	; ANK3;	; NM_001149; NM_001204403; NM_001204404; NM_001320874;	; 288:ANK3:NM_001320874:R-Rcds-R; 288:ANK3:NM_001204403:R-Rcds-R; 288:ANK3:NM_001204404:R-Rcds-R; 288:ANK3:NM_001149:R-Rcds-R;
chr10	63850622	63853411	p004_U2OS_CTL_11034	4	+	63850622	63853411	0	1	2789	0	5.012e-31	1.585e-29	3.7	; 84159;	; ARID5B;	; NM_001244638; NM_032199;	; 84159:ARID5B:NM_032199:R-Rcds-R3utr; 84159:ARID5B:NM_001244638:R-Rcds-R3utr;
chr10	86130854	86132114	p004_U2OS_CTL_11150	4	+	86130854	86132114	0	1	1260	0	1.000e-44	6.310e-43	3.44	; 54462;	; CCSER2;	; NM_001284240; NM_001284241; NM_018999;	; 54462:CCSER2:NM_001284241:R-Rcds-R; 54462:CCSER2:NM_001284240:R-Rcds-R; 54462:CCSER2:NM_018999:R-Rcds-R;
chr10	86273208	86274139	p004_U2OS_CTL_11151	3	+	86273208	86274139	0	1	931	0	3.162e-38	1.585e-36	2.86	; 54462;	; CCSER2;	; NM_001284240; NM_001284242; NM_001284243; NM_018999;	; 54462:CCSER2:NM_001284240:R-Rcds-R3utr; 54462:CCSER2:NM_018999:R-Rcds-R3utr; 54462:CCSER2:NM_001284243:R-Rcds-R3utr; 54462:CCSER2:NM_001284242:R-Rcds-R3utr;
chr11	95711859	95712909	p004_U2OS_CTL_13003	7	-	95711859	95712909	0	1	1050	0	2.512e-13	3.162e-12	6.47	; 84441;	; MAML2;	; NM_032427;	; 84441:MAML2:NM_032427:R-Rcds-R3utr;
chr11	95826169	96074905	p004_U2OS_CTL_13004	4	-	95826169	96074905	0	2	512,359,	0.248377	6.310e-11	8.318e-10	3.22	; 84441;	; MAML2;	; NM_032427;	; 84441:MAML2:NM_032427:R-Rcds-R;
chr11	96075084	96075175	p004_U2OS_CTL_13005	3	-	96075084	96075175	0	1	91	0	2.344e-04	1.479e-03	2.78	; 84441;	; MAML2;	; NM_032427;	; 84441:MAML2:NM_032427:R5utr-R-R;
chr11	96076043	96076224	p004_U2OS_CTL_13006	4	-	96076043	96076224	0	1	181	0	1.820e-04	1.148e-03	3.4	; 84441;	; MAML2;	; NM_032427;	; 84441:MAML2:NM_032427:R5utr-R-R;
chr11	70116805	70118424	p004_U2OS_CTL_12289	14	+	70116805	70118424	0	2	215,146,	0.1473	1.660e-09	1.778e-08	13.6	; 8500;	; PPFIA1;	; NM_003626; NM_177423; NR_045286;	; 8500:PPFIA1:NM_177423:R5utr-Rcds-R; 8500:PPFIA1:NM_003626:R5utr-Rcds-R; 8500:PPFIA1:NR_045286:R-R-R;
chr11	70178153	70181703	p004_U2OS_CTL_12290	2	+	70178153	70181703	0	4	47,75,84,35,	0,974,1422,3515	1.288e-06	1.072e-05	1.63	; 8500;	; PPFIA1;	; NM_003626; NM_177423; NR_045286;	; 8500:PPFIA1:NM_177423:R-Rcds-R; 8500:PPFIA1:NM_003626:R-Rcds-R; 8500:PPFIA1:NR_045286:R-R-R;
chr11	70229706	70229887	p004_U2OS_CTL_12291	2	+	70229706	70229887	0	1	181	0	4.169e-05	2.884e-04	1.73	; 8500;	; PPFIA1;	; NM_003626; NR_045286;	; 8500:PPFIA1:NM_003626:R-R-R3utr; 8500:PPFIA1:NR_045286:R-R-R;
chr11	12695968	12849716	p004_U2OS_CTL_11940	11	+	12695968	12849716	0	4	413,153,256,49,	0,987,89757,153699	7.943e-39	3.981e-37	10.7	; 7003;	; TEAD1;	; NM_021961;	; 7003:TEAD1:NM_021961:R5utr-Rcds-R;
chr11	12958724	12958935	p004_U2OS_CTL_11941	3	+	12958724	12958935	0	1	211	0	1.318e-09	1.445e-08	2.14	; 7003;	; TEAD1;	; NM_021961;	; 7003:TEAD1:NM_021961:R-Rcds-R3utr;
chr11	12963853	12964244	p004_U2OS_CTL_11942	2	+	12963853	12964244	0	1	391	0	2.512e-29	7.943e-28	1.91	; 7003;	; TEAD1;	; NM_021961;	; 7003:TEAD1:NM_021961:R-R-R3utr;
chr11	76174978	76175099	p004_U2OS_CTL_12329	2	+	76174978	76175099	0	1	121	0	1.905e-04	1.202e-03	1.85	; 56946;	; EMSY;	; NM_001300942; NM_001300943; NM_001300944; NM_020193;	; 56946:EMSY:NM_001300942:R-Rcds-R; 56946:EMSY:NM_001300943:R-Rcds-R; 56946:EMSY:NM_001300944:R-Rcds-R; 56946:EMSY:NM_020193:R-Rcds-R;
chr11	76253361	76256989	p004_U2OS_CTL_12330	3	+	76253361	76256989	0	3	50,610,149,	0,1941,3479	3.981e-29	1.259e-27	2.75	; 56946;	; EMSY;	; NM_001300942; NM_001300943; NM_001300944; NM_020193;	; 56946:EMSY:NM_001300942:R-Rcds-R; 56946:EMSY:NM_001300943:R-Rcds-R; 56946:EMSY:NM_001300944:R-Rcds-R; 56946:EMSY:NM_020193:R-Rcds-R;
chr11	76257318	76261601	p004_U2OS_CTL_12331	4	+	76257318	76261601	0	2	23,606,	0.3677	3.162e-30	1.259e-28	3.63	; 56946;	; EMSY;	; NM_001300942; NM_001300943; NM_001300944; NM_020193;	; 56946:EMSY:NM_001300942:R-Rcds-R3utr; 56946:EMSY:NM_001300943:R-Rcds-R3utr; 56946:EMSY:NM_001300944:R-Rcds-R3utr; 56946:EMSY:NM_020193:R-Rcds-R3utr;
chr11	17111160	17111400	p004_U2OS_CTL_12655	3	-	17111160	17111400	0	1	240	0	3.981e-11	4.677e-10	2.46	; 5286;	; PIK3C2A;	; NM_001321378; NM_001321380; NM_002645;	; 5286:PIK3C2A:NM_001321378:R-Rcds-R3utr; 5286:PIK3C2A:NM_001321380:R-Rcds-R3utr; 5286:PIK3C2A:NM_002645:R-Rcds-R3utr;
chr11	17190381	17229440	p004_U2OS_CTL_12656	4	-	17190381	17229440	0	2	972,46,	0.39013	3.981e-30	1.585e-28	3.35	; 5286;	; PIK3C2A;	; NM_001321378; NM_001321380; NM_002645;	; 5286:PIK3C2A:NM_001321378:R5utr-Rcds-R; 5286:PIK3C2A:NM_002645:R5utr-Rcds-R; 5286:PIK3C2A:NM_001321380:R5utr-R-R;
chr11	35684352	35747495	p004_U2OS_CTL_12006	4	+	35684352	35747495	0	3	976,78,24,	0,22454,63119	0.000e+00	0.000e+00	3.55	; 54765;	; TRIM44;	; NM_017583;	; 54765:TRIM44:NM_017583:R5utr-Rcds-R;
chr11	35828327	35828598	p004_U2OS_CTL_12007	2	+	35828327	35828598	0	1	271	0	2.042e-10	2.399e-09	1.6	; 54765;	; TRIM44;	; NM_017583;	; 54765:TRIM44:NM_017583:R-R-R3utr;
chr11	130319017	130319168	p004_U2OS_CTL_12497	7	+	130319017	130319168	0	1	151	0	2.399e-05	1.698e-04	6.55	; 170689;	; ADAMTS15;	; NM_139055;	; 170689:ADAMTS15:NM_139055:R-Rcds-R;
chr11	130343551	130343851	p004_U2OS_CTL_12498	4	+	130343551	130343851	0	1	300	0	3.090e-06	2.455e-05	3.3	; 170689;	; ADAMTS15;	; NM_139055;	; 170689:ADAMTS15:NM_139055:R-Rcds-R3utr;
chr11	130344208	130344299	p004_U2OS_CTL_12499	3	+	130344208	130344299	0	1	91	0	5.495e-04	3.236e-03	2.51	; 170689;	; ADAMTS15;	; NM_139055;	; 170689:ADAMTS15:NM_139055:R-R-R3utr;
chr11	130345732	130345792	p004_U2OS_CTL_12500	5	+	130345732	130345792	0	1	60	0	2.692e-03	1.413e-02	4.37	; 170689;	; ADAMTS15;	; NM_139055;	; 170689:ADAMTS15:NM_139055:R-R-R3utr;
chr11	130346000	130346300	p004_U2OS_CTL_12501	3	+	130346000	130346300	0	1	300	0	2.512e-05	1.778e-04	2.97	; 170689;	; ADAMTS15;	; NM_139055;	; 170689:ADAMTS15:NM_139055:R-R-R3utr;
chr11	19914093	19954735	p004_U2OS_CTL_11955	2	+	19914093	19954735	0	2	47,14,	0.40628	4.677e-04	2.754e-03	1.81	; 89797;	; NAV2;	; NM_001111018; NM_001244963; NM_145117; NM_182964;	; 89797:NAV2:NM_001111018:R-Rcds-R; 89797:NAV2:NM_001244963:R-Rcds-R; 89797:NAV2:NM_145117:R-Rcds-R; 89797:NAV2:NM_182964:R-Rcds-R;
chr11	19955033	19955723	p004_U2OS_CTL_11956	3	+	19955033	19955723	0	1	690	0	1.660e-10	1.950e-09	2.86	; 89797;	; NAV2;	; NM_001111018; NM_001244963; NM_145117; NM_182964;	; 89797:NAV2:NM_001111018:R-Rcds-R; 89797:NAV2:NM_001244963:R-Rcds-R; 89797:NAV2:NM_145117:R-Rcds-R; 89797:NAV2:NM_182964:R-Rcds-R;
chr11	20066547	20066758	p004_U2OS_CTL_11957	2	+	20066547	20066758	0	1	211	0	1.905e-03	1.023e-02	1.7	; 89797;	; NAV2;	; NM_001111018; NM_001111019; NM_001244963; NM_145117; NM_182964;	; 89797:NAV2:NM_001111018:R-Rcds-R; 89797:NAV2:NM_001244963:R-Rcds-R; 89797:NAV2:NM_145117:R-Rcds-R; 89797:NAV2:NM_182964:R-Rcds-R; 89797:NAV2:NM_001111019:R-Rcds-R;
chr11	20066817	20066968	p004_U2OS_CTL_11958	3	+	20066817	20066968	0	1	151	0	1.698e-05	1.230e-04	2.09	; 89797;	; NAV2;	; NM_001111018; NM_001111019; NM_001244963; NM_145117; NM_182964;	; 89797:NAV2:NM_001111018:R-Rcds-R; 89797:NAV2:NM_001244963:R-Rcds-R; 89797:NAV2:NM_145117:R-Rcds-R; 89797:NAV2:NM_182964:R-Rcds-R; 89797:NAV2:NM_001111019:R-Rcds-R;
chr11	20070503	20071413	p004_U2OS_CTL_11959	3	+	20070503	20071413	0	2	238,32,	0.878	1.023e-05	7.762e-05	2.15	; 89797;	; NAV2;	; NM_001111018; NM_001111019; NM_001244963; NM_145117; NM_182964;	; 89797:NAV2:NM_001111018:R-Rcds-R; 89797:NAV2:NM_001244963:R-Rcds-R; 89797:NAV2:NM_145117:R-Rcds-R; 89797:NAV2:NM_182964:R-Rcds-R; 89797:NAV2:NM_001111019:R-Rcds-R;
chr11	20139701	20140451	p004_U2OS_CTL_11960	5	+	20139701	20140451	0	1	750	0	1.000e-33	3.981e-32	4.73	; 89797;	; NAV2;	; NM_001111018; NM_001111019; NM_001244963; NM_145117; NM_182964;	; 89797:NAV2:NM_001111018:R-Rcds-R3utr; 89797:NAV2:NM_001244963:R-Rcds-R3utr; 89797:NAV2:NM_145117:R-Rcds-R3utr; 89797:NAV2:NM_182964:R-Rcds-R3utr; 89797:NAV2:NM_001111019:R-Rcds-R3utr;
chr11	20140899	20141440	p004_U2OS_CTL_11961	5	+	20140899	20141440	0	1	541	0	1.995e-20	5.012e-19	4.41	; 89797;	; NAV2;	; NM_001111018; NM_001111019; NM_001244963; NM_145117; NM_182964;	; 89797:NAV2:NM_001111018:R-R-R3utr; 89797:NAV2:NM_001244963:R-R-R3utr; 89797:NAV2:NM_145117:R-R-R3utr; 89797:NAV2:NM_182964:R-R-R3utr; 89797:NAV2:NM_001111019:R-R-R3utr;
chr12	64521943	64536398	p004_U2OS_CTL_13520	4	+	64521943	64536398	0	2	37,324,	0.14131	3.311e-07	2.884e-06	3.45	; 57522;	; SRGAP1;	; NM_020762;	; 57522:SRGAP1:NM_020762:R-Rcds-R;
chr12	64536846	64537057	p004_U2OS_CTL_13521	4	+	64536846	64537057	0	1	211	0	1.479e-03	8.128e-03	3.23	; 57522;	; SRGAP1;	; NM_020762;	; 57522:SRGAP1:NM_020762:R-R-R3utr;
chr12	111891513	111891694	p004_U2OS_CTL_14265	2	-	111891513	111891694	0	1	181	0	3.467e-04	2.138e-03	1.6	; 6311;	; ATXN2;	; NM_001310121; NM_001310123; NM_002973; NR_132311;	; 6311:ATXN2:NM_001310121:R-Rcds-R; 6311:ATXN2:NM_001310123:R-Rcds-R; 6311:ATXN2:NM_002973:R-Rcds-R; 6311:ATXN2:NR_132311:R-R-R;
chr12	111893788	111902497	p004_U2OS_CTL_14266	2	-	111893788	111902497	0	3	272,146,32,	0,1229,8677	5.012e-14	7.943e-13	1.86	; 6311;	; ATXN2;	; NM_001310121; NM_001310123; NM_002973; NR_132311;	; 6311:ATXN2:NM_001310121:R-Rcds-R; 6311:ATXN2:NM_001310123:R-Rcds-R; 6311:ATXN2:NM_002973:R-Rcds-R; 6311:ATXN2:NR_132311:R-R-R;
chr12	111907978	111908475	p004_U2OS_CTL_14267	2	-	111907978	111908475	0	2	66,114,	0.383	9.120e-04	5.248e-03	1.4	; 6311;	; ATXN2;	; NM_001310121; NM_001310123; NM_002973; NR_132311;	; 6311:ATXN2:NM_001310121:R-Rcds-R; 6311:ATXN2:NM_001310123:R-Rcds-R; 6311:ATXN2:NM_002973:R-Rcds-R; 6311:ATXN2:NR_132311:R-R-R;
chr12	112036850	112037181	p004_U2OS_CTL_14268	4	-	112036850	112037181	0	1	331	0	5.012e-16	1.000e-14	3.59	; 6311;	; ATXN2;	; NM_002973; NR_132311;	; 6311:ATXN2:NM_002973:R-Rcds-R; 6311:ATXN2:NR_132311:R-R-R;
chr12	862178	862449	p004_U2OS_CTL_13132	3	+	862178	862449	0	1	271	0	6.310e-13	1.000e-11	2.5	; 65125;	; WNK1;	; NM_001184985; NM_014823; NM_018979; NM_213655;	; 65125:WNK1:NM_001184985:R5utr-R-R; 65125:WNK1:NM_014823:R5utr-R-R; 65125:WNK1:NM_213655:R5utr-R-R; 65125:WNK1:NM_018979:R5utr-R-R;
chr12	862837	863078	p004_U2OS_CTL_13133	2	+	862837	863078	0	1	241	0	1.259e-18	2.512e-17	1.72	; 65125;	; WNK1;	; NM_001184985; NM_014823; NM_018979; NM_213655;	; 65125:WNK1:NM_001184985:R-Rcds-R; 65125:WNK1:NM_014823:R-Rcds-R; 65125:WNK1:NM_213655:R-Rcds-R; 65125:WNK1:NM_018979:R-Rcds-R;
chr12	863287	922904	p004_U2OS_CTL_13134	3	+	863287	922904	0	2	203,97,	0.5952	1.000e-26	2.512e-25	2.13	; 65125;	; WNK1;	; NM_001184985; NM_014823; NM_018979; NM_213655;	; 65125:WNK1:NM_001184985:R-Rcds-R; 65125:WNK1:NM_014823:R-Rcds-R; 65125:WNK1:NM_213655:R-Rcds-R; 65125:WNK1:NM_018979:R-Rcds-R;
chr12	977143	977324	p004_U2OS_CTL_13135	4	+	977143	977324	0	1	181	0	1.259e-04	8.128e-04	3.67	; 65125;	; WNK1;	; NM_001184985; NM_213655;	; 65125:WNK1:NM_001184985:R-Rcds-R; 65125:WNK1:NM_213655:R-Rcds-R;
chr12	977953	978163	p004_U2OS_CTL_13136	6	+	977953	978163	0	1	210	0	1.202e-05	8.913e-05	5.24	; 65125;	; WNK1;	; NM_001184985; NM_213655;	; 65125:WNK1:NM_001184985:R-Rcds-R; 65125:WNK1:NM_213655:R-Rcds-R;
chr12	993394	994040	p004_U2OS_CTL_13137	2	+	993394	994040	0	2	15,226,	0.42	1.995e-07	1.778e-06	1.48	; 65125;	; WNK1;	; NM_001184985; NM_014823; NM_018979; NM_213655;	; 65125:WNK1:NM_001184985:R-Rcds-R; 65125:WNK1:NM_014823:R-Rcds-R; 65125:WNK1:NM_213655:R-Rcds-R; 65125:WNK1:NM_018979:R-Rcds-R;
chr12	994878	995059	p004_U2OS_CTL_13138	2	+	994878	995059	0	1	181	0	4.074e-06	3.162e-05	1.51	; 65125;	; WNK1;	; NM_001184985; NM_014823; NM_018979; NM_213655;	; 65125:WNK1:NM_001184985:R-Rcds-R; 65125:WNK1:NM_014823:R-Rcds-R; 65125:WNK1:NM_213655:R-Rcds-R; 65125:WNK1:NM_018979:R-Rcds-R;
chr12	1005311	1005761	p004_U2OS_CTL_13139	4	+	1005311	1005761	0	1	450	0	1.995e-60	1.995e-58	3.31	; 65125;	; WNK1;	; NM_001184985; NM_014823; NM_018979; NM_213655;	; 65125:WNK1:NM_001184985:R-Rcds-R; 65125:WNK1:NM_014823:R-Rcds-R; 65125:WNK1:NM_213655:R-Rcds-R; 65125:WNK1:NM_018979:R-Rcds-R;
chr12	1017770	1018161	p004_U2OS_CTL_13140	2	+	1017770	1018161	0	1	391	0	5.012e-11	6.310e-10	1.84	; 65125;	; WNK1;	; NM_001184985; NM_014823; NM_018979; NM_213655;	; 65125:WNK1:NM_001184985:R-Rcds-R3utr; 65125:WNK1:NM_014823:R-Rcds-R3utr; 65125:WNK1:NM_213655:R-Rcds-R3utr; 65125:WNK1:NM_018979:R-Rcds-R3utr;
chr12	1019149	1019329	p004_U2OS_CTL_13141	2	+	1019149	1019329	0	1	180	0	3.236e-04	1.950e-03	1.74	; 65125;	; WNK1;	; NM_001184985; NM_014823; NM_018979; NM_213655;	; 65125:WNK1:NM_001184985:R-R-R3utr; 65125:WNK1:NM_014823:R-R-R3utr; 65125:WNK1:NM_213655:R-R-R3utr; 65125:WNK1:NM_018979:R-R-R3utr;
chr12	62860596	62861046	p004_U2OS_CTL_13515	4	+	62860596	62861046	0	1	450	0	1.585e-16	3.162e-15	3.58	; 23041;	; MON2;	; NM_001278469; NM_001278470; NM_001278471; NM_001278472; NM_015026;	; 23041:MON2:NM_001278469:R5utr-Rcds-R; 23041:MON2:NM_001278470:R5utr-Rcds-R; 23041:MON2:NM_001278471:R5utr-Rcds-R; 23041:MON2:NM_001278472:R5utr-R-R; 23041:MON2:NM_015026:R5utr-Rcds-R;
chr12	62949884	62949945	p004_U2OS_CTL_13516	2	+	62949884	62949945	0	1	61	0	2.291e-03	1.202e-02	1.72	; 23041;	; MON2;	; NM_001278469; NM_001278470; NM_001278471; NM_001278472; NM_015026;	; 23041:MON2:NM_001278469:R-Rcds-R; 23041:MON2:NM_001278470:R-Rcds-R; 23041:MON2:NM_001278471:R-Rcds-R; 23041:MON2:NM_001278472:R-Rcds-R; 23041:MON2:NM_015026:R-Rcds-R;
chr12	62954260	62954740	p004_U2OS_CTL_13517	4	+	62954260	62954740	0	1	480	0	6.310e-13	1.000e-11	3.13	; 23041;	; MON2;	; NM_001278469; NM_001278470; NM_001278471; NM_001278472; NM_015026;	; 23041:MON2:NM_001278469:R-Rcds-R; 23041:MON2:NM_001278470:R-Rcds-R; 23041:MON2:NM_001278471:R-Rcds-R; 23041:MON2:NM_001278472:R-Rcds-R; 23041:MON2:NM_015026:R-Rcds-R;
chr12	62986570	62986780	p004_U2OS_CTL_13518	3	+	62986570	62986780	0	1	210	0	2.042e-06	1.660e-05	2.33	; 23041;	; MON2;	; NM_001278469; NM_001278470; NM_001278471; NM_001278472; NM_015026;	; 23041:MON2:NM_001278469:R-R-R3utr; 23041:MON2:NM_001278470:R-R-R3utr; 23041:MON2:NM_001278471:R-R-R3utr; 23041:MON2:NM_001278472:R-R-R3utr; 23041:MON2:NM_015026:R-R-R3utr;
chr12	116398507	116399197	p004_U2OS_CTL_14292	4	-	116398507	116399197	0	1	690	0	5.012e-28	1.585e-26	3.52	; 23389;	; MED13L;	; NM_015335;	; 23389:MED13L:NM_015335:R-Rcds-R3utr;
chr12	116425067	116434305	p004_U2OS_CTL_14293	4	-	116425067	116434305	0	3	26,938,25,	0,3757,9213	1.995e-51	1.585e-49	3.73	; 23389;	; MED13L;	; NM_015335;	; 23389:MED13L:NM_015335:R-Rcds-R;
chr12	116446384	116446894	p004_U2OS_CTL_14294	3	-	116446384	116446894	0	1	510	0	3.981e-15	6.310e-14	2.21	; 23389;	; MED13L;	; NM_015335;	; 23389:MED13L:NM_015335:R-Rcds-R;
chr13	25009384	25009505	p004_U2OS_CTL_14621	2	-	25009384	25009505	0	1	121	0	1.202e-04	7.762e-04	1.45	; 143;	; PARP4;	; NM_006437;	; 143:PARP4:NM_006437:R-Rcds-R;
chr13	25077839	25086918	p004_U2OS_CTL_14622	2	-	25077839	25086918	0	2	76,75,	0.9004	3.467e-05	2.399e-04	1.94	; 143;	; PARP4;	; NM_006437;	; 143:PARP4:NM_006437:R5utr-Rcds-R;
chr13	48877882	48881471	p004_U2OS_CTL_14492	4	+	48877882	48881471	0	2	303,56,	0.3533	1.995e-19	3.981e-18	3.49	; 5925;	; RB1;	; NM_000321;	; 5925:RB1:NM_000321:R5utr-Rcds-R;
chr13	41507459	41515368	p004_U2OS_CTL_14678	5	-	41507459	41515368	0	2	705,312,	0.7597	1.000e-26	3.162e-25	4.72	; 1997;	; ELF1;	; NM_001145353; NM_172373;	; 1997:ELF1:NM_001145353:R-Rcds-R3utr; 1997:ELF1:NM_172373:R-Rcds-R3utr;
chr13	41517247	41523945	p004_U2OS_CTL_14679	3	-	41517247	41523945	0	3	33,84,4,	0,730,6694	2.570e-04	1.585e-03	2.18	; 1997;	; ELF1;	; NM_001145353; NM_172373;	; 1997:ELF1:NM_001145353:R-Rcds-R; 1997:ELF1:NM_172373:R-Rcds-R;
chr13	77672649	77672710	p004_U2OS_CTL_14734	3	-	77672649	77672710	0	1	61	0	4.266e-03	2.138e-02	2.05	; 23077;	; MYCBP2;	; NM_015057;	; 23077:MYCBP2:NM_015057:R-Rcds-R;
chr13	97874683	97986608	p004_U2OS_CTL_14534	5	+	97874683	97986608	0	3	102,778,79,	0,53202,111846	7.943e-29	2.512e-27	4.58	; 10150;	; MBNL2;	; NM_001306070; NM_144778; NM_207304;	; 10150:MBNL2:NM_001306070:R5utr-Rcds-R; 10150:MBNL2:NM_144778:R5utr-Rcds-R; 10150:MBNL2:NM_207304:R5utr-Rcds-R;
chr14	102431074	102431165	p004_U2OS_CTL_15089	2	+	102431074	102431165	0	1	91	0	1.023e-03	5.754e-03	1.51	; 1778;	; DYNC1H1;	; NM_001376;	; 1778:DYNC1H1:NM_001376:R-Rcds-R;
chr14	102452046	102452377	p004_U2OS_CTL_15090	3	+	102452046	102452377	0	1	331	0	1.380e-09	1.514e-08	2.03	; 1778;	; DYNC1H1;	; NM_001376;	; 1778:DYNC1H1:NM_001376:R-Rcds-R;
chr14	102452526	102452856	p004_U2OS_CTL_15091	3	+	102452526	102452856	0	1	330	0	5.012e-21	1.259e-19	2.81	; 1778;	; DYNC1H1;	; NM_001376;	; 1778:DYNC1H1:NM_001376:R-Rcds-R;
chr14	102477220	102478383	p004_U2OS_CTL_15092	2	+	102477220	102478383	0	2	69,172,	0.991	2.089e-05	1.514e-04	1.56	; 1778;	; DYNC1H1;	; NM_001376;	; 1778:DYNC1H1:NM_001376:R-Rcds-R;
chr14	102495967	102496254	p004_U2OS_CTL_15093	2	+	102495967	102496254	0	2	82,99,	0.188	4.074e-08	3.890e-07	1.79	; 1778;	; DYNC1H1;	; NM_001376;	; 1778:DYNC1H1:NM_001376:R-Rcds-R;
chr14	31576020	31576843	p004_U2OS_CTL_15220	5	-	31576020	31576843	0	2	439,71,	0.752	1.995e-26	5.012e-25	4.43	; 25831;	; HECTD1;	; NM_015382;	; 25831:HECTD1:NM_015382:R-Rcds-R;
chr14	31597166	31598431	p004_U2OS_CTL_15221	3	-	31597166	31598431	0	2	46,614,	0.651	1.000e-19	1.995e-18	2.83	; 25831;	; HECTD1;	; NM_015382;	; 25831:HECTD1:NM_015382:R-Rcds-R;
chr14	31676435	31676615	p004_U2OS_CTL_15222	2	-	31676435	31676615	0	1	180	0	3.981e-05	2.754e-04	1.78	; 25831;	; HECTD1;	; NM_015382;	; 25831:HECTD1:NM_015382:R5utr-R-R;
chr14	74351780	74352049	p004_U2OS_CTL_14999	3	+	74351780	74352049	0	1	269	0	1.950e-06	1.585e-05	2.82	; 145482;	; PTGR2;	; NM_001146154; NM_001146155; NM_152444;	; 145482:PTGR2:NM_001146154:R-R-R3utr; 145482:PTGR2:NM_001146155:R-R-R3utr; 145482:PTGR2:NM_152444:R-R-R3utr;
chr14	92506072	92506283	p004_U2OS_CTL_15450	3	-	92506072	92506283	0	1	211	0	2.818e-05	1.995e-04	2.17	; 9321;	; TRIP11;	; NM_001321851; NM_004239;	; 9321:TRIP11:NM_001321851:R5utr-R-R; 9321:TRIP11:NM_004239:R5utr-R-R;
chr15	52258088	52263958	p004_U2OS_CTL_16067	3	-	52258088	52263958	0	2	613,74,	0.5796	2.512e-17	5.012e-16	2.46	; 123169;	; LEO1;	; NM_001286430; NM_001323903; NM_001323904; NM_138792;	; 123169:LEO1:NM_001286430:R5utr-Rcds-R; 123169:LEO1:NM_001323903:R5utr-Rcds-R; 123169:LEO1:NM_001323904:R5utr-Rcds-R; 123169:LEO1:NM_138792:R5utr-Rcds-R;
chr15	51773134	51773255	p004_U2OS_CTL_16064	3	-	51773134	51773255	0	1	121	0	5.129e-05	3.548e-04	2.3	; 23312;	; DMXL2;	; NM_001174116; NM_001174117; NM_015263;	; 23312:DMXL2:NM_001174116:R-Rcds-R; 23312:DMXL2:NM_001174117:R-Rcds-R; 23312:DMXL2:NM_015263:R-Rcds-R;
chr15	51773613	51773734	p004_U2OS_CTL_16065	3	-	51773613	51773734	0	1	121	0	5.888e-04	3.467e-03	2.7	; 23312;	; DMXL2;	; NM_001174116; NM_001174117; NM_015263;	; 23312:DMXL2:NM_001174116:R-Rcds-R; 23312:DMXL2:NM_001174117:R-Rcds-R; 23312:DMXL2:NM_015263:R-Rcds-R;
chr15	51791469	51791740	p004_U2OS_CTL_16066	3	-	51791469	51791740	0	1	271	0	1.479e-04	9.333e-04	2.52	; 23312;	; DMXL2;	; NM_001174116; NM_015263;	; 23312:DMXL2:NM_001174116:R-Rcds-R; 23312:DMXL2:NM_015263:R-Rcds-R;
chr15	90931592	90934059	p004_U2OS_CTL_15885	2	+	90931592	90934059	0	2	36,54,	0.2413	4.365e-04	2.630e-03	1.17	; 8826;	; IQGAP1;	; NM_003870;	; 8826:IQGAP1:NM_003870:R-Rcds-R;
chr15	40241355	40246171	p004_U2OS_CTL_15569	2	+	40241355	40246171	0	2	114,67,	0.4749	2.455e-05	1.738e-04	1.42	; 440275;	; EIF2AK4;	; NM_001013703;	; 440275:EIF2AK4:NM_001013703:R-Rcds-R;
chr15	40259795	40260035	p004_U2OS_CTL_15570	2	+	40259795	40260035	0	1	240	0	7.943e-13	1.000e-11	1.79	; 440275;	; EIF2AK4;	; NM_001013703;	; 440275:EIF2AK4:NM_001013703:R-Rcds-R;
chr15	40268664	40268965	p004_U2OS_CTL_15571	2	+	40268664	40268965	0	1	301	0	5.012e-21	1.259e-19	1.99	; 440275;	; EIF2AK4;	; NM_001013703;	; 440275:EIF2AK4:NM_001013703:R-Rcds-R;
chr15	43708525	43708735	p004_U2OS_CTL_16032	3	-	43708525	43708735	0	1	210	0	5.623e-05	3.890e-04	2.05	; 7158;	; TP53BP1;	; NM_001141979; NM_001141980; NM_005657;	; 7158:TP53BP1:NM_001141979:R-Rcds-R; 7158:TP53BP1:NM_001141980:R-Rcds-R; 7158:TP53BP1:NM_005657:R-Rcds-R;
chr15	43709332	43712750	p004_U2OS_CTL_16033	5	-	43709332	43712750	0	2	82,248,	0.317	1.259e-11	1.738e-10	4.08	; 7158;	; TP53BP1;	; NM_001141979; NM_001141980; NM_005657;	; 7158:TP53BP1:NM_001141979:R-Rcds-R; 7158:TP53BP1:NM_001141980:R-Rcds-R; 7158:TP53BP1:NM_005657:R-Rcds-R;
chr15	43720265	43724680	p004_U2OS_CTL_16034	3	-	43720265	43724680	0	2	101,289,	0.4126	6.310e-17	1.259e-15	2.1	; 7158;	; TP53BP1;	; NM_001141979; NM_001141980; NM_005657;	; 7158:TP53BP1:NM_001141979:R-Rcds-R; 7158:TP53BP1:NM_001141980:R-Rcds-R; 7158:TP53BP1:NM_005657:R-Rcds-R;
chr15	43748105	43748944	p004_U2OS_CTL_16035	3	-	43748105	43748944	0	1	839	0	1.585e-25	5.012e-24	2.85	; 7158;	; TP53BP1;	; NM_001141979; NM_001141980; NM_005657;	; 7158:TP53BP1:NM_001141979:R-Rcds-R; 7158:TP53BP1:NM_001141980:R-Rcds-R; 7158:TP53BP1:NM_005657:R-Rcds-R;
chr15	37183519	37183879	p004_U2OS_CTL_15972	5	-	37183519	37183879	0	1	360	0	3.715e-08	3.548e-07	4.96	; 4212;	; MEIS2;	; NM_001220482; NM_002399; NM_170674; NM_170675; NM_170676; NM_170677; NM_172315; NM_172316; NR_051953;	; 4212:MEIS2:NM_172315:R-R-R3utr; 4212:MEIS2:NM_172316:R-R-R3utr; 4212:MEIS2:NM_170674:R-R-R3utr; 4212:MEIS2:NM_170675:R-R-R3utr; 4212:MEIS2:NM_170676:R-R-R3utr; 4212:MEIS2:NM_170677:R-R-R3utr; 4212:MEIS2:NR_051953:R-R-R; 4212:MEIS2:NM_001220482:R-R-R3utr; 4212:MEIS2:NM_002399:R-R-R3utr;
chr15	37183937	37186971	p004_U2OS_CTL_15973	5	-	37183937	37186971	0	2	723,54,	0.298	1.000e-13	1.585e-12	4.85	; 4212;	; MEIS2;	; NM_001220482; NM_002399; NM_170674; NM_170675; NM_170676; NM_170677; NM_172315; NM_172316; NR_051953;	; 4212:MEIS2:NM_172315:R-Rcds-R3utr; 4212:MEIS2:NM_172316:R-Rcds-R3utr; 4212:MEIS2:NM_170674:R-Rcds-R3utr; 4212:MEIS2:NM_170675:R-Rcds-R3utr; 4212:MEIS2:NM_170676:R-Rcds-R3utr; 4212:MEIS2:NM_170677:R-Rcds-R3utr; 4212:MEIS2:NR_051953:R-R-R; 4212:MEIS2:NM_001220482:R-Rcds-R3utr; 4212:MEIS2:NM_002399:R-Rcds-R3utr;
chr15	37393380	37393500	p004_U2OS_CTL_15974	4	-	37393380	37393500	0	1	120	0	1.380e-03	7.586e-03	3.47	; 4212;	; MEIS2;	; NM_001220482; NM_002399;	; 4212:MEIS2:NM_001220482:R5utr-R-R; 4212:MEIS2:NM_002399:R5utr-R-R;
chr15	55838220	55838873	p004_U2OS_CTL_16078	5	-	55838220	55838873	0	1	653	0	3.981e-11	5.129e-10	4.27	; 26108;	; PYGO1;	; NM_015617;	; 26108:PYGO1:NM_015617:R-Rcds-R;
chr15	55839021	55839111	p004_U2OS_CTL_16079	3	-	55839021	55839111	0	1	90	0	7.079e-04	4.074e-03	2.33	; 26108;	; PYGO1;	; NM_015617;	; 26108:PYGO1:NM_015617:R-Rcds-R;
chr15	68346631	68434318	p004_U2OS_CTL_15743	3	+	68346631	68434318	0	3	57,445,35,	0,32012,87652	7.943e-65	7.943e-63	2.83	; 8554;	; PIAS1;	; NM_001320687; NM_016166;	; 8554:PIAS1:NM_016166:R5utr-Rcds-R; 8554:PIAS1:NM_001320687:R-Rcds-R;
chr15	68479956	68480374	p004_U2OS_CTL_15744	4	+	68479956	68480374	0	1	418	0	6.310e-80	1.000e-77	3.89	; 8554;	; PIAS1;	; NM_001320687; NM_016166;	; 8554:PIAS1:NM_016166:R-Rcds-R3utr; 8554:PIAS1:NM_001320687:R-Rcds-R3utr;
chr15	44876144	44876533	p004_U2OS_CTL_16045	5	-	44876144	44876533	0	1	389	0	7.943e-17	1.585e-15	4.64	; 80208;	; SPG11;	; NM_001160227; NM_025137;	; 80208:SPG11:NM_001160227:R-Rcds-R; 80208:SPG11:NM_025137:R-Rcds-R;
chr15	33064639	33065929	p004_U2OS_CTL_15963	5	-	33064639	33065929	0	1	1290	0	8.710e-08	8.128e-07	4.17	; 342184;	; FMN1;	; NM_001103184; NM_001277313;	; 342184:FMN1:NM_001103184:R-R-R3utr; 342184:FMN1:NM_001277313:R-R-R3utr;
chr16	24788605	24788666	p004_U2OS_CTL_16569	2	+	24788605	24788666	0	1	61	0	2.630e-03	1.380e-02	1.78	; 27327;	; TNRC6A;	; NM_014494;	; 27327:TNRC6A:NM_014494:R-Rcds-R;
chr16	24789710	24801372	p004_U2OS_CTL_16570	3	+	24789710	24801372	0	2	79,820,	0.10842	2.512e-17	5.012e-16	2.52	; 27327;	; TNRC6A;	; NM_014494;	; 27327:TNRC6A:NM_014494:R-Rcds-R;
chr16	24801431	24803109	p004_U2OS_CTL_16571	4	+	24801431	24803109	0	1	1678	0	1.995e-35	7.943e-34	3.43	; 27327;	; TNRC6A;	; NM_014494;	; 27327:TNRC6A:NM_014494:R-Rcds-R;
chr16	24805866	24807234	p004_U2OS_CTL_16572	3	+	24805866	24807234	0	2	174,7,	0.1361	6.761e-05	4.571e-04	2.07	; 27327;	; TNRC6A;	; NM_014494;	; 27327:TNRC6A:NM_014494:R-Rcds-R;
chr16	24836977	24837188	p004_U2OS_CTL_16573	4	+	24836977	24837188	0	1	211	0	3.981e-12	6.310e-11	3.62	; 27327;	; TNRC6A;	; NM_014494;	; 27327:TNRC6A:NM_014494:R-R-R3utr;
chr16	69599898	69600049	p004_U2OS_CTL_16821	3	+	69599898	69600049	0	1	151	0	1.148e-04	7.413e-04	2.07	; 10725;	; NFAT5;	; NM_001113178; NM_006599; NM_138713; NM_138714; NM_173214; NM_173215;	; 10725:NFAT5:NM_173214:R5utr-R-R; 10725:NFAT5:NM_138714:R5utr-R-R; 10725:NFAT5:NM_138713:R5utr-R-R; 10725:NFAT5:NM_006599:R5utr-R-R; 10725:NFAT5:NM_173215:R5utr-R-R; 10725:NFAT5:NM_001113178:R5utr-R-R;
chr16	69681208	69681389	p004_U2OS_CTL_16822	3	+	69681208	69681389	0	1	181	0	4.898e-05	3.388e-04	2.03	; 10725;	; NFAT5;	; NM_001113178; NM_006599; NM_138713; NM_138714; NM_173214; NM_173215;	; 10725:NFAT5:NM_173214:R-Rcds-R; 10725:NFAT5:NM_138714:R-Rcds-R; 10725:NFAT5:NM_138713:R-Rcds-R; 10725:NFAT5:NM_006599:R-Rcds-R; 10725:NFAT5:NM_173215:R-Rcds-R; 10725:NFAT5:NM_001113178:R-Rcds-R;
chr16	69725759	69726119	p004_U2OS_CTL_16823	3	+	69725759	69726119	0	1	360	0	5.623e-06	4.365e-05	2.22	; 10725;	; NFAT5;	; NM_001113178; NM_006599; NM_138713; NM_138714; NM_173214; NM_173215;	; 10725:NFAT5:NM_173214:R-Rcds-R; 10725:NFAT5:NM_138714:R-Rcds-R; 10725:NFAT5:NM_138713:R-Rcds-R; 10725:NFAT5:NM_006599:R-Rcds-R; 10725:NFAT5:NM_173215:R-Rcds-R; 10725:NFAT5:NM_001113178:R-Rcds-R;
chr16	69727168	69727528	p004_U2OS_CTL_16824	2	+	69727168	69727528	0	1	360	0	4.266e-07	3.715e-06	1.93	; 10725;	; NFAT5;	; NM_001113178; NM_006599; NM_138713; NM_138714; NM_173214; NM_173215;	; 10725:NFAT5:NM_173214:R-Rcds-R; 10725:NFAT5:NM_138714:R-Rcds-R; 10725:NFAT5:NM_138713:R-Rcds-R; 10725:NFAT5:NM_006599:R-Rcds-R; 10725:NFAT5:NM_173215:R-Rcds-R; 10725:NFAT5:NM_001113178:R-Rcds-R;
chr16	69727857	69729054	p004_U2OS_CTL_16825	3	+	69727857	69729054	0	2	285,16,	0.1181	6.607e-05	4.467e-04	2.01	; 10725;	; NFAT5;	; NM_001113178; NM_006599; NM_138713; NM_138714; NM_173214; NM_173215;	; 10725:NFAT5:NM_173214:R-Rcds-R; 10725:NFAT5:NM_138714:R-Rcds-R; 10725:NFAT5:NM_138713:R-Rcds-R; 10725:NFAT5:NM_006599:R-Rcds-R; 10725:NFAT5:NM_173215:R-Rcds-R; 10725:NFAT5:NM_001113178:R-Rcds-R;
chr16	48576683	48577134	p004_U2OS_CTL_17238	3	-	48576683	48577134	0	1	451	0	5.012e-15	7.943e-14	2.2	; 9683;	; N4BP1;	; NM_153029;	; 9683:N4BP1:NM_153029:R-Rcds-R3utr;
chr16	48587547	48643940	p004_U2OS_CTL_17239	4	-	48587547	48643940	0	3	33,1691,255,	0,7117,56138	3.981e-25	1.259e-23	3.29	; 9683;	; N4BP1;	; NM_153029;	; 9683:N4BP1:NM_153029:R5utr-Rcds-R;
chr16	3777244	3777335	p004_U2OS_CTL_17055	4	-	3777244	3777335	0	1	91	0	2.344e-06	1.905e-05	3.49	; 1387;	; CREBBP;	; NM_001079846; NM_004380;	; 1387:CREBBP:NM_001079846:R-R-R3utr; 1387:CREBBP:NM_004380:R-R-R3utr;
chr16	3777484	3779584	p004_U2OS_CTL_17056	6	-	3777484	3779584	0	1	2100	0	1.000e-106	1.000e-104	5.47	; 1387;	; CREBBP;	; NM_001079846; NM_004380;	; 1387:CREBBP:NM_001079846:R-Rcds-R3utr; 1387:CREBBP:NM_004380:R-Rcds-R3utr;
chr16	3781831	3786110	p004_U2OS_CTL_17057	2	-	3781831	3786110	0	2	107,74,	0.4205	3.715e-05	2.570e-04	1.44	; 1387;	; CREBBP;	; NM_001079846; NM_004380;	; 1387:CREBBP:NM_001079846:R-Rcds-R; 1387:CREBBP:NM_004380:R-Rcds-R;
chr16	3817875	3819260	p004_U2OS_CTL_17058	2	-	3817875	3819260	0	2	35,86,	0.1299	3.236e-05	2.291e-04	1.47	; 1387;	; CREBBP;	; NM_001079846; NM_004380;	; 1387:CREBBP:NM_001079846:R-Rcds-R; 1387:CREBBP:NM_004380:R-Rcds-R;
chr16	3820774	3820835	p004_U2OS_CTL_17059	2	-	3820774	3820835	0	1	61	0	8.128e-04	4.677e-03	1.26	; 1387;	; CREBBP;	; NM_001079846; NM_004380;	; 1387:CREBBP:NM_001079846:R-Rcds-R; 1387:CREBBP:NM_004380:R-Rcds-R;
chr16	3900308	3900909	p004_U2OS_CTL_17060	3	-	3900308	3900909	0	1	601	0	2.512e-35	1.000e-33	2.81	; 1387;	; CREBBP;	; NM_001079846; NM_004380;	; 1387:CREBBP:NM_001079846:R-Rcds-R; 1387:CREBBP:NM_004380:R-Rcds-R;
chr16	3929880	3930121	p004_U2OS_CTL_17061	3	-	3929880	3930121	0	1	241	0	1.995e-05	1.413e-04	2.69	; 1387;	; CREBBP;	; NM_001079846; NM_004380;	; 1387:CREBBP:NM_001079846:R5utr-Rcds-R; 1387:CREBBP:NM_004380:R5utr-Rcds-R;
chr16	2203637	2203786	p004_U2OS_CTL_16385	3	+	2203637	2203786	0	1	149	0	2.630e-03	1.380e-02	2.11	; 25837;	; RAB26;	; NM_001308053; NM_014353;	; 25837:RAB26:NM_001308053:R-R-R3utr; 25837:RAB26:NM_014353:R-R-R3utr;
chr17	29421974	29422215	p004_U2OS_CTL_17730	2	+	29421974	29422215	0	1	241	0	5.248e-06	4.074e-05	1.69	; 4763;	; NF1;	; NM_000267; NM_001042492; NM_001128147;	; 4763:NF1:NM_000267:R5utr-R-R; 4763:NF1:NM_001042492:R5utr-R-R; 4763:NF1:NM_001128147:R5utr-R-R;
chr17	29652899	29653200	p004_U2OS_CTL_17731	2	+	29652899	29653200	0	1	301	0	4.169e-07	3.548e-06	1.8	; 4763;	; NF1;	; NM_000267; NM_001042492;	; 4763:NF1:NM_000267:R-Rcds-R; 4763:NF1:NM_001042492:R-Rcds-R;
chr17	78261625	78261836	p004_U2OS_CTL_18134	3	+	78261625	78261836	0	1	211	0	8.913e-08	8.128e-07	2.14	; 57674;	; RNF213;	; NM_001256071; NM_020954;	; 57674:RNF213:NM_020954:R-Rcds-R; 57674:RNF213:NM_001256071:R-Rcds-R;
chr17	78262434	78264370	p004_U2OS_CTL_18135	2	+	78262434	78264370	0	3	120,179,2,	0,1023,1934	4.467e-09	4.677e-08	1.87	; 57674;	; RNF213;	; NM_001256071; NM_020954;	; 57674:RNF213:NM_020954:R-Rcds-R; 57674:RNF213:NM_001256071:R-Rcds-R;
chr17	78268730	78272122	p004_U2OS_CTL_18136	2	+	78268730	78272122	0	3	72,257,2,	0,626,3390	1.622e-06	1.318e-05	1.82	; 57674;	; RNF213;	; NM_001256071; NM_020954;	; 57674:RNF213:NM_020954:R-Rcds-R; 57674:RNF213:NM_001256071:R-Rcds-R;
chr17	78286949	78293842	p004_U2OS_CTL_18137	6	+	78286949	78293842	0	3	18,90,853,	0,4038,6040	6.310e-33	2.512e-31	5.6	; 57674;	; RNF213;	; NM_001256071; NM_020954;	; 57674:RNF213:NM_020954:R-Rcds-R3utr; 57674:RNF213:NM_001256071:R-Rcds-R;
chr17	78302223	78306321	p004_U2OS_CTL_18138	3	+	78302223	78306321	0	2	54,516,	0.3582	1.148e-06	9.550e-06	2.4	; 57674;	; RNF213;	; NM_001256071;	; 57674:RNF213:NM_001256071:R-Rcds-R;
chr17	78313117	78313598	p004_U2OS_CTL_18139	2	+	78313117	78313598	0	1	481	0	1.905e-07	1.698e-06	2	; 57674;	; RNF213;	; NM_001256071;	; 57674:RNF213:NM_001256071:R-Rcds-R;
chr17	78319275	78319546	p004_U2OS_CTL_18140	2	+	78319275	78319546	0	1	271	0	1.288e-05	9.550e-05	1.92	; 57674;	; RNF213;	; NM_001256071;	; 57674:RNF213:NM_001256071:R-Rcds-R;
chr17	78319845	78319966	p004_U2OS_CTL_18141	3	+	78319845	78319966	0	1	121	0	2.692e-05	1.905e-04	2.07	; 57674;	; RNF213;	; NM_001256071;	; 57674:RNF213:NM_001256071:R-Rcds-R;
chr17	78327358	78327861	p004_U2OS_CTL_18142	2	+	78327358	78327861	0	2	108,43,	0.46	3.162e-05	2.239e-04	1.63	; 57674;	; RNF213;	; NM_001256071;	; 57674:RNF213:NM_001256071:R-Rcds-R;
chr17	78367300	78368891	p004_U2OS_CTL_18143	5	+	78367300	78368891	0	1	1591	0	6.310e-24	1.585e-22	4.47	; 57674;	; RNF213;	; NM_001256071;	; 57674:RNF213:NM_001256071:R-R-R3utr;
chr17	78369190	78369461	p004_U2OS_CTL_18144	5	+	78369190	78369461	0	1	271	0	2.089e-04	1.318e-03	4.2	; 57674;	; RNF213;	; NM_001256071;	; 57674:RNF213:NM_001256071:R-R-R3utr;
chr17	61432225	61432345	p004_U2OS_CTL_17992	2	+	61432225	61432345	0	1	120	0	3.311e-04	2.042e-03	1.99	; 26115;	; TANC2;	; NM_025185;	; 26115:TANC2:NM_025185:R-Rcds-R;
chr17	61432524	61432645	p004_U2OS_CTL_17993	2	+	61432524	61432645	0	1	121	0	2.399e-04	1.479e-03	1.99	; 26115;	; TANC2;	; NM_025185;	; 26115:TANC2:NM_025185:R-Rcds-R;
chr17	61497430	61497970	p004_U2OS_CTL_17994	4	+	61497430	61497970	0	1	540	0	5.012e-23	1.259e-21	3.16	; 26115;	; TANC2;	; NM_025185;	; 26115:TANC2:NM_025185:R-Rcds-R;
chr17	61498239	61498449	p004_U2OS_CTL_17995	2	+	61498239	61498449	0	1	210	0	6.310e-05	4.266e-04	1.64	; 26115;	; TANC2;	; NM_025185;	; 26115:TANC2:NM_025185:R-Rcds-R;
chr17	61498628	61499677	p004_U2OS_CTL_17996	5	+	61498628	61499677	0	1	1049	0	1.995e-33	7.943e-32	4.83	; 26115;	; TANC2;	; NM_025185;	; 26115:TANC2:NM_025185:R-Rcds-R3utr;
chr17	61502970	61503270	p004_U2OS_CTL_17997	3	+	61502970	61503270	0	1	300	0	2.344e-10	2.692e-09	2.86	; 26115;	; TANC2;	; NM_025185;	; 26115:TANC2:NM_025185:R-R-R3utr;
chr17	61503449	61504229	p004_U2OS_CTL_17998	4	+	61503449	61504229	0	1	780	0	1.995e-21	5.012e-20	3.12	; 26115;	; TANC2;	; NM_025185;	; 26115:TANC2:NM_025185:R-R-R3utr;
chr17	47375399	47376268	p004_U2OS_CTL_18672	4	-	47375399	47376268	0	1	869	0	3.162e-14	5.012e-13	3.52	; 22834;	; ZNF652;	; NM_001145365; NM_014897; NR_135579;	; 22834:ZNF652:NM_001145365:R-Rcds-R3utr; 22834:ZNF652:NR_135579:R-R-R; 22834:ZNF652:NM_014897:R-Rcds-R3utr;
chr17	47390198	47394568	p004_U2OS_CTL_18673	3	-	47390198	47394568	0	2	9,381,	0.3989	3.981e-18	7.943e-17	2.96	; 22834;	; ZNF652;	; NM_001145365; NM_014897; NR_135579;	; 22834:ZNF652:NM_001145365:R-Rcds-R; 22834:ZNF652:NR_135579:R-R-R; 22834:ZNF652:NM_014897:R-Rcds-R;
chr17	47394627	47394838	p004_U2OS_CTL_18674	2	-	47394627	47394838	0	1	211	0	2.455e-04	1.549e-03	1.92	; 22834;	; ZNF652;	; NM_001145365; NM_014897; NR_135579;	; 22834:ZNF652:NM_001145365:R-Rcds-R; 22834:ZNF652:NR_135579:R-R-R; 22834:ZNF652:NM_014897:R-Rcds-R;
chr17	47394897	47395137	p004_U2OS_CTL_18675	3	-	47394897	47395137	0	1	240	0	1.413e-07	1.288e-06	2.43	; 22834;	; ZNF652;	; NM_001145365; NM_014897; NR_135579;	; 22834:ZNF652:NM_001145365:R5utr-Rcds-R; 22834:ZNF652:NR_135579:R-R-R; 22834:ZNF652:NM_014897:R5utr-Rcds-R;
chr17	47395196	47439417	p004_U2OS_CTL_18676	15	-	47395196	47439417	0	3	149,124,147,	0,4550,44074	8.511e-10	9.333e-09	14.6	; 22834;	; ZNF652;	; NM_001145365; NM_014897; NR_135579;	; 22834:ZNF652:NM_001145365:R5utr-R-R; 22834:ZNF652:NR_135579:R-R-R; 22834:ZNF652:NM_014897:R5utr-R-R;
chr17	56051860	56052040	p004_U2OS_CTL_18708	2	-	56051860	56052040	0	1	180	0	1.862e-08	1.820e-07	1.42	; 7716;	; VEZF1;	; NM_007146;	; 7716:VEZF1:NM_007146:R-Rcds-R;
chr17	56052247	56057997	p004_U2OS_CTL_18709	2	-	56052247	56057997	0	3	14,162,34,	0,4265,5716	2.570e-09	2.754e-08	1.54	; 7716;	; VEZF1;	; NM_007146;	; 7716:VEZF1:NM_007146:R-Rcds-R;
chr17	56060243	56065615	p004_U2OS_CTL_18710	4	-	56060243	56065615	0	2	511,176,	0.5196	1.000e-83	1.585e-81	3.26	; 7716;	; VEZF1;	; NM_007146;	; 7716:VEZF1:NM_007146:R5utr-Rcds-R;
chr17	65821959	65862759	p004_U2OS_CTL_18019	7	+	65821959	65862759	0	3	494,823,180,	0,28096,40620	1.000e-48	6.310e-47	6.47	; 2186;	; BPTF;	; NM_004459; NM_182641;	; 2186:BPTF:NM_004459:R-Rcds-R; 2186:BPTF:NM_182641:R-Rcds-R;
chr17	65907122	65907662	p004_U2OS_CTL_18020	3	+	65907122	65907662	0	1	540	0	1.202e-08	1.202e-07	2.15	; 2186;	; BPTF;	; NM_004459; NM_182641;	; 2186:BPTF:NM_004459:R-Rcds-R; 2186:BPTF:NM_182641:R-Rcds-R;
chr17	65907900	65908021	p004_U2OS_CTL_18021	2	+	65907900	65908021	0	1	121	0	1.479e-04	9.550e-04	1.74	; 2186;	; BPTF;	; NM_004459; NM_182641;	; 2186:BPTF:NM_004459:R-Rcds-R; 2186:BPTF:NM_182641:R-Rcds-R;
chr17	65908828	65909128	p004_U2OS_CTL_18022	3	+	65908828	65909128	0	1	300	0	1.318e-09	1.413e-08	2.01	; 2186;	; BPTF;	; NM_004459; NM_182641;	; 2186:BPTF:NM_004459:R-Rcds-R; 2186:BPTF:NM_182641:R-Rcds-R;
chr17	65936709	65942047	p004_U2OS_CTL_18023	3	+	65936709	65942047	0	3	63,223,523,	0,3556,4815	1.585e-32	6.310e-31	2.34	; 2186;	; BPTF;	; NM_004459; NM_182641;	; 2186:BPTF:NM_004459:R-Rcds-R; 2186:BPTF:NM_182641:R-Rcds-R;
chr17	65944317	65955911	p004_U2OS_CTL_18024	2	+	65944317	65955911	0	2	105,255,	0.11339	5.888e-05	3.981e-04	1.5	; 2186;	; BPTF;	; NM_004459; NM_182641;	; 2186:BPTF:NM_004459:R-Rcds-R; 2186:BPTF:NM_182641:R-Rcds-R;
chr18	54398785	54423861	p004_U2OS_CTL_19097	4	+	54398785	54423861	0	2	43,48,	0.25028	1.318e-04	8.511e-04	3.88	; 23335;	; WDR7;	; NM_015285; NM_052834;	; 23335:WDR7:NM_015285:R-Rcds-R; 23335:WDR7:NM_052834:R-Rcds-R;
chr18	52891510	52891751	p004_U2OS_CTL_19261	2	-	52891510	52891751	0	1	241	0	2.884e-04	1.778e-03	1.94	; 6925;	; TCF4;	; NM_001083962; NM_001243226; NM_001243227; NM_001243228; NM_001243230; NM_001243231; NM_001243232; NM_001243233; NM_001243234; NM_001243235; NM_001243236; NM_001306207; NM_001306208; NM_003199;	; 6925:TCF4:NM_001243236:R-R-R3utr; 6925:TCF4:NM_001243234:R-R-R3utr; 6925:TCF4:NM_001243235:R-R-R3utr; 6925:TCF4:NM_001243232:R-R-R3utr; 6925:TCF4:NM_001306208:R-R-R3utr; 6925:TCF4:NM_001243233:R-R-R3utr; 6925:TCF4:NM_001243231:R-R-R3utr; 6925:TCF4:NM_001306207:R-R-R3utr; 6925:TCF4:NM_001083962:R-R-R3utr; 6925:TCF4:NM_001243230:R-R-R3utr; 6925:TCF4:NM_003199:R-R-R3utr; 6925:TCF4:NM_001243227:R-R…
chr18	52894929	52895230	p004_U2OS_CTL_19262	3	-	52894929	52895230	0	1	301	0	2.042e-10	2.399e-09	2.19	; 6925;	; TCF4;	; NM_001083962; NM_001243226; NM_001243227; NM_001243228; NM_001243230; NM_001243231; NM_001243232; NM_001243233; NM_001243234; NM_001243235; NM_001243236; NM_001306207; NM_001306208; NM_003199;	; 6925:TCF4:NM_001243236:R-R-R3utr; 6925:TCF4:NM_001243234:R-R-R3utr; 6925:TCF4:NM_001243235:R-R-R3utr; 6925:TCF4:NM_001243232:R-R-R3utr; 6925:TCF4:NM_001306208:R-R-R3utr; 6925:TCF4:NM_001243233:R-R-R3utr; 6925:TCF4:NM_001243231:R-R-R3utr; 6925:TCF4:NM_001306207:R-R-R3utr; 6925:TCF4:NM_001083962:R-R-R3utr; 6925:TCF4:NM_001243230:R-R-R3utr; 6925:TCF4:NM_003199:R-R-R3utr; 6925:TCF4:NM_001243227:R-R…
chr18	52896264	52899757	p004_U2OS_CTL_19263	2	-	52896264	52899757	0	2	43,18,	0.3475	5.012e-03	2.455e-02	1.25	; 6925;	; TCF4;	; NM_001083962; NM_001243226; NM_001243227; NM_001243228; NM_001243230; NM_001243231; NM_001243232; NM_001243233; NM_001243234; NM_001243235; NM_001243236; NM_001306207; NM_001306208; NM_003199;	; 6925:TCF4:NM_001243236:R-Rcds-R; 6925:TCF4:NM_001243234:R-Rcds-R; 6925:TCF4:NM_001243235:R-Rcds-R; 6925:TCF4:NM_001243232:R-Rcds-R; 6925:TCF4:NM_001306208:R-Rcds-R; 6925:TCF4:NM_001243233:R-Rcds-R; 6925:TCF4:NM_001243231:R-Rcds-R; 6925:TCF4:NM_001306207:R-Rcds-R; 6925:TCF4:NM_001083962:R-Rcds-R; 6925:TCF4:NM_001243230:R-Rcds-R; 6925:TCF4:NM_003199:R-Rcds-R; 6925:TCF4:NM_001243227:R-Rcds-R; 6925…
chr20	40033118	40034108	p004_U2OS_CTL_21647	5	-	40033118	40034108	0	1	990	0	7.943e-23	1.995e-21	4.43	; 84181;	; CHD6;	; NM_032221;	; 84181:CHD6:NM_032221:R-Rcds-R3utr;
chr20	40043829	40044040	p004_U2OS_CTL_21648	3	-	40043829	40044040	0	1	211	0	1.995e-07	1.778e-06	2.28	; 84181;	; CHD6;	; NM_032221;	; 84181:CHD6:NM_032221:R-Rcds-R;
chr20	40049478	40049659	p004_U2OS_CTL_21649	2	-	40049478	40049659	0	1	181	0	5.754e-05	3.890e-04	1.81	; 84181;	; CHD6;	; NM_032221;	; 84181:CHD6:NM_032221:R-Rcds-R;
chr20	40050348	40050709	p004_U2OS_CTL_21650	3	-	40050348	40050709	0	1	361	0	1.585e-12	2.512e-11	2.99	; 84181;	; CHD6;	; NM_032221;	; 84181:CHD6:NM_032221:R-Rcds-R;
chr20	40141605	40162111	p004_U2OS_CTL_21651	4	-	40141605	40162111	0	3	29,148,423,	0,1838,20083	1.995e-31	6.310e-30	4	; 84181;	; CHD6;	; NM_032221;	; 84181:CHD6:NM_032221:R-Rcds-R;
chr20	17594322	17596652	p004_U2OS_CTL_21537	3	-	17594322	17596652	0	4	543,144,99,82,	0,1059,1753,2248	7.943e-44	3.981e-42	2.32	; 6238;	; RRBP1;	; NM_001042576; NM_004587;	; 6238:RRBP1:NM_001042576:R-Rcds-R3utr; 6238:RRBP1:NM_004587:R-Rcds-R3utr;
chr20	17599278	17599428	p004_U2OS_CTL_21538	2	-	17599278	17599428	0	1	150	0	2.399e-04	1.514e-03	1.76	; 6238;	; RRBP1;	; NM_001042576; NM_004587;	; 6238:RRBP1:NM_001042576:R-Rcds-R; 6238:RRBP1:NM_004587:R-Rcds-R;
chr20	17600204	17601133	p004_U2OS_CTL_21539	4	-	17600204	17601133	0	2	258,251,	0.678	1.585e-36	7.943e-35	3.06	; 6238;	; RRBP1;	; NM_001042576; NM_004587;	; 6238:RRBP1:NM_001042576:R-Rcds-R; 6238:RRBP1:NM_004587:R-Rcds-R;
chr20	17601282	17602172	p004_U2OS_CTL_21540	4	-	17601282	17602172	0	2	170,70,	0.82	1.995e-17	3.162e-16	3.24	; 6238;	; RRBP1;	; NM_001042576; NM_004587;	; 6238:RRBP1:NM_001042576:R-Rcds-R; 6238:RRBP1:NM_004587:R-Rcds-R;
chr20	17602543	17603594	p004_U2OS_CTL_21541	2	-	17602543	17603594	0	2	49,102,	0.949	1.202e-04	7.943e-04	1.44	; 6238;	; RRBP1;	; NM_001042576; NM_004587;	; 6238:RRBP1:NM_001042576:R-Rcds-R; 6238:RRBP1:NM_004587:R-Rcds-R;
chr20	17603951	17622561	p004_U2OS_CTL_21542	3	-	17603951	17622561	0	10	24,93,91,35,179,139,154,119,153,120,	0,1269,2205,4041,4197,6516,10153,12239,13270,18490	1.259e-94	2.512e-92	2.55	; 6238;	; RRBP1;	; NM_001042576; NM_004587;	; 6238:RRBP1:NM_001042576:R-Rcds-R; 6238:RRBP1:NM_004587:R-Rcds-R;
chr20	17639266	17662868	p004_U2OS_CTL_21543	3	-	17639266	17662868	0	4	477,1193,77,196,	0,714,21377,23406	1.000e-72	1.259e-70	2.81	; 6238;	; RRBP1;	; NM_001042576; NM_004587;	; 6238:RRBP1:NM_001042576:R5utr-Rcds-R; 6238:RRBP1:NM_004587:R5utr-Rcds-R;
chr20	47538274	47538425	p004_U2OS_CTL_21371	6	+	47538274	47538425	0	1	151	0	4.169e-07	3.548e-06	5.24	; 10564;	; ARFGEF2;	; NM_006420;	; 10564:ARFGEF2:NM_006420:R5utr-R-R;
chr20	37101665	37117089	p004_U2OS_CTL_21304	2	+	37101665	37117089	0	2	47,44,	0.1538	9.120e-04	5.248e-03	1.67	; 57148;	; RALGAPB;	; NM_001282917; NM_001282918; NM_020336;	; 57148:RALGAPB:NM_001282918:R5utr-Rcds-R; 57148:RALGAPB:NM_020336:R5utr-Rcds-R; 57148:RALGAPB:NM_001282917:R5utr-Rcds-R;
chr20	37202920	37204086	p004_U2OS_CTL_21305	5	+	37202920	37204086	0	2	21,670,	0.496	6.310e-32	2.512e-30	4.22	; 57148;	; RALGAPB;	; NM_001282917; NM_001282918; NM_020336;	; 57148:RALGAPB:NM_001282917:R-Rcds-R3utr; 57148:RALGAPB:NM_001282918:R-Rcds-R3utr; 57148:RALGAPB:NM_020336:R-Rcds-R3utr;
chr20	37204625	37204686	p004_U2OS_CTL_21306	2	+	37204625	37204686	0	1	61	0	5.129e-03	2.512e-02	1.73	; 57148;	; RALGAPB;	; NM_001282917; NM_001282918; NM_020336;	; 57148:RALGAPB:NM_001282917:R-R-R3utr; 57148:RALGAPB:NM_001282918:R-R-R3utr; 57148:RALGAPB:NM_020336:R-R-R3utr;
chr20	20371979	20372220	p004_U2OS_CTL_21546	3	-	20371979	20372220	0	1	241	0	3.311e-05	2.291e-04	2.18	; 57186;	; RALGAPA2;	; NM_020343;	; 57186:RALGAPA2:NM_020343:R-R-R3utr;
chr20	20373537	20373868	p004_U2OS_CTL_21547	4	-	20373537	20373868	0	1	331	0	1.259e-12	1.585e-11	3.17	; 57186;	; RALGAPA2;	; NM_020343;	; 57186:RALGAPA2:NM_020343:R-R-R3utr;
chr20	20493210	20493720	p004_U2OS_CTL_21548	5	-	20493210	20493720	0	1	510	0	3.162e-20	6.310e-19	4.99	; 57186;	; RALGAPA2;	; NM_020343;	; 57186:RALGAPA2:NM_020343:R-Rcds-R;
chr20	33328273	33329893	p004_U2OS_CTL_21592	3	-	33328273	33329893	0	1	1620	0	3.162e-28	1.259e-26	2.47	; 23054;	; NCOA6;	; NM_001318240; NM_014071;	; 23054:NCOA6:NM_014071:R-Rcds-R; 23054:NCOA6:NM_001318240:R-Rcds-R;
chr20	33330132	33330733	p004_U2OS_CTL_21593	3	-	33330132	33330733	0	1	601	0	5.012e-33	1.995e-31	2.64	; 23054;	; NCOA6;	; NM_001318240; NM_014071;	; 23054:NCOA6:NM_014071:R-Rcds-R; 23054:NCOA6:NM_001318240:R-Rcds-R;
chr20	33330822	33331033	p004_U2OS_CTL_21594	2	-	33330822	33331033	0	1	211	0	1.175e-07	1.072e-06	1.67	; 23054;	; NCOA6;	; NM_001318240; NM_014071;	; 23054:NCOA6:NM_014071:R-Rcds-R; 23054:NCOA6:NM_001318240:R-Rcds-R;
chr20	33337509	33338170	p004_U2OS_CTL_21595	4	-	33337509	33338170	0	1	661	0	1.995e-58	1.585e-56	3.36	; 23054;	; NCOA6;	; NM_001242539; NM_001318240; NM_014071;	; 23054:NCOA6:NM_001242539:R-Rcds-R; 23054:NCOA6:NM_014071:R-Rcds-R; 23054:NCOA6:NM_001318240:R-Rcds-R;
chr20	33345112	33345892	p004_U2OS_CTL_21596	3	-	33345112	33345892	0	1	780	0	7.943e-36	3.981e-34	2.6	; 23054;	; NCOA6;	; NM_001242539; NM_001318240; NM_014071;	; 23054:NCOA6:NM_001242539:R-Rcds-R; 23054:NCOA6:NM_014071:R-Rcds-R; 23054:NCOA6:NM_001318240:R-Rcds-R;
chr20	33380264	33407113	p004_U2OS_CTL_21597	5	-	33380264	33407113	0	3	102,70,9,	0,16991,26840	3.890e-04	2.344e-03	4.27	; 23054;	; NCOA6;	; NM_001318240; NM_014071;	; 23054:NCOA6:NM_014071:R5utr-R-R; 23054:NCOA6:NM_001318240:R5utr-R-R;
chr20	33413282	33413433	p004_U2OS_CTL_21598	4	-	33413282	33413433	0	1	151	0	3.802e-05	2.630e-04	3.56	; 23054;	; NCOA6;	; NM_014071;	; 23054:NCOA6:NM_014071:R5utr-R-R;
chr21	30333014	30339988	p004_U2OS_CTL_21964	3	-	30333014	30339988	0	4	14,42,810,65,	0,5172,5677,6909	1.000e-21	1.995e-20	2.39	; 26046;	; LTN1;	; NM_001320766; NM_015565;	; 26046:LTN1:NM_015565:R-Rcds-R; 26046:LTN1:NM_001320766:R-Rcds-R;
chr21	38525404	38525615	p004_U2OS_CTL_21867	3	+	38525404	38525615	0	1	211	0	2.951e-06	2.344e-05	2.12	; 7267;	; TTC3;	; NM_001001894; NM_001320703; NM_001320704; NM_003316;	; 7267:TTC3:NM_001320703:R-Rcds-R; 7267:TTC3:NM_001320704:R-Rcds-R; 7267:TTC3:NM_001001894:R-Rcds-R; 7267:TTC3:NM_003316:R-Rcds-R;
chr22	19166986	19167436	p004_U2OS_CTL_22428	4	-	19166986	19167436	0	1	450	0	1.995e-36	1.000e-34	3.46	; 8218;	; CLTCL1;	; NM_001835; NM_007098;	; 8218:CLTCL1:NM_001835:R-R-R3utr; 8218:CLTCL1:NM_007098:R-R-R3utr;
chr22	19263319	19279239	p004_U2OS_CTL_22429	2	-	19263319	19279239	0	2	34,117,	0.15803	3.981e-08	3.802e-07	1.74	; 8218;	; CLTCL1;	; NM_001835; NM_007098;	; 8218:CLTCL1:NM_001835:R5utr-Rcds-R; 8218:CLTCL1:NM_007098:R5utr-Rcds-R;
chr22	28377833	28378043	p004_U2OS_CTL_22499	5	-	28377833	28378043	0	1	210	0	1.072e-06	8.913e-06	4.04	; 23331;	; TTC28;	; NM_001145418;	; 23331:TTC28:NM_001145418:R-R-R3utr;
chr22	28378222	28378971	p004_U2OS_CTL_22500	4	-	28378222	28378971	0	1	749	0	1.318e-10	1.549e-09	3.32	; 23331;	; TTC28;	; NM_001145418;	; 23331:TTC28:NM_001145418:R-Rcds-R;
chr22	28379150	28379420	p004_U2OS_CTL_22501	3	-	28379150	28379420	0	1	270	0	1.698e-07	1.549e-06	2.88	; 23331;	; TTC28;	; NM_001145418;	; 23331:TTC28:NM_001145418:R-Rcds-R;
chr22	28394638	28394879	p004_U2OS_CTL_22502	2	-	28394638	28394879	0	1	241	0	9.772e-08	9.120e-07	1.87	; 23331;	; TTC28;	; NM_001145418;	; 23331:TTC28:NM_001145418:R-Rcds-R;
chr22	28395237	28410255	p004_U2OS_CTL_22503	2	-	28395237	28410255	0	3	11,180,20,	0,2124,14998	2.884e-08	2.818e-07	1.95	; 23331;	; TTC28;	; NM_001145418;	; 23331:TTC28:NM_001145418:R-Rcds-R;
chr22	28501601	28503220	p004_U2OS_CTL_22504	3	-	28501601	28503220	0	2	189,171,	0.1448	4.677e-06	3.631e-05	2.62	; 23331;	; TTC28;	; NM_001145418;	; 23331:TTC28:NM_001145418:R-Rcds-R;
chr22	28503399	28503489	p004_U2OS_CTL_22505	3	-	28503399	28503489	0	1	90	0	3.020e-03	1.549e-02	2.03	; 23331;	; TTC28;	; NM_001145418;	; 23331:TTC28:NM_001145418:R-Rcds-R;
chr22	28503878	28504028	p004_U2OS_CTL_22506	3	-	28503878	28504028	0	1	150	0	1.862e-04	1.175e-03	2.34	; 23331;	; TTC28;	; NM_001145418;	; 23331:TTC28:NM_001145418:R-Rcds-R;
chr22	28559164	28559435	p004_U2OS_CTL_22507	4	-	28559164	28559435	0	1	271	0	6.166e-07	5.248e-06	3.69	; 23331;	; TTC28;	; NM_001145418;	; 23331:TTC28:NM_001145418:R-Rcds-R;
chrX	122755349	122756610	p004_U2OS_CTL_23330	2	-	122755349	122756610	0	2	89,2,	0.1259	1.778e-03	9.550e-03	1.69	; 57187;	; THOC2;	; NM_001081550;	; 57187:THOC2:NM_001081550:R-Rcds-R;
chrX	40944887	40982758	p004_U2OS_CTL_22777	3	+	40944887	40982758	0	2	475,35,	0.37836	3.162e-22	6.310e-21	2.34	; 8239;	; USP9X;	; NM_001039590; NM_001039591;	; 8239:USP9X:NM_001039590:R5utr-R-R; 8239:USP9X:NM_001039591:R5utr-R-R;
chrX	41075207	41075837	p004_U2OS_CTL_22778	3	+	41075207	41075837	0	1	630	0	3.981e-37	1.995e-35	2.56	; 8239;	; USP9X;	; NM_001039590; NM_001039591;	; 8239:USP9X:NM_001039590:R-Rcds-R; 8239:USP9X:NM_001039591:R-Rcds-R;
chrX	41089848	41091908	p004_U2OS_CTL_22779	2	+	41089848	41091908	0	2	1,269,	0.1791	1.585e-18	3.162e-17	1.93	; 8239;	; USP9X;	; NM_001039590; NM_001039591;	; 8239:USP9X:NM_001039590:R-Rcds-R3utr; 8239:USP9X:NM_001039591:R-Rcds-R3utr;

## Sheet: U2OS gene list of TE down
chr	chromStart	chromEnd	name	score	strand	thickStart	thickEnd	itemRgb	blockCount	blockSizes	blockStarts	pval	fdr	fold_enrchment	gene_overlapping
chr1	38462767	38463123	p004_U2OS_CTL_1527	3	-	38462767	38463123	0	1	356	0	1.259e-17	1.995e-16	2.01	; 2275;	; FHL3;	; NM_001243878; NM_004468;	; 2275:FHL3:NM_001243878:R-Rcds-R3utr; 2275:FHL3:NM_004468:R-Rcds-R3utr;
chr1	1309258	1309654	p004_U2OS_CTL_1216	2	-	1309258	1309654	0	2	24,275,	0.121	7.943e-41	3.981e-39	1.52	; 54998;	; AURKAIP1;	; NM_001127229; NM_001127230; NM_017900;	; 54998:AURKAIP1:NM_001127229:R-Rcds-R; 54998:AURKAIP1:NM_017900:R-Rcds-R; 54998:AURKAIP1:NM_001127230:R-Rcds-R;
chr1	32568137	32568317	p004_U2OS_CTL_293	2	+	32568137	32568317	0	1	180	0	9.772e-07	8.318e-06	1.61	; 55116;	; TMEM39B;	; NM_001319677; NM_001319678; NM_001319679; NM_018056;	; 55116:TMEM39B:NM_001319677:R-Rcds-R3utr; 55116:TMEM39B:NM_001319678:R-Rcds-R3utr; 55116:TMEM39B:NM_001319679:R-Rcds-R3utr; 55116:TMEM39B:NM_018056:R-Rcds-R3utr;
chr1	153932321	153932442	p004_U2OS_CTL_1877	2	-	153932321	153932442	0	1	121	0	1.995e-08	1.995e-07	1.23	; 27173;	; SLC39A1;	; NM_001271957; NM_001271958; NM_001271959; NM_001271960; NM_001271961; NM_014437;	; 27173:SLC39A1:NM_001271957:R-R-R3utr; 27173:SLC39A1:NM_001271959:R-R-R3utr; 27173:SLC39A1:NM_001271958:R-R-R3utr; 27173:SLC39A1:NM_001271961:R-R-R3utr; 27173:SLC39A1:NM_014437:R-R-R3utr; 27173:SLC39A1:NM_001271960:R-R-R3utr;
chr1	153936028	153936149	p004_U2OS_CTL_1878	5	-	153936028	153936149	0	1	121	0	6.026e-04	3.548e-03	4.46	; 27173;	; SLC39A1;	; NM_001271958; NM_001271960; NM_001271961; NM_014437;	; 27173:SLC39A1:NM_001271958:R5utr-R-R; 27173:SLC39A1:NM_001271961:R5utr-R-R; 27173:SLC39A1:NM_014437:R5utr-R-R; 27173:SLC39A1:NM_001271960:R5utr-R-R;
chr1	155183384	155183624	p004_U2OS_CTL_780	2	+	155183384	155183624	0	1	240	0	5.012e-21	1.259e-19	1.8	; 4580;	; MTX1;	; NM_002455; NM_198883;	; 4580:MTX1:NM_002455:R-Rcds-R3utr; 4580:MTX1:NM_198883:R-Rcds-R3utr;
chr1	181058081	181059801	p004_U2OS_CTL_938	5	+	181058081	181059801	0	1	1720	0	1.000e-194	1.000e-191	4.5	; 51278;	; IER5;	; NM_016545;	; 51278:IER5:NM_016545:R-Rcds-R3utr;
chr1	155034952	155035162	p004_U2OS_CTL_774	2	+	155034952	155035162	0	1	210	0	8.511e-08	7.943e-07	1.48	; 8751;	; ADAM15;	; NM_001261464; NM_001261465; NM_003815; NM_207191; NM_207194; NM_207195; NM_207196; NM_207197; NR_048577; NR_048578; NR_048579;	; 8751:ADAM15:NM_001261464:R-Rcds-R3utr; 8751:ADAM15:NM_001261465:R-R-R3utr; 8751:ADAM15:NM_003815:R-Rcds-R3utr; 8751:ADAM15:NM_207191:R-R-R3utr; 8751:ADAM15:NM_207194:R-Rcds-R3utr; 8751:ADAM15:NM_207195:R-Rcds-R3utr; 8751:ADAM15:NM_207196:R-Rcds-R3utr; 8751:ADAM15:NM_207197:R-Rcds-R3utr; 8751:ADAM15:NR_048577:R-R-R; 8751:ADAM15:NR_048578:R-R-R; 8751:ADAM15:NR_048579:R-R-R;
chr1	11979913	11983069	p004_U2OS_CTL_1314	3	-	11979913	11983069	0	2	476,838,	0.2318	1.995e-44	1.259e-42	2.3	; 90231;	; KIAA2013;	; NM_138346;	; 90231:KIAA2013:NM_138346:R-Rcds-R3utr;
chr1	11983486	11986485	p004_U2OS_CTL_1315	10	-	11983486	11986485	0	2	60,1224,	0.1775	3.981e-59	3.981e-57	9.7	; 90231;	; KIAA2013;	; NM_138346;	; 90231:KIAA2013:NM_138346:R5utr-Rcds-R;
chr1	9662397	9662548	p004_U2OS_CTL_88	2	+	9662397	9662548	0	1	151	0	3.631e-05	2.512e-04	1.98	; 199953;	; TMEM201;	; NM_001010866;	; 199953:TMEM201:NM_001010866:R-R-R3utr;
chr1	9673142	9673352	p004_U2OS_CTL_89	3	+	9673142	9673352	0	1	210	0	2.291e-06	1.820e-05	2.39	; 199953;	; TMEM201;	; NM_001130924;	; 199953:TMEM201:NM_001130924:R-R-R3utr;
chr1	23037360	23111420	p004_U2OS_CTL_203	16	+	23037360	23111420	0	3	176,65,536,	0,70553,73524	6.310e-30	1.995e-28	15.5	; 2048;	; EPHB2;	; NM_001309192; NM_001309193; NM_004442; NM_017449;	; 2048:EPHB2:NM_001309192:R5utr-Rcds-R; 2048:EPHB2:NM_001309193:R5utr-Rcds-R; 2048:EPHB2:NM_004442:R5utr-Rcds-R; 2048:EPHB2:NM_017449:R5utr-Rcds-R;
chr1	23191571	23191632	p004_U2OS_CTL_204	2	+	23191571	23191632	0	1	61	0	2.630e-04	1.622e-03	1.28	; 2048;	; EPHB2;	; NM_001309192; NM_001309193; NM_004442; NM_017449;	; 2048:EPHB2:NM_001309192:R-Rcds-R; 2048:EPHB2:NM_001309193:R-Rcds-R; 2048:EPHB2:NM_004442:R-Rcds-R; 2048:EPHB2:NM_017449:R-Rcds-R;
chr1	23240090	23241465	p004_U2OS_CTL_205	4	+	23240090	23241465	0	1	1375	0	1.259e-41	6.310e-40	3.57	; 2048;	; EPHB2;	; NM_001309192; NM_001309193; NM_004442; NM_017449;	; 2048:EPHB2:NM_001309192:R-R-R3utr; 2048:EPHB2:NM_001309193:R-Rcds-R3utr; 2048:EPHB2:NM_004442:R-R-R3utr; 2048:EPHB2:NM_017449:R-R-R3utr;
chr1	10463190	10473179	p004_U2OS_CTL_100	2	+	10463190	10473179	0	5	3,119,70,135,61,	0,1027,4937,8284,9928	7.943e-27	2.512e-25	1.49	; 5226;	; PGD;	; NM_001304451; NM_001304452; NM_002631;	; 5226:PGD:NM_002631:R-Rcds-R; 5226:PGD:NM_001304452:R-Rcds-R; 5226:PGD:NM_001304451:R-Rcds-R;
chr1	10479694	10479963	p004_U2OS_CTL_101	2	+	10479694	10479963	0	1	269	0	3.981e-25	1.259e-23	1.46	; 5226;	; PGD;	; NM_001304451; NM_001304452; NM_002631;	; 5226:PGD:NM_001304451:R-Rcds-R3utr; 5226:PGD:NM_002631:R-Rcds-R3utr; 5226:PGD:NM_001304452:R-Rcds-R3utr;
chr1	27153230	27153381	p004_U2OS_CTL_252	4	+	27153230	27153381	0	1	151	0	1.072e-04	7.079e-04	3.35	; 84243;	; ZDHHC18;	; NM_032283;	; 84243:ZDHHC18:NM_032283:R5utr-Rcds-R;
chr1	27180294	27180624	p004_U2OS_CTL_253	2	+	27180294	27180624	0	1	330	0	2.512e-13	3.162e-12	1.76	; 84243;	; ZDHHC18;	; NM_032283;	; 84243:ZDHHC18:NM_032283:R-Rcds-R3utr;
chr2	27170138	27170228	p004_U2OS_CTL_2339	3	+	27170138	27170228	0	1	90	0	1.820e-03	9.772e-03	2.5	; 56896;	; DPYSL5;	; NM_001253723; NM_001253724; NM_020134;	; 56896:DPYSL5:NM_020134:R-R-R3utr; 56896:DPYSL5:NM_001253723:R-R-R3utr; 56896:DPYSL5:NM_001253724:R-R-R3utr;
chr2	25042218	25045414	p004_U2OS_CTL_3093	3	-	25042218	25045414	0	4	765,125,124,35,	0,1374,2167,3161	1.259e-88	1.995e-86	2.64	; 109;	; ADCY3;	; NM_001320613; NM_004036;	; 109:ADCY3:NM_001320613:R-Rcds-R3utr; 109:ADCY3:NM_004036:R-Rcds-R3utr;
chr2	25061746	25062767	p004_U2OS_CTL_3094	2	-	25061746	25062767	0	2	35,26,	0.995	2.042e-04	1.288e-03	1.53	; 109;	; ADCY3;	; NM_001320613; NM_004036;	; 109:ADCY3:NM_001320613:R-Rcds-R; 109:ADCY3:NM_004036:R-Rcds-R;
chr2	25141245	25141785	p004_U2OS_CTL_3095	3	-	25141245	25141785	0	1	540	0	1.995e-47	1.259e-45	2.52	; 109;	; ADCY3;	; NM_001320613; NM_004036;	; 109:ADCY3:NM_001320613:R-Rcds-R; 109:ADCY3:NM_004036:R-Rcds-R;
chr2	27422754	27423055	p004_U2OS_CTL_3118	2	-	27422754	27423055	0	1	301	0	3.981e-18	7.943e-17	1.73	; 8884;	; SLC5A6;	; NM_021095; NR_028323;	; 8884:SLC5A6:NM_021095:R-R-R3utr; 8884:SLC5A6:NR_028323:R-R-R;
chr2	27435054	27435175	p004_U2OS_CTL_3119	2	-	27435054	27435175	0	1	121	0	1.950e-08	1.950e-07	1.77	; 8884;	; SLC5A6;	; NM_021095; NR_028323;	; 8884:SLC5A6:NM_021095:R5utr-R-R; 8884:SLC5A6:NR_028323:R-R-R;
chr2	20400647	20401006	p004_U2OS_CTL_3072	2	-	20400647	20401006	0	1	359	0	1.259e-26	3.981e-25	1.84	; 6382;	; SDC1;	; NM_001006946; NM_002997;	; 6382:SDC1:NM_002997:R-R-R3utr; 6382:SDC1:NM_001006946:R-R-R3utr;
chr2	20401364	20402892	p004_U2OS_CTL_3073	4	-	20401364	20402892	0	2	1332,45,	0.1483	0.000e+00	0.000e+00	3.43	; 6382;	; SDC1;	; NM_001006946; NM_002997;	; 6382:SDC1:NM_002997:R-Rcds-R3utr; 6382:SDC1:NM_001006946:R-Rcds-R3utr;
chr2	20403600	20403811	p004_U2OS_CTL_3074	2	-	20403600	20403811	0	1	211	0	2.630e-09	2.818e-08	1.23	; 6382;	; SDC1;	; NM_001006946; NM_002997;	; 6382:SDC1:NM_002997:R-Rcds-R; 6382:SDC1:NM_001006946:R-Rcds-R;
chr2	20424650	20425164	p004_U2OS_CTL_3075	3	-	20424650	20425164	0	2	277,142,	0.372	6.310e-95	1.259e-92	2.17	; 6382;	; SDC1;	; NM_001006946; NM_002997;	; 6382:SDC1:NM_002997:R5utr-R-R; 6382:SDC1:NM_001006946:R5utr-R-R;
chr2	25042256	25043811	p004_U2OS_CTL_2315	4	+	25042256	25043811	0	1	1555	0	5.012e-97	1.000e-94	3.22	; 79172;	; CENPO;	; NM_001199803; NM_001322101; NM_024322; NR_136182; NR_136183; NR_136184;	; 79172:CENPO:NM_001199803:R-R-R3utr; 79172:CENPO:NM_001322101:R-R-R3utr; 79172:CENPO:NM_024322:R-R-R3utr; 79172:CENPO:NR_136182:R-R-R; 79172:CENPO:NR_136183:R-R-R; 79172:CENPO:NR_136184:R-R-R;
chr2	25044377	25044767	p004_U2OS_CTL_2316	2	+	25044377	25044767	0	1	390	0	1.995e-12	2.512e-11	1.45	; 79172;	; CENPO;	; NM_001199803; NM_001322101; NM_024322; NR_136182; NR_136183; NR_136184;	; 79172:CENPO:NM_001199803:R-R-R3utr; 79172:CENPO:NM_001322101:R-R-R3utr; 79172:CENPO:NM_024322:R-R-R3utr; 79172:CENPO:NR_136182:R-R-R; 79172:CENPO:NR_136183:R-R-R; 79172:CENPO:NR_136184:R-R-R;
chr2	219132217	219134863	p004_U2OS_CTL_3604	2	-	219132217	219134863	0	3	119,156,175,	0,1887,2471	1.259e-32	5.012e-31	1.5	; 14;	; AAMP;	; NM_001087; NM_001302545;	; 14:AAMP:NM_001087:R5utr-Rcds-R; 14:AAMP:NM_001302545:R5utr-Rcds-R;
chr2	219525088	219525784	p004_U2OS_CTL_2901	2	+	219525088	219525784	0	2	56,123,	0.573	1.000e-08	1.000e-07	1.87	; 617;	; BCS1L;	; NM_001079866; NM_001257342; NM_001257343; NM_001257344; NM_001320717; NM_004328;	; 617:BCS1L:NM_001320717:R5utr-Rcds-R; 617:BCS1L:NM_001079866:R5utr-Rcds-R; 617:BCS1L:NM_001257342:R5utr-Rcds-R; 617:BCS1L:NM_001257343:R5utr-Rcds-R; 617:BCS1L:NM_001257344:R5utr-Rcds-R; 617:BCS1L:NM_004328:R5utr-Rcds-R;
chr3	43121180	43122214	p004_U2OS_CTL_23697	3	-	43121180	43122214	0	1	1034	0	3.162e-29	1.000e-27	2.42	; 84892;	; POMGNT2;	; NM_032806;	; 84892:POMGNT2:NM_032806:R-Rcds-R;
chr3	52014891	52015216	p004_U2OS_CTL_3971	3	+	52014891	52015216	0	1	325	0	1.995e-14	3.162e-13	2.6	; 25864;	; ABHD14A;	; NM_015407;	; 25864:ABHD14A:NM_015407:R-Rcds-R3utr;
chr3	40503116	40503629	p004_U2OS_CTL_3838	2	+	40503116	40503629	0	2	36,200,	0.313	2.512e-87	3.981e-85	1.38	; 9045;	; RPL14;	; NM_001034996; NM_003973;	; 9045:RPL14:NM_003973:R-Rcds-R; 9045:RPL14:NM_001034996:R-Rcds-R;
chr4	77660012	77660402	p004_U2OS_CTL_5222	3	+	77660012	77660402	0	1	390	0	4.467e-05	3.090e-04	2.3	; 57619;	; SHROOM3;	; NM_020859;	; 57619:SHROOM3:NM_020859:R-Rcds-R;
chr4	77660461	77660552	p004_U2OS_CTL_5223	2	+	77660461	77660552	0	1	91	0	1.288e-03	7.079e-03	1.72	; 57619;	; SHROOM3;	; NM_020859;	; 57619:SHROOM3:NM_020859:R-Rcds-R;
chr4	77662947	77663127	p004_U2OS_CTL_5224	3	+	77662947	77663127	0	1	180	0	3.981e-04	2.399e-03	2.52	; 57619;	; SHROOM3;	; NM_020859;	; 57619:SHROOM3:NM_020859:R-Rcds-R;
chr4	77675532	77678077	p004_U2OS_CTL_5225	4	+	77675532	77678077	0	2	813,476,	0.2069	1.585e-16	2.512e-15	3.21	; 57619;	; SHROOM3;	; NM_020859;	; 57619:SHROOM3:NM_020859:R-Rcds-R;
chr4	77691972	77700033	p004_U2OS_CTL_5226	2	+	77691972	77700033	0	2	79,72,	0.7989	1.000e-03	5.623e-03	1.79	; 57619;	; SHROOM3;	; NM_020859;	; 57619:SHROOM3:NM_020859:R-Rcds-R;
chr4	77700271	77700662	p004_U2OS_CTL_5227	3	+	77700271	77700662	0	1	391	0	2.512e-05	1.778e-04	2.99	; 57619;	; SHROOM3;	; NM_020859;	; 57619:SHROOM3:NM_020859:R-Rcds-R3utr;
chr4	139965818	139966591	p004_U2OS_CTL_5341	5	+	139965818	139966591	0	1	773	0	3.162e-12	3.981e-11	4.08	; 25819;	; NOCT;	; NM_012118;	; 25819:NOCT:NM_012118:R-Rcds-R;
chr4	139966649	139966887	p004_U2OS_CTL_5342	3	+	139966649	139966887	0	1	238	0	4.571e-04	2.754e-03	2.91	; 25819;	; NOCT;	; NM_012118;	; 25819:NOCT:NM_012118:R-R-R3utr;
chr4	1729689	1729898	p004_U2OS_CTL_4999	2	+	1729689	1729898	0	1	209	0	1.122e-06	9.333e-06	1.33	; 10460;	; TACC3;	; NM_006342;	; 10460:TACC3:NM_006342:R-Rcds-R;
chr4	1729957	1730464	p004_U2OS_CTL_5000	3	+	1729957	1730464	0	1	507	0	3.162e-82	3.981e-80	2.79	; 10460;	; TACC3;	; NM_006342;	; 10460:TACC3:NM_006342:R-Rcds-R;
chr4	1740073	1746697	p004_U2OS_CTL_5001	2	+	1740073	1746697	0	7	4,77,44,161,107,121,23,	0,1355,1612,2479,6171,6365,6601	1.585e-19	3.162e-18	1.42	; 10460;	; TACC3;	; NM_006342;	; 10460:TACC3:NM_006342:R-Rcds-R;
chr5	71515863	71516880	p004_U2OS_CTL_6566	4	-	71515863	71516880	0	1	1017	0	1.000e-125	1.000e-122	3.17	; 23107;	; MRPS27;	; NM_001286748; NM_001286751; NM_015084;	; 23107:MRPS27:NM_001286748:R-Rcds-R3utr; 23107:MRPS27:NM_001286751:R-Rcds-R3utr; 23107:MRPS27:NM_015084:R-Rcds-R3utr;
chr5	137621255	137621465	p004_U2OS_CTL_6682	3	-	137621255	137621465	0	1	210	0	2.884e-09	3.090e-08	2.01	; 995;	; CDC25C;	; NM_001287582; NM_001287583; NM_001318098; NM_001790; NM_022809;	; 995:CDC25C:NM_001287582:R-Rcds-R3utr; 995:CDC25C:NM_001790:R-Rcds-R3utr; 995:CDC25C:NM_022809:R-Rcds-R3utr; 995:CDC25C:NM_001287583:R-Rcds-R3utr; 995:CDC25C:NM_001318098:R-Rcds-R3utr;
chr5	137673924	137674044	p004_U2OS_CTL_6683	3	-	137673924	137674044	0	1	120	0	1.778e-05	1.288e-04	2.56	; 995;	; CDC25C;	; NM_001287583; NM_001318098;	; 995:CDC25C:NM_001287583:R5utr-R-R; 995:CDC25C:NM_001318098:R5utr-R-R;
chr6	33422877	33422996	p004_U2OS_CTL_23860	2	+	33422877	33422996	0	1	119	0	8.511e-04	4.898e-03	1.72	; 221504;	; ZBTB9;	; NM_152735;	; 221504:ZBTB9:NM_152735:R-Rcds-R;
chr6	33423291	33424299	p004_U2OS_CTL_23861	3	+	33423291	33424299	0	1	1008	0	1.995e-24	5.012e-23	2.78	; 221504;	; ZBTB9;	; NM_152735;	; 221504:ZBTB9:NM_152735:R-Rcds-R;
chr6	43022153	43023422	p004_U2OS_CTL_7699	2	-	43022153	43023422	0	3	71,74,65,	0,1129,1204	3.162e-11	3.631e-10	1.4	; 51069;	; MRPL2;	; NM_001300848; NM_015950;	; 51069:MRPL2:NM_001300848:R-Rcds-R3utr; 51069:MRPL2:NM_015950:R-Rcds-R;
chr6	43023779	43024128	p004_U2OS_CTL_7700	2	-	43023779	43024128	0	2	155,84,	0.265	6.607e-09	6.761e-08	1.36	; 51069;	; MRPL2;	; NM_001300848; NM_015950;	; 51069:MRPL2:NM_001300848:R-Rcds-R; 51069:MRPL2:NM_015950:R-Rcds-R;
chr6	43025878	43027153	p004_U2OS_CTL_7701	2	-	43025878	43027153	0	2	93,236,	0.1039	2.512e-16	5.012e-15	1.54	; 51069;	; MRPL2;	; NM_001300848; NM_015950;	; 51069:MRPL2:NM_001300848:R5utr-Rcds-R; 51069:MRPL2:NM_015950:R5utr-Rcds-R;
chr6	31367650	31368430	p004_U2OS_CTL_7033	4	+	31367650	31368430	0	1	780	0	3.162e-16	6.310e-15	3.78	; 100507436;	; MICA;	; NM_001289154;	; 100507436:MICA:NM_001289154:R5utr-R-R;
chr6	31378379	31379104	p004_U2OS_CTL_7034	2	+	31378379	31379104	0	2	195,256,	0.469	1.995e-37	1.000e-35	1.77	; 100507436;	; MICA;	; NM_000247; NM_001289154;	; 100507436:MICA:NM_000247:R-Rcds-R; 100507436:MICA:NM_001289154:R5utr-Rcds-R;
chr6	44266552	44266971	p004_U2OS_CTL_7720	3	-	44266552	44266971	0	1	419	0	4.786e-08	4.467e-07	2.26	; 57505;	; AARS2;	; NM_020745;	; 57505:AARS2:NM_020745:R-R-R3utr;
chr6	44267209	44267748	p004_U2OS_CTL_7721	3	-	44267209	44267748	0	1	539	0	1.995e-13	3.162e-12	2.81	; 57505;	; AARS2;	; NM_020745;	; 57505:AARS2:NM_020745:R-R-R3utr;
chr6	44267807	44268375	p004_U2OS_CTL_7722	5	-	44267807	44268375	0	1	568	0	1.000e-33	3.981e-32	4.44	; 57505;	; AARS2;	; NM_020745;	; 57505:AARS2:NM_020745:R-Rcds-R3utr;
chr6	39158295	39158534	p004_U2OS_CTL_7664	4	-	39158295	39158534	0	1	239	0	1.288e-09	1.413e-08	3.7	; 8645;	; KCNK5;	; NM_003740;	; 8645:KCNK5:NM_003740:R-R-R3utr;
chr6	39158622	39159159	p004_U2OS_CTL_7665	3	-	39158622	39159159	0	1	537	0	2.754e-10	3.162e-09	2.95	; 8645;	; KCNK5;	; NM_003740;	; 8645:KCNK5:NM_003740:R-Rcds-R3utr;
chr6	33366147	33374007	p004_U2OS_CTL_7063	3	+	33366147	33374007	0	6	17,54,51,401,780,35,	0,4943,5114,5358,6481,7825	1.000e-111	1.000e-108	2.12	; 3833;	; KIFC1;	; NM_002263;	; 3833:KIFC1:NM_002263:R-Rcds-R;
chr6	33377520	33377580	p004_U2OS_CTL_7064	2	+	33377520	33377580	0	1	60	0	7.079e-05	4.677e-04	1.48	; 3833;	; KIFC1;	; NM_002263;	; 3833:KIFC1:NM_002263:R-R-R3utr;
chr6	30655971	30656594	p004_U2OS_CTL_7561	3	-	30655971	30656594	0	1	623	0	7.943e-22	1.995e-20	2.37	; 11270;	; NRM;	; NM_001270707; NM_001270708; NM_001270709; NM_001270710; NM_007243; NR_073065; NR_073066; NR_073072;	; 11270:NRM:NR_073072:R-R-R; 11270:NRM:NM_001270707:R-Rcds-R3utr; 11270:NRM:NM_001270708:R-R-R3utr; 11270:NRM:NM_001270709:R-Rcds-R3utr; 11270:NRM:NM_001270710:R-Rcds-R3utr; 11270:NRM:NR_073065:R-R-R; 11270:NRM:NR_073066:R-R-R; 11270:NRM:NM_007243:R-Rcds-R3utr;
chr6	44201170	44201739	p004_U2OS_CTL_7183	3	+	44201170	44201739	0	1	569	0	3.162e-53	2.512e-51	2.02	; 2030;	; SLC29A1;	; NM_001078175; NM_001078177; NM_001304462; NM_001304463; NM_001304465; NM_001304466;	; 2030:SLC29A1:NM_001304462:R-Rcds-R3utr; 2030:SLC29A1:NM_001304465:R-Rcds-R3utr; 2030:SLC29A1:NM_001304466:R-Rcds-R3utr; 2030:SLC29A1:NM_001078175:R-Rcds-R3utr; 2030:SLC29A1:NM_001304463:R-Rcds-R3utr; 2030:SLC29A1:NM_001078177:R-Rcds-R3utr;
chr7	2443253	2472676	p004_U2OS_CTL_7996	3	+	2443253	2472676	0	2	55,479,	0.28944	1.000e-27	3.162e-26	2.01	; 55501;	; CHST12;	; NM_001243794; NM_001243795; NM_018641;	; 55501:CHST12:NM_001243795:R5utr-Rcds-R; 55501:CHST12:NM_001243794:R5utr-Rcds-R; 55501:CHST12:NM_018641:R5utr-Rcds-R;
chr7	2473208	2473683	p004_U2OS_CTL_7997	4	+	2473208	2473683	0	1	475	0	3.981e-78	5.012e-76	3.95	; 55501;	; CHST12;	; NM_001243794; NM_001243795; NM_018641;	; 55501:CHST12:NM_001243795:R-Rcds-R3utr; 55501:CHST12:NM_001243794:R-Rcds-R3utr; 55501:CHST12:NM_018641:R-Rcds-R3utr;
chr8	144392216	144398293	p004_U2OS_CTL_9850	3	-	144392216	144398293	0	3	171,95,125,	0,5680,5952	5.012e-38	1.995e-36	2.02	; 116447;	; TOP1MT;	; NM_001258446; NM_001258447; NM_052963;	; 116447:TOP1MT:NM_052963:R-Rcds-R; 116447:TOP1MT:NM_001258446:R-Rcds-R; 116447:TOP1MT:NM_001258447:R-Rcds-R;
chr8	144403452	144416987	p004_U2OS_CTL_9851	2	-	144403452	144416987	0	8	104,144,145,188,123,122,116,78,	0,2716,3202,4063,4939,8067,9941,13457	1.259e-29	5.012e-28	1.85	; 116447;	; TOP1MT;	; NM_001258446; NM_001258447; NM_052963;	; 116447:TOP1MT:NM_052963:R-Rcds-R; 116447:TOP1MT:NM_001258446:R5utr-Rcds-R; 116447:TOP1MT:NM_001258447:R5utr-Rcds-R;
chr8	128750753	128751112	p004_U2OS_CTL_9442	2	+	128750753	128751112	0	1	359	0	1.259e-22	3.162e-21	1.56	; 4609;	; MYC;	; NM_002467;	; 4609:MYC:NM_002467:R-Rcds-R;
chr8	128751260	128753501	p004_U2OS_CTL_9443	5	+	128751260	128753501	0	2	5,860,	0.1381	1.000e-176	1.000e-174	4.22	; 4609;	; MYC;	; NM_002467;	; 4609:MYC:NM_002467:R-Rcds-R3utr;
chr8	70585137	70585318	p004_U2OS_CTL_9703	5	-	70585137	70585318	0	1	181	0	9.772e-04	5.495e-03	4.85	; 81796;	; SLCO5A1;	; NM_001146008; NM_001146009; NM_030958;	; 81796:SLCO5A1:NM_001146009:R-Rcds-R; 81796:SLCO5A1:NM_001146008:R-R-R3utr; 81796:SLCO5A1:NM_030958:R-Rcds-R;
chr8	145582216	145582455	p004_U2OS_CTL_9493	2	+	145582216	145582455	0	1	239	0	5.495e-10	6.310e-09	2	; 79581;	; SLC52A2;	; NM_001253815; NM_001253816; NM_024531; NR_045600;	; 79581:SLC52A2:NM_001253816:R5utr-R-R; 79581:SLC52A2:NM_001253815:R5utr-R-R; 79581:SLC52A2:NR_045600:R-R-R; 79581:SLC52A2:NM_024531:R5utr-R-R;
chr8	145584590	145584829	p004_U2OS_CTL_9494	2	+	145584590	145584829	0	1	239	0	1.000e-12	1.585e-11	1.43	; 79581;	; SLC52A2;	; NM_001253815; NM_001253816; NM_024531; NR_045600;	; 79581:SLC52A2:NM_001253816:R-Rcds-R3utr; 79581:SLC52A2:NM_001253815:R-Rcds-R3utr; 79581:SLC52A2:NR_045600:R-R-R; 79581:SLC52A2:NM_024531:R-Rcds-R3utr;
chr9	131849054	131851674	p004_U2OS_CTL_10281	3	+	131849054	131851674	0	2	23,425,	0.2195	3.090e-08	3.020e-07	2.42	; 57171;	; DOLPP1;	; NM_001135917; NM_020438; NR_072983;	; 57171:DOLPP1:NM_001135917:R-Rcds-R3utr; 57171:DOLPP1:NM_020438:R-Rcds-R3utr; 57171:DOLPP1:NR_072983:R-R-R;
chr9	132934946	132980127	p004_U2OS_CTL_10291	2	+	132934946	132980127	0	4	60,19,25,17,	0,27925,28290,45164	2.042e-06	1.660e-05	1.5	; 23413;	; NCS1;	; NM_001128826; NM_014286;	; 23413:NCS1:NM_014286:R-Rcds-R; 23413:NCS1:NM_001128826:R5utr-Rcds-R;
chr9	132988748	132995864	p004_U2OS_CTL_10292	4	+	132988748	132995864	0	2	35,596,	0.652	5.012e-99	1.000e-96	3.32	; 23413;	; NCS1;	; NM_001128826; NM_014286;	; 23413:NCS1:NM_014286:R-Rcds-R3utr; 23413:NCS1:NM_001128826:R-Rcds-R3utr;
chr9	123620051	123620410	p004_U2OS_CTL_10695	2	-	123620051	123620410	0	1	359	0	7.413e-07	6.310e-06	1.58	; 26147;	; PHF19;	; NM_001286840; NM_001286842; NM_015651; NR_104601;	; 26147:PHF19:NM_001286842:R-Rcds-R3utr; 26147:PHF19:NR_104601:R-R-R; 26147:PHF19:NM_015651:R-Rcds-R3utr; 26147:PHF19:NM_001286840:R-Rcds-R3utr;
chr9	123639456	123639606	p004_U2OS_CTL_10696	4	-	123639456	123639606	0	1	150	0	1.349e-05	9.772e-05	3.23	; 26147;	; PHF19;	; NM_001009936; NM_001286843; NM_015651;	; 26147:PHF19:NM_015651:R5utr-R-R; 26147:PHF19:NM_001009936:R5utr-R-R; 26147:PHF19:NM_001286843:R5utr-R-R;
chr9	123664939	123665209	p004_U2OS_CTL_10697	3	-	123664939	123665209	0	1	270	0	5.623e-05	3.802e-04	2.85	; 7185;	; TRAF1;	; NM_001190945; NM_001190947; NM_005658;	; 7185:TRAF1:NM_001190947:R-R-R3utr; 7185:TRAF1:NM_005658:R-R-R3utr; 7185:TRAF1:NM_001190945:R-R-R3utr;
chr9	123665268	123665478	p004_U2OS_CTL_10698	3	-	123665268	123665478	0	1	210	0	1.072e-04	6.918e-04	2.91	; 7185;	; TRAF1;	; NM_001190945; NM_001190947; NM_005658;	; 7185:TRAF1:NM_001190947:R-R-R3utr; 7185:TRAF1:NM_005658:R-R-R3utr; 7185:TRAF1:NM_001190945:R-R-R3utr;
chr9	123665806	123666166	p004_U2OS_CTL_10699	3	-	123665806	123666166	0	1	360	0	6.761e-07	5.754e-06	2.59	; 7185;	; TRAF1;	; NM_001190945; NM_001190947; NM_005658;	; 7185:TRAF1:NM_001190947:R-R-R3utr; 7185:TRAF1:NM_005658:R-R-R3utr; 7185:TRAF1:NM_001190945:R-R-R3utr;
chr9	123666314	123666405	p004_U2OS_CTL_10700	3	-	123666314	123666405	0	1	91	0	3.311e-04	1.995e-03	2.53	; 7185;	; TRAF1;	; NM_001190945; NM_001190947; NM_005658;	; 7185:TRAF1:NM_001190947:R-R-R3utr; 7185:TRAF1:NM_005658:R-R-R3utr; 7185:TRAF1:NM_001190945:R-R-R3utr;
chr9	123666703	123667362	p004_U2OS_CTL_10701	4	-	123666703	123667362	0	1	659	0	3.467e-08	3.311e-07	3.18	; 7185;	; TRAF1;	; NM_001190945; NM_001190947; NM_005658;	; 7185:TRAF1:NM_001190947:R-Rcds-R3utr; 7185:TRAF1:NM_005658:R-Rcds-R3utr; 7185:TRAF1:NM_001190945:R-Rcds-R3utr;
chr10	97423212	97440281	p004_U2OS_CTL_11698	4	-	97423212	97440281	0	2	845,53,	0.17016	1.585e-70	1.995e-68	3.37	; 26123;	; TCTN3;	; NM_001143973; NM_015631;	; 26123:TCTN3:NM_001143973:R-Rcds-R3utr; 26123:TCTN3:NM_015631:R-Rcds-R3utr;
chr10	74034460	74035560	p004_U2OS_CTL_11092	4	+	74034460	74035560	0	1	1100	0	1.000e-306	1.000e-303	3.33	; 54541;	; DDIT4;	; NM_019058;	; 54541:DDIT4:NM_019058:R-Rcds-R3utr;
chr11	64008441	64011578	p004_U2OS_CTL_12151	3	+	64008441	64011578	0	7	269,98,175,113,47,36,139,	0,1146,1414,2229,2481,2871,2998	6.310e-18	1.259e-16	2.26	; 2286;	; FKBP2;	; NM_001135208; NM_004470; NM_057092;	; 2286:FKBP2:NM_004470:R5utr-Rcds-R3utr; 2286:FKBP2:NM_001135208:R5utr-Rcds-R3utr; 2286:FKBP2:NM_057092:R5utr-Rcds-R3utr;
chr11	47199191	47200570	p004_U2OS_CTL_12723	2	-	47199191	47200570	0	3	406,122,126,	0,725,1253	1.259e-45	7.943e-44	1.58	; 29763;	; PACSIN3;	; NM_001184974; NM_001184975; NM_016223;	; 29763:PACSIN3:NM_001184975:R-Rcds-R3utr; 29763:PACSIN3:NM_001184974:R-Rcds-R3utr; 29763:PACSIN3:NM_016223:R-Rcds-R3utr;
chr11	47201095	47207276	p004_U2OS_CTL_12724	3	-	47201095	47207276	0	7	42,156,236,157,91,66,84,	0,641,910,2858,3129,3459,6097	1.000e-101	7.943e-100	2.17	; 29763;	; PACSIN3;	; NM_001184974; NM_001184975; NM_016223;	; 29763:PACSIN3:NM_001184975:R5utr-Rcds-R; 29763:PACSIN3:NM_001184974:R5utr-Rcds-R; 29763:PACSIN3:NM_016223:R5utr-Rcds-R;
chr11	47207334	47208010	p004_U2OS_CTL_12725	3	-	47207334	47208010	0	2	98,111,	0.565	7.943e-13	1.000e-11	2.57	; 29763;	; PACSIN3;	; NM_001184974; NM_001184975; NM_016223;	; 29763:PACSIN3:NM_001184975:R5utr-R-R; 29763:PACSIN3:NM_001184974:R5utr-R-R; 29763:PACSIN3:NM_016223:R5utr-R-R;
chr11	64889772	64892028	p004_U2OS_CTL_12174	2	+	64889772	64892028	0	2	124,55,	0.2201	6.607e-07	5.623e-06	1.36	; 740;	; MRPL49;	; NM_004927; NR_037567; NR_037568;	; 740:MRPL49:NR_037567:R-R-R; 740:MRPL49:NM_004927:R5utr-Rcds-R; 740:MRPL49:NR_037568:R-R-R;
chr11	64893301	64893894	p004_U2OS_CTL_12175	4	+	64893301	64893894	0	1	593	0	2.512e-57	1.995e-55	3.31	; 740;	; MRPL49;	; NM_004927; NR_037567; NR_037568;	; 740:MRPL49:NR_037567:R-R-R; 740:MRPL49:NM_004927:R-Rcds-R3utr; 740:MRPL49:NR_037568:R-R-R;
chr11	65088369	65089002	p004_U2OS_CTL_24204	5	+	65088369	65089002	0	1	633	0	5.012e-34	1.995e-32	4.59	; 10435;	; CDC42EP2;	; NM_006779;	; 10435:CDC42EP2:NM_006779:R-Rcds-R;
chr11	45931308	45931786	p004_U2OS_CTL_12706	3	-	45931308	45931786	0	1	478	0	3.162e-12	3.981e-11	2.91	; 9409;	; PEX16;	; NM_004813; NM_057174;	; 9409:PEX16:NM_004813:R-R-R3utr; 9409:PEX16:NM_057174:R-Rcds-R3utr;
chr11	45939464	45939674	p004_U2OS_CTL_12707	3	-	45939464	45939674	0	1	210	0	1.047e-05	7.762e-05	3	; 9409;	; PEX16;	; NM_004813; NM_057174;	; 9409:PEX16:NM_004813:R5utr-R-R; 9409:PEX16:NM_057174:R5utr-R-R;
chr11	66025253	66028467	p004_U2OS_CTL_12221	2	+	66025253	66028467	0	3	89,276,84,	0,764,3130	1.000e-26	3.162e-25	1.74	; 64837;	; KLC2;	; NM_001134774; NM_001134775; NM_001134776; NM_001318734; NM_022822;	; 64837:KLC2:NM_001318734:R5utr-Rcds-R; 64837:KLC2:NM_022822:R5utr-Rcds-R; 64837:KLC2:NM_001134774:R5utr-Rcds-R; 64837:KLC2:NM_001134775:R5utr-Rcds-R; 64837:KLC2:NM_001134776:R5utr-Rcds-R;
chr11	66029123	66030343	p004_U2OS_CTL_12222	3	+	66029123	66030343	0	3	320,70,59,	0,470,1161	1.995e-48	1.259e-46	2.19	; 64837;	; KLC2;	; NM_001134774; NM_001134775; NM_001134776; NM_001318734; NM_022822;	; 64837:KLC2:NM_001134775:R-Rcds-R; 64837:KLC2:NM_001134776:R-Rcds-R; 64837:KLC2:NM_001318734:R-Rcds-R; 64837:KLC2:NM_022822:R-Rcds-R; 64837:KLC2:NM_001134774:R-Rcds-R;
chr11	66031367	66031914	p004_U2OS_CTL_12223	2	+	66031367	66031914	0	3	56,174,99,	0,149,448	1.230e-07	1.122e-06	1.3	; 64837;	; KLC2;	; NM_001134774; NM_001134775; NM_001134776; NM_001318734; NM_022822;	; 64837:KLC2:NM_001134775:R-Rcds-R; 64837:KLC2:NM_001134776:R-Rcds-R; 64837:KLC2:NM_001318734:R-Rcds-R; 64837:KLC2:NM_022822:R-Rcds-R; 64837:KLC2:NM_001134774:R-Rcds-R;
chr11	66033154	66033215	p004_U2OS_CTL_12224	2	+	66033154	66033215	0	1	61	0	1.445e-03	7.943e-03	1.2	; 64837;	; KLC2;	; NM_001134774; NM_001134775; NM_001134776; NM_001318734; NM_022822;	; 64837:KLC2:NM_001134775:R-Rcds-R; 64837:KLC2:NM_001134776:R-Rcds-R; 64837:KLC2:NM_001318734:R-Rcds-R; 64837:KLC2:NM_022822:R-Rcds-R; 64837:KLC2:NM_001134774:R-Rcds-R;
chr11	66033364	66033624	p004_U2OS_CTL_12225	2	+	66033364	66033624	0	2	119,61,	0.199	4.467e-05	3.090e-04	1.32	; 64837;	; KLC2;	; NM_001134774; NM_001134775; NM_001134776; NM_001318734; NM_022822;	; 64837:KLC2:NM_001134775:R-Rcds-R; 64837:KLC2:NM_001134776:R-Rcds-R; 64837:KLC2:NM_001318734:R-Rcds-R; 64837:KLC2:NM_022822:R-Rcds-R; 64837:KLC2:NM_001134774:R-Rcds-R;
chr11	66034555	66034615	p004_U2OS_CTL_12226	2	+	66034555	66034615	0	1	60	0	1.820e-03	9.772e-03	1.19	; 64837;	; KLC2;	; NM_001134774; NM_001134775; NM_001134776; NM_001318734; NM_022822;	; 64837:KLC2:NM_001134775:R-R-R3utr; 64837:KLC2:NM_001134776:R-R-R3utr; 64837:KLC2:NM_001318734:R-R-R3utr; 64837:KLC2:NM_022822:R-R-R3utr; 64837:KLC2:NM_001134774:R-R-R3utr;
chr11	450338	450518	p004_U2OS_CTL_11857	3	+	450338	450518	0	1	180	0	5.012e-05	3.467e-04	2.1	; 81490;	; PTDSS2;	; NM_001329544; NM_001329545; NM_030783; NR_138046;	; 81490:PTDSS2:NM_001329544:R5utr-Rcds-R; 81490:PTDSS2:NM_001329545:R5utr-R-R; 81490:PTDSS2:NM_030783:R5utr-Rcds-R; 81490:PTDSS2:NR_138046:R-R-R;
chr11	491148	491387	p004_U2OS_CTL_11858	3	+	491148	491387	0	1	239	0	5.012e-06	3.890e-05	2.6	; 81490;	; PTDSS2;	; NM_001329544; NM_001329545; NM_001329548; NM_030783; NR_138046;	; 81490:PTDSS2:NM_001329548:R-R-R3utr; 81490:PTDSS2:NM_001329544:R-R-R3utr; 81490:PTDSS2:NM_001329545:R-R-R3utr; 81490:PTDSS2:NM_030783:R-R-R3utr; 81490:PTDSS2:NR_138046:R-R-R;
chr11	75273220	75273541	p004_U2OS_CTL_12324	2	+	75273220	75273541	0	2	144,127,	0.194	1.585e-22	3.981e-21	1.52	; 871;	; SERPINH1;	; NM_001207014; NM_001235;	; 871:SERPINH1:NM_001207014:R5utr-R-R; 871:SERPINH1:NM_001235:R5utr-R-R;
chr11	75273599	75273660	p004_U2OS_CTL_12325	3	+	75273599	75273660	0	1	61	0	3.802e-04	2.291e-03	2.57	; ;	; ;	; ;	; :::R5utr-Rcds-R3utr;
chr11	75274768	75277494	p004_U2OS_CTL_12326	2	+	75274768	75277494	0	2	47,134,	0.2592	2.042e-08	2.042e-07	1.24	; 871;	; SERPINH1;	; NM_001207014; NM_001235;	; 871:SERPINH1:NM_001207014:R5utr-Rcds-R; 871:SERPINH1:NM_001235:R5utr-Rcds-R;
chr11	75280449	75283759	p004_U2OS_CTL_12327	3	+	75280449	75283759	0	2	26,934,	0.2376	1.000e-147	1.000e-145	2.67	; 871;	; SERPINH1;	; NM_001207014; NM_001235;	; 871:SERPINH1:NM_001207014:R-Rcds-R3utr; 871:SERPINH1:NM_001235:R-Rcds-R3utr;
chr11	64863854	64875027	p004_U2OS_CTL_12173	2	+	64863854	64875027	0	3	96,130,43,	0,615,11130	4.266e-06	3.311e-05	1.39	; 738;	; VPS51;	; NM_013265; NR_073519;	; 738:VPS51:NM_013265:R-Rcds-R; 738:VPS51:NR_073519:R-R-R;
chr11	69480755	69480935	p004_U2OS_CTL_12919	3	-	69480755	69480935	0	1	180	0	9.120e-06	6.918e-05	2.46	; 220064;	; ORAOV1;	; NM_153451;	; 220064:ORAOV1:NM_153451:R-R-R3utr;
chr11	66384082	66384352	p004_U2OS_CTL_12235	2	+	66384082	66384352	0	1	270	0	5.012e-17	1.000e-15	1.56	; 100526737; 10432;	; RBM14; RBM14-RBM4;	; NM_001198836; NM_001198837; NM_001198845; NM_001198846; NM_006328;	; 10432:RBM14:NM_001198836:R5utr-Rcds-R; 10432:RBM14:NM_001198837:R5utr-Rcds-R; 10432:RBM14:NM_006328:R5utr-Rcds-R; 100526737:RBM14-RBM4:NM_001198845:R5utr-Rcds-R; 100526737:RBM14-RBM4:NM_001198846:R5utr-Rcds-R;
chr11	66384440	66392105	p004_U2OS_CTL_12236	2	+	66384440	66392105	0	2	88,421,	0.7244	3.981e-35	1.995e-33	1.86	; 100526737; 10432;	; RBM14; RBM14-RBM4;	; NM_001198836; NM_001198837; NM_001198845; NM_001198846; NM_006328;	; 10432:RBM14:NM_001198836:R-Rcds-R; 10432:RBM14:NM_001198837:R-Rcds-R; 10432:RBM14:NM_006328:R-Rcds-R; 100526737:RBM14-RBM4:NM_001198845:R-Rcds-R; 100526737:RBM14-RBM4:NM_001198846:R-Rcds-R;
chr11	66384082	66384351	p004_U2OS_CTL_12238	2	+	66384082	66384351	0	1	269	0	5.012e-17	1.000e-15	1.56	; 100526737; 10432;	; RBM14; RBM14-RBM4;	; NM_001198836; NM_001198837; NM_001198845; NM_001198846; NM_006328;	; 10432:RBM14:NM_001198836:R5utr-Rcds-R; 10432:RBM14:NM_001198837:R5utr-Rcds-R; 10432:RBM14:NM_006328:R5utr-Rcds-R; 100526737:RBM14-RBM4:NM_001198845:R5utr-Rcds-R; 100526737:RBM14-RBM4:NM_001198846:R5utr-Rcds-R;
chr11	66384439	66411360	p004_U2OS_CTL_12239	3	+	66384439	66411360	0	3	89,424,440,	0,22731,26481	6.310e-90	1.000e-87	2.11	; 100526737; 10432; 5936;	; RBM14; RBM14-RBM4; RBM4;	; NM_001198836; NM_001198837; NM_001198843; NM_001198844; NM_001198845; NM_001198846; NM_002896; NM_006328;	; 10432:RBM14:NM_001198836:R-Rcds-R; 10432:RBM14:NM_001198837:R-Rcds-R; 10432:RBM14:NM_006328:R-Rcds-R; 100526737:RBM14-RBM4:NM_001198845:R-Rcds-R; 100526737:RBM14-RBM4:NM_001198846:R-Rcds-R; 5936:RBM4:NM_001198843:R5utr-Rcds-R; 5936:RBM4:NM_002896:R5utr-Rcds-R; 5936:RBM4:NM_001198844:R5utr-Rcds-R;
chr11	66408569	66411364	p004_U2OS_CTL_12243	3	+	66408569	66411364	0	2	94,444,	0.2351	7.943e-91	1.585e-88	2.15	; 100526737; 5936;	; RBM14-RBM4; RBM4;	; NM_001198845; NM_002896;	; 100526737:RBM14-RBM4:NM_001198845:R-Rcds-R; 5936:RBM4:NM_002896:R-Rcds-R;
chr11	66394469	66394739	p004_U2OS_CTL_12237	2	+	66394469	66394739	0	1	270	0	3.162e-17	6.310e-16	1.7	; 10432;	; RBM14;	; NM_001198836; NM_001198837; NM_006328;	; 10432:RBM14:NM_001198836:R-R-R3utr; 10432:RBM14:NM_001198837:R-R-R3utr; 10432:RBM14:NM_006328:R-R-R3utr;
chr11	66406206	66406509	p004_U2OS_CTL_12240	2	+	66406206	66406509	0	2	17,104,	0.199	5.012e-03	2.455e-02	1.25	; 5936;	; RBM4;	; NM_001198843; NM_001198844; NM_002896;	; 5936:RBM4:NM_001198843:R5utr-R-R; 5936:RBM4:NM_002896:R5utr-R-R; 5936:RBM4:NM_001198844:R5utr-R-R;
chr11	66407165	66408211	p004_U2OS_CTL_12241	5	+	66407165	66408211	0	1	1046	0	3.981e-26	1.259e-24	4.09	; 5936;	; RBM4;	; NM_001198843; NM_001198844; NM_002896;	; 5936:RBM4:NM_001198843:R5utr-Rcds-R; 5936:RBM4:NM_002896:R5utr-Rcds-R; 5936:RBM4:NM_001198844:R5utr-Rcds-R;
chr11	868532	868832	p004_U2OS_CTL_12531	3	-	868532	868832	0	1	300	0	3.467e-06	2.754e-05	2.15	; 66005;	; CHID1;	; NM_001142674; NM_001142675; NM_001142676; NM_001142677; NM_023947;	; 66005:CHID1:NM_001142674:R-R-R3utr; 66005:CHID1:NM_001142676:R-R-R3utr; 66005:CHID1:NM_001142677:R-R-R3utr; 66005:CHID1:NM_023947:R-R-R3utr; 66005:CHID1:NM_001142675:R-R-R3utr;
chr11	868891	869758	p004_U2OS_CTL_12532	3	-	868891	869758	0	1	867	0	2.512e-16	3.981e-15	2.81	; 66005;	; CHID1;	; NM_001142674; NM_001142675; NM_001142676; NM_001142677; NM_023947;	; 66005:CHID1:NM_001142674:R-R-R3utr; 66005:CHID1:NM_001142676:R-R-R3utr; 66005:CHID1:NM_001142677:R-R-R3utr; 66005:CHID1:NM_023947:R-R-R3utr; 66005:CHID1:NM_001142675:R-R-R3utr;
chr11	2950145	2950354	p004_U2OS_CTL_12555	2	-	2950145	2950354	0	1	209	0	1.096e-10	1.288e-09	1.97	; 7262;	; PHLDA2;	; NM_003311;	; 7262:PHLDA2:NM_003311:R-Rcds-R;
chr11	2950501	2950650	p004_U2OS_CTL_12556	2	-	2950501	2950650	0	1	149	0	7.586e-05	5.129e-04	1.52	; 7262;	; PHLDA2;	; NM_003311;	; 7262:PHLDA2:NM_003311:R5utr-Rcds-R;
chr11	65686727	65688959	p004_U2OS_CTL_12208	5	+	65686727	65688959	0	7	287,73,94,120,94,89,159,	0,523,691,1086,1312,1627,2073	0.000e+00	0.000e+00	4.47	; 10589;	; DRAP1;	; NM_006442;	; 10589:DRAP1:NM_006442:R5utr-Rcds-R3utr;
chr12	122064483	122064779	p004_U2OS_CTL_13689	4	+	122064483	122064779	0	1	296	0	8.913e-05	5.888e-04	3.49	; 84876;	; ORAI1;	; NM_032790;	; 84876:ORAI1:NM_032790:R5utr-Rcds-R;
chr12	122079298	122079946	p004_U2OS_CTL_13690	3	+	122079298	122079946	0	1	648	0	1.585e-77	1.995e-75	2.83	; 84876;	; ORAI1;	; NM_032790;	; 84876:ORAI1:NM_032790:R-Rcds-R3utr;
chr12	32908172	32908381	p004_U2OS_CTL_13934	2	-	32908172	32908381	0	1	209	0	3.467e-05	2.455e-04	1.3	; 51067;	; YARS2;	; NM_001040436;	; 51067:YARS2:NM_001040436:R-Rcds-R;
chr12	58019887	58021413	p004_U2OS_CTL_14131	4	-	58019887	58021413	0	2	857,13,	0.1513	6.310e-53	3.981e-51	3.47	; 2583;	; B4GALNT1;	; NM_001276468; NM_001478;	; 2583:B4GALNT1:NM_001276468:R-Rcds-R3utr; 2583:B4GALNT1:NM_001478:R-Rcds-R3utr;
chr12	120533198	120533768	p004_U2OS_CTL_14314	3	-	120533198	120533768	0	1	570	0	2.188e-08	2.138e-07	2.03	; 11021;	; RAB35;	; NM_001167606; NM_006861;	; 11021:RAB35:NM_001167606:R-R-R3utr; 11021:RAB35:NM_006861:R-R-R3utr;
chr12	120534606	120536917	p004_U2OS_CTL_14315	4	-	120534606	120536917	0	3	571,125,84,	0,2008,2227	1.000e-169	1.000e-167	3.05	; 11021;	; RAB35;	; NM_001167606; NM_006861;	; 11021:RAB35:NM_001167606:R-Rcds-R3utr; 11021:RAB35:NM_006861:R-Rcds-R3utr;
chr12	123319534	123332616	p004_U2OS_CTL_13713	2	+	123319534	123332616	0	3	19,152,39,	0,504,13043	6.310e-13	7.943e-12	1.75	; 9026;	; HIP1R;	; NM_001303097; NM_001303099; NM_003959;	; 9026:HIP1R:NM_001303099:R-Rcds-R; 9026:HIP1R:NM_001303097:R5utr-Rcds-R; 9026:HIP1R:NM_003959:R5utr-Rcds-R;
chr12	123340122	123341840	p004_U2OS_CTL_13714	3	+	123340122	123341840	0	7	37,73,238,89,117,102,273,	0,255,350,680,856,1049,1445	1.585e-80	2.512e-78	2.9	; 9026;	; HIP1R;	; NM_001303097; NM_001303099; NM_003959;	; 9026:HIP1R:NM_001303099:R-Rcds-R3utr; 9026:HIP1R:NM_001303097:R-Rcds-R3utr; 9026:HIP1R:NM_003959:R-Rcds-R;
chr12	123342670	123342730	p004_U2OS_CTL_13715	2	+	123342670	123342730	0	1	60	0	9.333e-04	5.248e-03	1.33	; 9026;	; HIP1R;	; NM_003959;	; 9026:HIP1R:NM_003959:R-Rcds-R;
chr12	123343735	123345271	p004_U2OS_CTL_13716	2	+	123343735	123345271	0	7	9,111,59,31,63,101,46,	0,237,583,858,959,1234,1490	1.000e-25	2.512e-24	1.92	; 9026;	; HIP1R;	; NM_003959;	; 9026:HIP1R:NM_003959:R-Rcds-R;
chr12	123345732	123346788	p004_U2OS_CTL_13717	2	+	123345732	123346788	0	3	7,207,536,	0,122,520	3.981e-11	4.571e-10	1.84	; 9026;	; HIP1R;	; NM_003959;	; 9026:HIP1R:NM_003959:R-Rcds-R3utr;
chr12	3149351	3149842	p004_U2OS_CTL_13170	4	+	3149351	3149842	0	2	74,312,	0.179	6.310e-32	2.512e-30	3.05	; 7004;	; TEAD4;	; NM_003213; NM_201441; NM_201443;	; 7004:TEAD4:NM_003213:R-Rcds-R3utr; 7004:TEAD4:NM_201441:R-Rcds-R3utr; 7004:TEAD4:NM_201443:R-Rcds-R3utr;
chr12	6666035	6666694	p004_U2OS_CTL_13831	3	-	6666035	6666694	0	1	659	0	1.585e-53	1.259e-51	2.38	; 4839;	; NOP2;	; NM_001033714; NM_001258308; NM_001258309; NM_001258310; NM_006170;	; 4839:NOP2:NM_001033714:R-Rcds-R3utr; 4839:NOP2:NM_001258308:R-Rcds-R3utr; 4839:NOP2:NM_001258309:R-Rcds-R3utr; 4839:NOP2:NM_001258310:R-R-R3utr; 4839:NOP2:NM_006170:R-Rcds-R3utr;
chr12	6672657	6675470	p004_U2OS_CTL_13832	3	-	6672657	6675470	0	5	23,158,56,99,204,	0,122,399,658,2609	6.310e-39	3.162e-37	2.37	; 4839;	; NOP2;	; NM_001033714; NM_001258308; NM_001258309; NM_001258310; NM_006170;	; 4839:NOP2:NM_001033714:R-Rcds-R; 4839:NOP2:NM_001258308:R-Rcds-R; 4839:NOP2:NM_001258309:R-Rcds-R; 4839:NOP2:NM_001258310:R-Rcds-R; 4839:NOP2:NM_006170:R-Rcds-R;
chr12	53645994	53648190	p004_U2OS_CTL_13404	4	+	53645994	53648190	0	2	58,1589,	0.607	5.012e-93	1.000e-90	3.94	; 84975;	; MFSD5;	; NM_001170790; NM_032889;	; 84975:MFSD5:NM_032889:R5utr-Rcds-R3utr; 84975:MFSD5:NM_001170790:R-Rcds-R3utr;
chr12	10999750	10999961	p004_U2OS_CTL_13876	2	-	10999750	10999961	0	1	211	0	1.950e-03	1.047e-02	1.75	; 100533464; 11272;	; PRH1-PRR4; PRR4;	; NM_007244; NR_037918;	; 11272:PRR4:NM_007244:R-Rcds-R; 100533464:PRH1-PRR4:NR_037918:R-R-R;
chr12	10999779	10999958	p004_U2OS_CTL_13877	2	-	10999779	10999958	0	1	179	0	1.698e-03	9.120e-03	1.81	; 100533464; 11272;	; PRH1-PRR4; PRR4;	; NM_007244; NR_037918;	; 11272:PRR4:NM_007244:R-Rcds-R; 100533464:PRH1-PRR4:NR_037918:R-R-R;
chr12	1901781	1901842	p004_U2OS_CTL_13808	4	-	1901781	1901842	0	1	61	0	6.457e-03	3.090e-02	3.88	; 93589;	; CACNA2D4;	; NM_172364;	; 93589:CACNA2D4:NM_172364:R-R-R3utr;
chr12	1902080	1902261	p004_U2OS_CTL_13809	6	-	1902080	1902261	0	1	181	0	6.026e-04	3.548e-03	5.18	; 93589;	; CACNA2D4;	; NM_172364;	; 93589:CACNA2D4:NM_172364:R-R-R3utr;
chr12	49458615	49458823	p004_U2OS_CTL_14008	3	-	49458615	49458823	0	1	208	0	1.349e-07	1.230e-06	2.03	; 121268;	; RHEBL1;	; NM_001303126; NM_144593; NR_130123;	; 121268:RHEBL1:NM_001303126:R-R-R3utr; 121268:RHEBL1:NM_144593:R-R-R3utr; 121268:RHEBL1:NR_130123:R-R-R;
chr13	52951840	52951990	p004_U2OS_CTL_14719	5	-	52951840	52951990	0	1	150	0	7.943e-05	5.248e-04	4.3	; 55901;	; THSD1;	; NM_018676; NM_199263;	; 55901:THSD1:NM_018676:R-Rcds-R; 55901:THSD1:NM_199263:R-Rcds-R;
chr13	52952198	52952349	p004_U2OS_CTL_14720	4	-	52952198	52952349	0	1	151	0	7.244e-06	5.495e-05	3.88	; 55901;	; THSD1;	; NM_018676; NM_199263;	; 55901:THSD1:NM_018676:R-Rcds-R; 55901:THSD1:NM_199263:R-Rcds-R;
chr13	52971587	52971946	p004_U2OS_CTL_14721	7	-	52971587	52971946	0	1	359	0	5.248e-07	4.467e-06	6.15	; 55901;	; THSD1;	; NM_018676; NM_199263;	; 55901:THSD1:NM_018676:R-Rcds-R; 55901:THSD1:NM_199263:R-Rcds-R;
chr14	23240376	23240998	p004_U2OS_CTL_14809	3	+	23240376	23240998	0	3	13,81,356,	0,100,266	1.000e-57	7.943e-56	2.83	; 5018;	; OXA1L;	; NM_005015;	; 5018:OXA1L:NM_005015:R-Rcds-R3utr;
chr14	20923379	20924846	p004_U2OS_CTL_14795	2	+	20923379	20924846	0	4	174,126,188,20,	0,357,693,1447	1.000e-149	1.000e-146	1.88	; 328;	; APEX1;	; NM_001244249; NM_001641; NM_080648; NM_080649;	; 328:APEX1:NM_001244249:R5utr-Rcds-R; 328:APEX1:NM_001641:R5utr-Rcds-R; 328:APEX1:NM_080648:R5utr-Rcds-R; 328:APEX1:NM_080649:R5utr-Rcds-R;
chr15	89422392	89422780	p004_U2OS_CTL_16276	3	-	89422392	89422780	0	2	108,132,	0.256	7.762e-08	7.244e-07	2.17	; 145864;	; HAPLN3;	; NM_001307952; NM_178232;	; 145864:HAPLN3:NM_001307952:R-Rcds-R; 145864:HAPLN3:NM_178232:R-Rcds-R;
chr15	89423794	89424840	p004_U2OS_CTL_16277	2	-	89423794	89424840	0	2	47,253,	0.793	6.310e-33	2.512e-31	1.74	; 145864;	; HAPLN3;	; NM_001307952; NM_178232;	; 145864:HAPLN3:NM_001307952:R-Rcds-R; 145864:HAPLN3:NM_178232:R-Rcds-R;
chr15	73976651	73976711	p004_U2OS_CTL_15759	2	+	73976651	73976711	0	1	60	0	1.380e-04	8.913e-04	1.81	; 80381;	; CD276;	; NM_001024736; NM_001329629; NM_025240;	; 80381:CD276:NM_001024736:R5utr-R-R; 80381:CD276:NM_025240:R5utr-R-R; 80381:CD276:NM_001329629:R5utr-R-R;
chr15	74005307	74005905	p004_U2OS_CTL_15760	3	+	74005307	74005905	0	1	598	0	7.943e-50	6.310e-48	2.24	; 80381;	; CD276;	; NM_001024736; NM_001329628; NM_001329629; NM_025240;	; 80381:CD276:NM_001024736:R-R-R3utr; 80381:CD276:NM_025240:R-R-R3utr; 80381:CD276:NM_001329629:R-R-R3utr; 80381:CD276:NM_001329628:R-R-R3utr;
chr15	74006470	74006799	p004_U2OS_CTL_15761	2	+	74006470	74006799	0	1	329	0	3.981e-26	1.259e-24	1.83	; 80381;	; CD276;	; NM_001024736; NM_001329628; NM_001329629; NM_025240;	; 80381:CD276:NM_001024736:R-R-R3utr; 80381:CD276:NM_025240:R-R-R3utr; 80381:CD276:NM_001329629:R-R-R3utr; 80381:CD276:NM_001329628:R-R-R3utr;
chr15	75498784	75501252	p004_U2OS_CTL_24431	4	+	75498784	75501252	0	1	2468	0	5.012e-37	1.995e-35	3.44	; 56905;	; C15orf39;	; NM_015492;	; 56905:C15orf39:NM_015492:R-Rcds-R;
chr15	75014775	75015380	p004_U2OS_CTL_24450	3	-	75014775	75015380	0	1	605	0	3.981e-20	1.000e-18	2.86	; 1543;	; CYP1A1;	; NM_000499; NM_001319216; NM_001319217;	; 1543:CYP1A1:NM_000499:R-Rcds-R; 1543:CYP1A1:NM_001319216:R-Rcds-R; 1543:CYP1A1:NM_001319217:R-Rcds-R;
chr15	79214091	79214330	p004_U2OS_CTL_16234	3	-	79214091	79214330	0	1	239	0	9.550e-10	1.072e-08	2.59	; 1512;	; CTSH;	; NM_001319137; NM_004390;	; 1512:CTSH:NM_001319137:R-R-R3utr; 1512:CTSH:NM_004390:R-R-R3utr;
chr15	68500256	68500675	p004_U2OS_CTL_16150	2	-	68500256	68500675	0	1	419	0	5.370e-07	4.571e-06	1.47	; 54982;	; CLN6;	; NM_017882;	; 54982:CLN6:NM_017882:R-Rcds-R3utr;
chr15	41247637	41248477	p004_U2OS_CTL_15604	4	+	41247637	41248477	0	1	840	0	1.000e-46	6.310e-45	3.98	; 79094;	; CHAC1;	; NM_001142776; NM_024111;	; 79094:CHAC1:NM_001142776:R-Rcds-R3utr; 79094:CHAC1:NM_024111:R-Rcds-R3utr;
chr15	41248536	41248627	p004_U2OS_CTL_15605	2	+	41248536	41248627	0	1	91	0	8.511e-04	4.898e-03	1.7	; 79094;	; CHAC1;	; NM_001142776; NM_024111;	; 79094:CHAC1:NM_001142776:R-R-R3utr; 79094:CHAC1:NM_024111:R-R-R3utr;
chr16	68300524	68307771	p004_U2OS_CTL_16795	2	+	68300524	68307771	0	2	100,51,	0.7196	1.549e-05	1.148e-04	1.55	; 9057;	; SLC7A6;	; NM_001076785; NM_003983;	; 9057:SLC7A6:NM_001076785:R5utr-R-R; 9057:SLC7A6:NM_003983:R5utr-R-R;
chr16	68331144	68331534	p004_U2OS_CTL_16796	5	+	68331144	68331534	0	1	390	0	5.129e-10	5.888e-09	4.12	; 9057;	; SLC7A6;	; NM_001076785; NM_003983;	; 9057:SLC7A6:NM_001076785:R-Rcds-R3utr; 9057:SLC7A6:NM_003983:R-Rcds-R3utr;
chr16	68331952	68332163	p004_U2OS_CTL_16797	2	+	68331952	68332163	0	1	211	0	1.380e-05	1.000e-04	1.92	; 9057;	; SLC7A6;	; NM_001076785; NM_003983;	; 9057:SLC7A6:NM_001076785:R-R-R3utr; 9057:SLC7A6:NM_003983:R-R-R3utr;
chr16	68332222	68332851	p004_U2OS_CTL_16798	3	+	68332222	68332851	0	1	629	0	6.310e-37	3.162e-35	2.34	; 9057;	; SLC7A6;	; NM_001076785; NM_003983;	; 9057:SLC7A6:NM_001076785:R-R-R3utr; 9057:SLC7A6:NM_003983:R-R-R3utr;
chr16	68335006	68335367	p004_U2OS_CTL_16799	2	+	68335006	68335367	0	1	361	0	1.995e-13	3.162e-12	1.68	; 9057;	; SLC7A6;	; NM_001076785; NM_003983;	; 9057:SLC7A6:NM_001076785:R-R-R3utr; 9057:SLC7A6:NM_003983:R-R-R3utr;
chr16	88870185	88870998	p004_U2OS_CTL_16916	6	+	88870185	88870998	0	2	282,46,	0.767	1.585e-45	1.000e-43	5.4	; 81620;	; CDT1;	; NM_030928;	; 81620:CDT1:NM_030928:R5utr-Rcds-R;
chr16	88873874	88875666	p004_U2OS_CTL_16917	4	+	88873874	88875666	0	2	16,1144,	0.648	1.585e-37	7.943e-36	3.18	; 81620;	; CDT1;	; NM_030928;	; 81620:CDT1:NM_030928:R-Rcds-R3utr;
chr16	29802063	29802321	p004_U2OS_CTL_16603	2	+	29802063	29802321	0	2	87,33,	0.225	3.802e-03	1.905e-02	1.29	; 3835;	; KIF22;	; NM_001256269; NM_001256270; NM_007317;	; 3835:KIF22:NM_001256269:R5utr-R-R; 3835:KIF22:NM_007317:R5utr-Rcds-R; 3835:KIF22:NM_001256270:R5utr-R-R;
chr16	57416070	57416190	p004_U2OS_CTL_16730	3	+	57416070	57416190	0	1	120	0	1.047e-05	7.943e-05	2.25	; 6376;	; CX3CL1;	; NM_001304392; NM_002996;	; 6376:CX3CL1:NM_001304392:R-Rcds-R; 6376:CX3CL1:NM_002996:R-Rcds-R;
chr16	57416397	57416695	p004_U2OS_CTL_16731	4	+	57416397	57416695	0	1	298	0	6.310e-14	1.000e-12	3.85	; 6376;	; CX3CL1;	; NM_001304392; NM_002996;	; 6376:CX3CL1:NM_001304392:R-Rcds-R; 6376:CX3CL1:NM_002996:R-Rcds-R;
chr16	57417081	57417231	p004_U2OS_CTL_16732	2	+	57417081	57417231	0	1	150	0	6.607e-05	4.467e-04	1.92	; 6376;	; CX3CL1;	; NM_001304392; NM_002996;	; 6376:CX3CL1:NM_001304392:R-R-R3utr; 6376:CX3CL1:NM_002996:R-R-R3utr;
chr16	2505510	2507270	p004_U2OS_CTL_16390	4	+	2505510	2507270	0	2	55,725,	0.1035	1.000e-105	1.000e-103	3.1	; 899;	; CCNF;	; NM_001323538; NM_001761;	; 899:CCNF:NM_001323538:R-Rcds-R3utr; 899:CCNF:NM_001761:R-Rcds-R3utr;
chr16	2508229	2508859	p004_U2OS_CTL_16391	3	+	2508229	2508859	0	1	630	0	1.000e-16	1.995e-15	2.4	; 899;	; CCNF;	; NM_001323538; NM_001761;	; 899:CCNF:NM_001323538:R-R-R3utr; 899:CCNF:NM_001761:R-R-R3utr;
chr16	67226097	67227054	p004_U2OS_CTL_16774	2	+	67226097	67227054	0	3	168,110,143,	0,566,814	1.585e-15	2.512e-14	1.5	; 1874;	; E2F4;	; NM_001950;	; 1874:E2F4:NM_001950:R5utr-Rcds-R;
chr16	67229862	67232221	p004_U2OS_CTL_16775	2	+	67229862	67232221	0	4	47,48,45,311,	0,1639,1907,2048	3.981e-38	1.995e-36	1.74	; 1874;	; E2F4;	; NM_001950;	; 1874:E2F4:NM_001950:R-Rcds-R3utr;
chr16	68344995	68349836	p004_U2OS_CTL_16800	2	+	68344995	68349836	0	3	7,135,37,	0,949,4804	5.370e-07	4.571e-06	1.73	; 54496;	; PRMT7;	; NM_001184824; NM_001290018; NM_019023;	; 54496:PRMT7:NM_001184824:R5utr-R-R; 54496:PRMT7:NM_019023:R5utr-R-R; 54496:PRMT7:NM_001290018:R5utr-R-R;
chr16	68358540	68358659	p004_U2OS_CTL_16801	2	+	68358540	68358659	0	1	119	0	5.495e-04	3.236e-03	1.63	; 54496;	; PRMT7;	; NM_001290018; NM_019023;	; 54496:PRMT7:NM_019023:R-Rcds-R; 54496:PRMT7:NM_001290018:R-Rcds-R;
chr16	4310214	4312689	p004_U2OS_CTL_17067	2	-	4310214	4312689	0	5	32,141,171,99,153,	0,241,1565,2110,2322	1.995e-11	2.754e-10	1.71	; 7023;	; TFAP4;	; NM_003223;	; 7023:TFAP4:NM_003223:R-Rcds-R;
chr16	4322881	4322971	p004_U2OS_CTL_17068	4	-	4322881	4322971	0	1	90	0	5.129e-05	3.548e-04	3.64	; 7023;	; TFAP4;	; NM_003223;	; 7023:TFAP4:NM_003223:R5utr-R-R;
chr16	8889449	8891505	p004_U2OS_CTL_17088	4	-	8889449	8891505	0	2	998,37,	0.2019	2.512e-67	2.512e-65	3.78	; 25880;	; TMEM186;	; NM_015421;	; 25880:TMEM186:NM_015421:R5utr-Rcds-R3utr;
chr17	26724890	26726685	p004_U2OS_CTL_18445	5	-	26724890	26726685	0	1	1795	0	1.585e-17	3.162e-16	4.24	; 113235;	; SLC46A1;	; NM_001242366; NM_080669;	; 113235:SLC46A1:NM_001242366:R-Rcds-R3utr; 113235:SLC46A1:NM_080669:R-Rcds-R3utr;
chr17	26731645	26732094	p004_U2OS_CTL_18446	5	-	26731645	26732094	0	1	449	0	5.012e-33	1.995e-31	4.39	; 113235;	; SLC46A1;	; NM_001242366; NM_080669;	; 113235:SLC46A1:NM_001242366:R-Rcds-R; 113235:SLC46A1:NM_080669:R-Rcds-R;
chr17	635876	635937	p004_U2OS_CTL_17490	3	+	635876	635937	0	1	61	0	1.549e-03	8.511e-03	2.03	; 79850;	; FAM57A;	; NM_001318006; NM_001318007; NM_001318008; NM_024792;	; 79850:FAM57A:NM_001318006:R5utr-Rcds-R; 79850:FAM57A:NM_001318007:R5utr-Rcds-R; 79850:FAM57A:NM_001318008:R5utr-Rcds-R; 79850:FAM57A:NM_024792:R5utr-Rcds-R;
chr17	643792	645478	p004_U2OS_CTL_17491	4	+	643792	645478	0	2	48,938,	0.748	1.995e-48	1.259e-46	3.78	; 79850;	; FAM57A;	; NM_001318006; NM_001318007; NM_001318008; NM_024792;	; 79850:FAM57A:NM_001318007:R-Rcds-R3utr; 79850:FAM57A:NM_024792:R-Rcds-R3utr; 79850:FAM57A:NM_001318006:R-Rcds-R3utr; 79850:FAM57A:NM_001318008:R-Rcds-R3utr;
chr17	645865	646015	p004_U2OS_CTL_17492	2	+	645865	646015	0	1	150	0	1.072e-04	6.918e-04	1.96	; 79850;	; FAM57A;	; NM_001318006; NM_001318007; NM_001318008; NM_024792;	; 79850:FAM57A:NM_001318006:R-R-R3utr; 79850:FAM57A:NM_001318007:R-R-R3utr; 79850:FAM57A:NM_001318008:R-R-R3utr; 79850:FAM57A:NM_024792:R-R-R3utr;
chr17	33307546	33313017	p004_U2OS_CTL_17754	4	+	33307546	33313017	0	3	95,551,11,	0,2474,5460	2.512e-37	1.000e-35	3.72	; 3980;	; LIG3;	; NM_002311; NM_013975;	; 3980:LIG3:NM_002311:R5utr-Rcds-R; 3980:LIG3:NM_013975:R5utr-Rcds-R;
chr17	33331431	33331551	p004_U2OS_CTL_17755	2	+	33331431	33331551	0	1	120	0	1.778e-03	9.550e-03	1.41	; 3980;	; LIG3;	; NM_013975;	; 3980:LIG3:NM_013975:R-Rcds-R3utr;
chr17	18177323	18177653	p004_U2OS_CTL_18417	3	-	18177323	18177653	0	1	330	0	3.162e-08	3.020e-07	2.94	; 7156;	; TOP3A;	; NM_001320759; NM_004618;	; 7156:TOP3A:NM_001320759:R-R-R3utr; 7156:TOP3A:NM_004618:R-R-R3utr;
chr17	18177801	18181212	p004_U2OS_CTL_18418	3	-	18177801	18181212	0	2	493,224,	0.3187	5.012e-16	7.943e-15	2.72	; 7156;	; TOP3A;	; NM_001320759; NM_004618;	; 7156:TOP3A:NM_001320759:R-Rcds-R3utr; 7156:TOP3A:NM_004618:R-Rcds-R3utr;
chr17	18181390	18181629	p004_U2OS_CTL_18419	3	-	18181390	18181629	0	1	239	0	6.310e-12	7.943e-11	2.31	; 7156;	; TOP3A;	; NM_001320759; NM_004618;	; 7156:TOP3A:NM_001320759:R-Rcds-R; 7156:TOP3A:NM_004618:R-Rcds-R;
chr17	6941678	6943440	p004_U2OS_CTL_17558	4	+	6941678	6943440	0	2	530,359,	0.1403	5.012e-10	5.754e-09	3.71	; 201232;	; SLC16A13;	; NM_201566;	; 201232:SLC16A13:NM_201566:R-Rcds-R3utr;
chr17	5377730	5383438	p004_U2OS_CTL_18303	4	-	5377730	5383438	0	2	379,65,	0.5643	6.310e-99	1.259e-96	3.69	; 51009;	; DERL2;	; NM_001304777; NM_001304779; NM_016041; NR_130905; NR_130906;	; 51009:DERL2:NM_001304777:R-Rcds-R3utr; 51009:DERL2:NM_001304779:R-Rcds-R3utr; 51009:DERL2:NM_016041:R-Rcds-R3utr; 51009:DERL2:NR_130905:R-R-R; 51009:DERL2:NR_130906:R-R-R;
chr17	18874410	18881800	p004_U2OS_CTL_18426	3	-	18874410	18881800	0	2	651,904,	0.6486	5.012e-32	1.995e-30	2.91	; 644815;	; FAM83G;	; NM_001039999;	; 644815:FAM83G:NM_001039999:R-Rcds-R3utr;
chr17	18906982	18907222	p004_U2OS_CTL_18427	2	-	18906982	18907222	0	1	240	0	6.918e-07	5.754e-06	1.74	; 644815;	; FAM83G;	; NM_001039999;	; 644815:FAM83G:NM_001039999:R-Rcds-R;
chr17	33458962	33459082	p004_U2OS_CTL_18497	2	-	33458962	33459082	0	1	120	0	1.413e-04	9.120e-04	1.63	; 54475;	; NLE1;	; NM_001014445; NM_018096;	; 54475:NLE1:NM_001014445:R-R-R3utr; 54475:NLE1:NM_018096:R-R-R3utr;
chr17	34958438	34958734	p004_U2OS_CTL_17769	2	+	34958438	34958734	0	1	296	0	1.000e-07	9.333e-07	1.7	; 79922;	; MRM1;	; NM_024864;	; 79922:MRM1:NM_024864:R-Rcds-R;
chr17	34964785	34965200	p004_U2OS_CTL_17770	3	+	34964785	34965200	0	1	415	0	5.012e-11	6.607e-10	2.39	; 79922;	; MRM1;	; NM_024864;	; 79922:MRM1:NM_024864:R-Rcds-R3utr;
chr17	902142	905360	p004_U2OS_CTL_17494	4	+	902142	905360	0	3	73,73,1109,	0,609,2109	5.012e-37	1.995e-35	3.9	; 29928;	; TIMM22;	; NM_013337;	; 29928:TIMM22:NM_013337:R-Rcds-R3utr;
chr18	47810833	47811169	p004_U2OS_CTL_19256	2	-	47810833	47811169	0	2	99,80,	0.256	3.311e-09	3.467e-08	1.54	; 30827;	; CXXC1;	; NM_001101654; NM_014593;	; 30827:CXXC1:NM_001101654:R-Rcds-R; 30827:CXXC1:NM_014593:R-Rcds-R;
chr18	47812519	47813288	p004_U2OS_CTL_19257	2	-	47812519	47813288	0	3	108,101,179,	0,389,590	7.943e-23	1.995e-21	1.94	; 30827;	; CXXC1;	; NM_001101654; NM_014593;	; 30827:CXXC1:NM_001101654:R-Rcds-R; 30827:CXXC1:NM_014593:R-Rcds-R;
chr18	47813347	47814067	p004_U2OS_CTL_19258	3	-	47813347	47814067	0	2	39,111,	0.609	4.786e-04	2.884e-03	2.01	; 30827;	; CXXC1;	; NM_001101654; NM_014593;	; 30827:CXXC1:NM_001101654:R5utr-Rcds-R; 30827:CXXC1:NM_014593:R5utr-Rcds-R;
chr19	10362728	10362818	p004_U2OS_CTL_19524	2	+	10362728	10362818	0	1	90	0	1.413e-03	7.762e-03	1.52	; 51073;	; MRPL4;	; NM_015956; NM_146388;	; 51073:MRPL4:NM_015956:R5utr-R-R; 51073:MRPL4:NM_146388:R5utr-R-R;
chr19	10362876	10363228	p004_U2OS_CTL_19525	2	+	10362876	10363228	0	3	110,67,2,	0,196,350	2.630e-06	2.089e-05	1.29	; 51073;	; MRPL4;	; NM_015956; NM_146387; NM_146388;	; 51073:MRPL4:NM_015956:R5utr-Rcds-R; 51073:MRPL4:NM_146387:R5utr-Rcds-R; 51073:MRPL4:NM_146388:R5utr-Rcds-R;
chr19	10369106	10369371	p004_U2OS_CTL_19526	2	+	10369106	10369371	0	2	92,87,	0.178	2.818e-06	2.239e-05	1.21	; 51073;	; MRPL4;	; NM_015956; NM_146387; NM_146388;	; 51073:MRPL4:NM_015956:R-Rcds-R; 51073:MRPL4:NM_146387:R-Rcds-R; 51073:MRPL4:NM_146388:R-Rcds-R;
chr19	10370260	10370321	p004_U2OS_CTL_19527	2	+	10370260	10370321	0	1	61	0	1.738e-04	1.096e-03	1.32	; 51073;	; MRPL4;	; NM_015956; NM_146387; NM_146388;	; 51073:MRPL4:NM_015956:R-Rcds-R; 51073:MRPL4:NM_146387:R-Rcds-R; 51073:MRPL4:NM_146388:R-R-R3utr;
chr19	48949239	48949419	p004_U2OS_CTL_20002	2	+	48949239	48949419	0	1	180	0	6.761e-05	4.571e-04	1.31	; 83743;	; GRWD1;	; NM_031485;	; 83743:GRWD1:NM_031485:R5utr-Rcds-R;
chr19	48949700	48953647	p004_U2OS_CTL_20003	2	+	48949700	48953647	0	3	59,163,78,	0,237,3869	1.000e-16	1.995e-15	1.53	; 83743;	; GRWD1;	; NM_031485;	; 83743:GRWD1:NM_031485:R-Rcds-R;
chr19	48954460	48957044	p004_U2OS_CTL_20004	5	+	48954460	48957044	0	2	28,1080,	0.1504	1.000e-188	1.000e-185	4.1	; 83743;	; GRWD1;	; NM_031485;	; 83743:GRWD1:NM_031485:R-Rcds-R3utr;
chr19	36594276	36594726	p004_U2OS_CTL_19781	2	+	36594276	36594726	0	1	450	0	1.380e-10	1.622e-09	1.82	; 284403;	; WDR62;	; NM_001083961; NM_173636;	; 284403:WDR62:NM_001083961:R-Rcds-R; 284403:WDR62:NM_173636:R-Rcds-R;
chr19	1009709	1011151	p004_U2OS_CTL_20292	3	-	1009709	1011151	0	2	1185,162,	0.128	1.995e-68	1.995e-66	2.22	; 91304;	; TMEM259;	; NM_001033026; NM_033420;	; 91304:TMEM259:NM_001033026:R-Rcds-R3utr; 91304:TMEM259:NM_033420:R-Rcds-R3utr;
chr19	1020841	1021141	p004_U2OS_CTL_20293	6	-	1020841	1021141	0	1	300	0	1.000e-110	1.000e-108	5.15	; 91304;	; TMEM259;	; NM_001033026; NM_033420;	; 91304:TMEM259:NM_001033026:R5utr-Rcds-R; 91304:TMEM259:NM_033420:R5utr-Rcds-R;
chr19	44235568	44235747	p004_U2OS_CTL_20814	2	-	44235568	44235747	0	1	179	0	1.202e-06	1.000e-05	1.49	; 56006;	; SMG9;	; NM_019108;	; 56006:SMG9:NM_019108:R-R-R3utr;
chr19	44251991	44254760	p004_U2OS_CTL_20815	2	-	44251991	44254760	0	3	58,75,17,	0,138,2752	8.913e-05	5.888e-04	1.35	; 56006;	; SMG9;	; NM_019108;	; 56006:SMG9:NM_019108:R-Rcds-R;
chr19	42573106	42582822	p004_U2OS_CTL_19881	3	+	42573106	42582822	0	3	7,149,84,	0,7183,9632	2.399e-10	2.818e-09	2.5	; 64763;	; ZNF574;	; NM_022752;	; 64763:ZNF574:NM_022752:R5utr-Rcds-R;
chr19	42583628	42584137	p004_U2OS_CTL_19882	3	+	42583628	42584137	0	1	509	0	6.310e-34	2.512e-32	2.91	; 64763;	; ZNF574;	; NM_022752;	; 64763:ZNF574:NM_022752:R-Rcds-R;
chr19	42584225	42584465	p004_U2OS_CTL_19883	2	+	42584225	42584465	0	1	240	0	1.288e-09	1.413e-08	1.96	; 64763;	; ZNF574;	; NM_022752;	; 64763:ZNF574:NM_022752:R-Rcds-R;
chr19	42585002	42585660	p004_U2OS_CTL_19884	3	+	42585002	42585660	0	1	658	0	1.585e-31	5.012e-30	2.85	; 64763;	; ZNF574;	; NM_022752;	; 64763:ZNF574:NM_022752:R-Rcds-R3utr;
chr19	47856087	47856505	p004_U2OS_CTL_19985	4	+	47856087	47856505	0	1	418	0	5.012e-15	7.943e-14	3.5	; 9704;	; DHX34;	; NM_014681;	; 9704:DHX34:NM_014681:R5utr-Rcds-R;
chr19	47856564	47856624	p004_U2OS_CTL_19986	2	+	47856564	47856624	0	1	60	0	1.000e-03	5.623e-03	1.72	; 9704;	; DHX34;	; NM_014681;	; 9704:DHX34:NM_014681:R-Rcds-R;
chr19	47876928	47878962	p004_U2OS_CTL_19987	4	+	47876928	47878962	0	2	29,240,	0.1794	5.012e-13	7.943e-12	3.25	; 9704;	; DHX34;	; NM_014681;	; 9704:DHX34:NM_014681:R-Rcds-R;
chr19	46387164	46387464	p004_U2OS_CTL_20870	3	-	46387164	46387464	0	1	300	0	1.000e-13	1.585e-12	2.09	; 26145;	; IRF2BP1;	; NM_015649;	; 26145:IRF2BP1:NM_015649:R-Rcds-R3utr;
chr19	46387672	46387912	p004_U2OS_CTL_20871	2	-	46387672	46387912	0	1	240	0	1.950e-08	1.905e-07	1.96	; 26145;	; IRF2BP1;	; NM_015649;	; 26145:IRF2BP1:NM_015649:R-Rcds-R;
chr19	46388299	46388539	p004_U2OS_CTL_20872	2	-	46388299	46388539	0	1	240	0	2.754e-06	2.188e-05	1.7	; 26145;	; IRF2BP1;	; NM_015649;	; 26145:IRF2BP1:NM_015649:R-Rcds-R;
chr19	46388628	46389376	p004_U2OS_CTL_20873	13	-	46388628	46389376	0	1	748	0	1.259e-35	5.012e-34	12.6	; 26145;	; IRF2BP1;	; NM_015649;	; 26145:IRF2BP1:NM_015649:R5utr-Rcds-R;
chr19	47759849	47774884	p004_U2OS_CTL_19983	3	+	47759849	47774884	0	12	17,74,105,102,252,84,174,182,47,136,106,354,	0,1737,1966,3728,3995,8010,8180,10018,13814,13960,14489,14681	3.162e-29	1.000e-27	3	; 26093;	; CCDC9;	; NM_015603;	; 26093:CCDC9:NM_015603:R5utr-Rcds-R;
chr19	44270684	44271163	p004_U2OS_CTL_20816	3	-	44270684	44271163	0	1	479	0	1.259e-47	7.943e-46	2.31	; 3783;	; KCNN4;	; NM_002250;	; 3783:KCNN4:NM_002250:R-R-R3utr;
chr19	44280715	44285021	p004_U2OS_CTL_20817	2	-	44280715	44285021	0	2	73,167,	0.4139	1.259e-07	1.148e-06	1.5	; 3783;	; KCNN4;	; NM_002250;	; 3783:KCNN4:NM_002250:R5utr-Rcds-R;
chr19	48653022	48673560	p004_U2OS_CTL_20909	3	-	48653022	48673560	0	9	76,123,154,176,127,136,90,74,63,	0,322,1466,4106,7248,11606,12496,15784,20475	2.512e-60	2.512e-58	2.45	; 3978;	; LIG1;	; NM_000234; NM_001289063; NM_001289064; NM_001320970; NM_001320971; NR_110296; NR_135497; NR_135498; NR_135499; NR_135500; NR_135501;	; 3978:LIG1:NM_000234:R5utr-Rcds-R; 3978:LIG1:NM_001289063:R5utr-Rcds-R; 3978:LIG1:NM_001289064:R5utr-Rcds-R; 3978:LIG1:NM_001320970:R5utr-Rcds-R; 3978:LIG1:NM_001320971:R5utr-Rcds-R; 3978:LIG1:NR_110296:R-R-R; 3978:LIG1:NR_135497:R-R-R; 3978:LIG1:NR_135498:R-R-R; 3978:LIG1:NR_135499:R-R-R; 3978:LIG1:NR_135500:R-R-R; 3978:LIG1:NR_135501:R-R-R;
chr19	40329773	40337054	p004_U2OS_CTL_20758	2	-	40329773	40337054	0	5	72,95,102,171,124,	0,1099,1280,1483,7157	1.000e-265	1.000e-262	1.89	; 2091;	; FBL;	; NM_001436;	; 2091:FBL:NM_001436:R5utr-Rcds-R;
chr19	10623596	10625210	p004_U2OS_CTL_20490	4	-	10623596	10625210	0	1	1614	0	1.995e-90	3.981e-88	4	; 53637;	; S1PR5;	; NM_001166215; NM_030760;	; 53637:S1PR5:NM_030760:R-Rcds-R3utr; 53637:S1PR5:NM_001166215:R-Rcds-R3utr;
chr19	49458116	49459512	p004_U2OS_CTL_20019	2	+	49458116	49459512	0	4	103,52,147,58,	0,688,827,1338	1.585e-66	1.585e-64	1.93	; 581;	; BAX;	; NM_001291428; NM_001291429; NM_001291430; NM_001291431; NM_004324; NM_138761; NM_138763; NM_138764; NR_027882;	; 581:BAX:NM_001291429:R5utr-Rcds-R; 581:BAX:NM_001291430:R5utr-Rcds-R; 581:BAX:NM_004324:R5utr-Rcds-R; 581:BAX:NM_001291428:R5utr-Rcds-R; 581:BAX:NM_001291431:R5utr-Rcds-R; 581:BAX:NM_138761:R5utr-Rcds-R; 581:BAX:NM_138763:R5utr-Rcds-R; 581:BAX:NM_138764:R5utr-Rcds-R; 581:BAX:NR_027882:R-R-R;
chr19	49464247	49464427	p004_U2OS_CTL_20020	2	+	49464247	49464427	0	1	180	0	5.623e-08	5.248e-07	1.37	; 581;	; BAX;	; NM_001291429; NM_001291430; NM_004324;	; 581:BAX:NM_001291429:R-Rcds-R3utr; 581:BAX:NM_001291430:R-Rcds-R3utr; 581:BAX:NM_004324:R-Rcds-R3utr;
chr19	49464486	49464965	p004_U2OS_CTL_20021	2	+	49464486	49464965	0	2	33,177,	0.302	4.677e-09	4.898e-08	1.44	; 581;	; BAX;	; NM_001291428; NM_001291429; NM_001291430; NM_001291431; NM_004324; NM_138761; NM_138763; NM_138764; NR_027882;	; 581:BAX:NM_001291429:R-R-R3utr; 581:BAX:NM_001291430:R-R-R3utr; 581:BAX:NM_004324:R-R-R3utr; 581:BAX:NM_001291428:R-Rcds-R3utr; 581:BAX:NM_001291431:R-Rcds-R3utr; 581:BAX:NM_138761:R-Rcds-R3utr; 581:BAX:NM_138763:R-Rcds-R3utr; 581:BAX:NM_138764:R-Rcds-R3utr; 581:BAX:NR_027882:R-R-R;
chr19	18306866	18307550	p004_U2OS_CTL_19674	3	+	18306866	18307550	0	1	684	0	1.995e-34	7.943e-33	2.78	; 84769;	; MPV17L2;	; NM_032683;	; 84769:MPV17L2:NM_032683:R-R-R3utr;
chr19	46205162	46206715	p004_U2OS_CTL_19966	4	+	46205162	46206715	0	2	10,554,	0.999	2.512e-19	6.310e-18	3.12	; 54814;	; QPCTL;	; NM_001163377; NM_017659;	; 54814:QPCTL:NM_001163377:R-Rcds-R3utr; 54814:QPCTL:NM_017659:R-Rcds-R3utr;
chr19	46207010	46207218	p004_U2OS_CTL_19967	7	+	46207010	46207218	0	1	208	0	1.072e-05	8.128e-05	6.31	; 54814;	; QPCTL;	; NM_001163377; NM_017659;	; 54814:QPCTL:NM_001163377:R-R-R3utr; 54814:QPCTL:NM_017659:R-R-R3utr;
chr19	16466412	16466563	p004_U2OS_CTL_20613	2	-	16466412	16466563	0	1	151	0	4.074e-04	2.455e-03	1.64	; 58513;	; EPS15L1;	; NM_001258374; NR_047665;	; 58513:EPS15L1:NM_001258374:R-Rcds-R3utr; 58513:EPS15L1:NR_047665:R-R-R;
chr19	16536019	16536079	p004_U2OS_CTL_20614	2	-	16536019	16536079	0	1	60	0	3.388e-03	1.738e-02	1.31	; 58513;	; EPS15L1;	; NM_001258374; NM_001258375; NM_001258376; NM_021235; NR_047665; NR_047666;	; 58513:EPS15L1:NM_001258374:R-Rcds-R; 58513:EPS15L1:NR_047665:R-R-R; 58513:EPS15L1:NM_001258375:R-Rcds-R; 58513:EPS15L1:NM_021235:R-Rcds-R; 58513:EPS15L1:NR_047666:R-R-R; 58513:EPS15L1:NM_001258376:R-Rcds-R;
chr20	60878056	60880486	p004_U2OS_CTL_21432	2	+	60878056	60880486	0	4	49,214,117,125,	0,567,1460,2305	3.162e-21	7.943e-20	1.39	; 11047;	; ADRM1;	; NM_001281437; NM_001281438; NM_007002; NM_175573;	; 11047:ADRM1:NM_001281437:R5utr-Rcds-R; 11047:ADRM1:NM_001281438:R5utr-Rcds-R; 11047:ADRM1:NM_007002:R5utr-Rcds-R; 11047:ADRM1:NM_175573:R5utr-Rcds-R;
chr20	3026852	3028688	p004_U2OS_CTL_21148	3	+	3026852	3028688	0	4	74,147,124,308,	0,166,407,1528	1.000e-179	1.000e-176	2.98	; 64949;	; MRPS26;	; NM_030811;	; 64949:MRPS26:NM_030811:R-Rcds-R3utr;
chr20	44441254	44441462	p004_U2OS_CTL_21345	2	+	44441254	44441462	0	1	208	0	5.012e-10	5.623e-09	1.29	; 11065;	; UBE2C;	; NM_001281741; NM_001281742; NM_007019; NM_181799; NM_181800; NR_104036; NR_104037;	; 11065:UBE2C:NM_001281741:R5utr-Rcds-R; 11065:UBE2C:NM_001281742:R5utr-Rcds-R; 11065:UBE2C:NM_007019:R5utr-Rcds-R; 11065:UBE2C:NM_181799:R5utr-Rcds-R; 11065:UBE2C:NM_181800:R5utr-Rcds-R; 11065:UBE2C:NR_104036:R-R-R; 11065:UBE2C:NR_104037:R-R-R;
chr20	377062	377813	p004_U2OS_CTL_21127	3	+	377062	377813	0	1	751	0	7.943e-34	3.162e-32	2.89	; 57761;	; TRIB3;	; NM_001301188; NM_001301190; NM_001301193; NM_001301196; NM_001301201; NM_021158;	; 57761:TRIB3:NM_021158:R-Rcds-R3utr; 57761:TRIB3:NM_001301196:R-Rcds-R3utr; 57761:TRIB3:NM_001301201:R-Rcds-R3utr; 57761:TRIB3:NM_001301188:R-Rcds-R3utr; 57761:TRIB3:NM_001301190:R-Rcds-R3utr; 57761:TRIB3:NM_001301193:R-Rcds-R3utr;
chr20	42295708	42320857	p004_U2OS_CTL_21320	4	+	42295708	42320857	0	6	235,94,72,93,221,61,	0,6737,14715,15725,19783,25088	5.012e-90	7.943e-88	3.43	; 4605;	; MYBL2;	; NM_001278610; NM_002466;	; 4605:MYBL2:NM_001278610:R5utr-Rcds-R; 4605:MYBL2:NM_002466:R5utr-Rcds-R;
chr20	42333977	42338671	p004_U2OS_CTL_21321	2	+	42333977	42338671	0	2	21,69,	0.4625	5.012e-04	2.951e-03	1.11	; 4605;	; MYBL2;	; NM_001278610; NM_002466;	; 4605:MYBL2:NM_001278610:R-Rcds-R; 4605:MYBL2:NM_002466:R-Rcds-R;
chr20	36766689	36767956	p004_U2OS_CTL_21633	2	-	36766689	36767956	0	2	98,143,	0.1124	5.248e-07	4.467e-06	1.23	; 7052;	; TGM2;	; NM_001323316; NM_001323317; NM_001323318; NM_004613; NM_198951;	; 7052:TGM2:NM_001323317:R-Rcds-R; 7052:TGM2:NM_001323318:R-Rcds-R; 7052:TGM2:NM_004613:R-Rcds-R; 7052:TGM2:NM_001323316:R-Rcds-R; 7052:TGM2:NM_198951:R-Rcds-R;
chr20	44527288	44527408	p004_U2OS_CTL_21669	2	-	44527288	44527408	0	1	120	0	5.370e-03	2.630e-02	1.18	; 5360;	; PLTP;	; NM_001242920; NM_001242921; NM_006227; NM_182676;	; 5360:PLTP:NM_001242921:R-R-R3utr; 5360:PLTP:NM_001242920:R-R-R3utr; 5360:PLTP:NM_006227:R-R-R3utr; 5360:PLTP:NM_182676:R-R-R3utr;
chr21	34398245	34399439	p004_U2OS_CTL_21829	4	+	34398245	34399439	0	2	89,331,	0.863	1.259e-13	1.995e-12	3.49	; 10215;	; OLIG2;	; NM_005806;	; 10215:OLIG2:NM_005806:R5utr-Rcds-R;
chr21	34399767	34399917	p004_U2OS_CTL_21830	4	+	34399767	34399917	0	1	150	0	4.365e-04	2.570e-03	3.23	; 10215;	; OLIG2;	; NM_005806;	; 10215:OLIG2:NM_005806:R-Rcds-R;
chr21	34400066	34400157	p004_U2OS_CTL_21831	3	+	34400066	34400157	0	1	91	0	1.549e-03	8.511e-03	2.46	; 10215;	; OLIG2;	; NM_005806;	; 10215:OLIG2:NM_005806:R-Rcds-R3utr;
chr21	34400335	34400576	p004_U2OS_CTL_21832	4	+	34400335	34400576	0	1	241	0	2.630e-08	2.570e-07	3.33	; 10215;	; OLIG2;	; NM_005806;	; 10215:OLIG2:NM_005806:R-R-R3utr;
chr22	38273691	38273990	p004_U2OS_CTL_22260	2	+	38273691	38273990	0	1	299	0	1.000e-133	1.000e-131	1.54	; 51386;	; EIF3L;	; NM_001242923; NM_016091;	; 51386:EIF3L:NM_001242923:R-Rcds-R; 51386:EIF3L:NM_016091:R-Rcds-R;
chr22	41922939	41924017	p004_U2OS_CTL_22637	3	-	41922939	41924017	0	1	1078	0	3.162e-35	1.585e-33	2.79	; 171568;	; POLR3H;	; NM_001018050; NM_001018052; NM_001282884; NM_001282885; NM_138338;	; 171568:POLR3H:NM_001018050:R-R-R3utr; 171568:POLR3H:NM_001018052:R-R-R3utr; 171568:POLR3H:NM_001282885:R-R-R3utr; 171568:POLR3H:NM_138338:R-R-R3utr; 171568:POLR3H:NM_001282884:R-R-R3utr;
chr22	41924135	41926773	p004_U2OS_CTL_22638	4	-	41924135	41926773	0	2	1205,83,	0.2555	1.000e-169	1.000e-166	3.51	; 171568;	; POLR3H;	; NM_001018050; NM_001018052; NM_001282884; NM_001282885; NM_138338;	; 171568:POLR3H:NM_001018050:R-Rcds-R3utr; 171568:POLR3H:NM_001018052:R-Rcds-R3utr; 171568:POLR3H:NM_001282885:R-Rcds-R3utr; 171568:POLR3H:NM_138338:R-Rcds-R3utr; 171568:POLR3H:NM_001282884:R-Rcds-R3utr;
chr22	41940149	41940449	p004_U2OS_CTL_22639	2	-	41940149	41940449	0	1	300	0	6.310e-13	1.000e-11	1.89	; 171568;	; POLR3H;	; NM_001018050; NM_001018052; NM_001282885; NM_138338;	; 171568:POLR3H:NM_001018050:R5utr-R-R; 171568:POLR3H:NM_001018052:R5utr-R-R; 171568:POLR3H:NM_001282885:R5utr-R-R; 171568:POLR3H:NM_138338:R5utr-R-R;
chr22	38017652	38019606	p004_U2OS_CTL_22240	2	+	38017652	38019606	0	3	51,141,48,	0,1681,1906	5.495e-09	5.623e-08	1.49	; 26088;	; GGA1;	; NM_001001560; NM_001172687; NM_001172688; NM_013365;	; 26088:GGA1:NM_001001560:R-Rcds-R; 26088:GGA1:NM_001172687:R-Rcds-R; 26088:GGA1:NM_013365:R-Rcds-R; 26088:GGA1:NM_001172688:R-Rcds-R;
chr22	38028732	38029182	p004_U2OS_CTL_22241	2	+	38028732	38029182	0	1	450	0	6.310e-12	1.000e-10	1.77	; 26088;	; GGA1;	; NM_001001560; NM_001172687; NM_001172688; NM_013365;	; 26088:GGA1:NM_001001560:R-R-R3utr; 26088:GGA1:NM_001172687:R-R-R3utr; 26088:GGA1:NM_013365:R-R-R3utr; 26088:GGA1:NM_001172688:R-R-R3utr;
chr22	18256768	18257257	p004_U2OS_CTL_22406	2	-	18256768	18257257	0	2	40,111,	0.378	3.631e-03	1.862e-02	1.39	; 637;	; BID;	; NM_001196; NM_001244569; NM_001244570; NM_001244572; NM_197966; NM_197967;	; 637:BID:NM_001244572:R5utr-R-R; 637:BID:NM_197966:R5utr-R-R; 637:BID:NM_001196:R5utr-R-R; 637:BID:NM_001244569:R5utr-R-R; 637:BID:NM_001244570:R5utr-R-R; 637:BID:NM_197967:R5utr-R-R;
chr22	19118509	19119377	p004_U2OS_CTL_22421	5	-	19118509	19119377	0	1	868	0	2.512e-20	5.012e-19	4.45	; 8220;	; DGCR14;	; NM_022719; NR_134304;	; 8220:DGCR14:NM_022719:R-R-R3utr; 8220:DGCR14:NR_134304:R-R-R;
chr22	19119466	19119646	p004_U2OS_CTL_22422	3	-	19119466	19119646	0	1	180	0	9.120e-05	6.026e-04	2.03	; 8220;	; DGCR14;	; NM_022719; NR_134304;	; 8220:DGCR14:NM_022719:R-R-R3utr; 8220:DGCR14:NR_134304:R-R-R;
chr22	19120722	19120783	p004_U2OS_CTL_22423	3	-	19120722	19120783	0	1	61	0	6.310e-03	3.020e-02	2.24	; 8220;	; DGCR14;	; NM_022719; NR_134304;	; 8220:DGCR14:NM_022719:R-R-R3utr; 8220:DGCR14:NR_134304:R-R-R;
chr22	19120872	19122683	p004_U2OS_CTL_22424	5	-	19120872	19122683	0	2	1116,111,	0.17	6.310e-56	5.012e-54	4.81	; 8220;	; DGCR14;	; NM_022719; NR_134304;	; 8220:DGCR14:NM_022719:R-Rcds-R3utr; 8220:DGCR14:NR_134304:R-R-R;
chr22	19127375	19130370	p004_U2OS_CTL_22425	2	-	19127375	19130370	0	3	162,96,132,	0,2675,2863	5.129e-06	3.890e-05	1.44	; 8220;	; DGCR14;	; NM_022719; NR_134304;	; 8220:DGCR14:NM_022719:R-Rcds-R; 8220:DGCR14:NR_134304:R-R-R;
chr22	30636883	30637689	p004_U2OS_CTL_22517	3	-	30636883	30637689	0	1	806	0	2.512e-79	3.981e-77	2.73	; 3976;	; LIF;	; NM_001257135; NM_002309;	; 3976:LIF:NM_001257135:R-R-R3utr; 3976:LIF:NM_002309:R-R-R3utr;
chr22	30637867	30638166	p004_U2OS_CTL_22518	2	-	30637867	30638166	0	1	299	0	1.072e-05	8.128e-05	1.39	; 3976;	; LIF;	; NM_001257135; NM_002309;	; 3976:LIF:NM_001257135:R-R-R3utr; 3976:LIF:NM_002309:R-R-R3utr;
chr22	30638344	30638495	p004_U2OS_CTL_22519	2	-	30638344	30638495	0	1	151	0	3.467e-04	2.089e-03	1.4	; 3976;	; LIF;	; NM_001257135; NM_002309;	; 3976:LIF:NM_001257135:R-R-R3utr; 3976:LIF:NM_002309:R-R-R3utr;
chr22	30638702	30640769	p004_U2OS_CTL_22520	3	-	30638702	30640769	0	2	1348,26,	0.2041	3.162e-49	2.512e-47	2.54	; 3976;	; LIF;	; NM_001257135; NM_002309;	; 3976:LIF:NM_001257135:R-Rcds-R3utr; 3976:LIF:NM_002309:R-Rcds-R3utr;
chrX	152916032	152916602	p004_U2OS_CTL_23051	4	+	152916032	152916602	0	1	570	0	3.631e-10	4.074e-09	3.35	; 1852;	; DUSP9;	; NM_001318503; NM_001395;	; 1852:DUSP9:NM_001395:R-R-R3utr; 1852:DUSP9:NM_001318503:R-R-R3utr;
chrX	48755194	48755566	p004_U2OS_CTL_22823	2	+	48755194	48755566	0	2	182,28,	0.344	1.738e-10	2.042e-09	1.33	; 10084;	; PQBP1;	; NM_001032381; NM_001032382; NM_001032383; NM_001032384; NM_001167989; NM_001167990; NM_005710; NM_144495;	; 10084:PQBP1:NM_001032381:R5utr-R-R; 10084:PQBP1:NM_001032382:R5utr-R-R; 10084:PQBP1:NM_001032383:R5utr-R-R; 10084:PQBP1:NM_144495:R5utr-R-R; 10084:PQBP1:NM_001167989:R5utr-R-R; 10084:PQBP1:NM_001167990:R5utr-R-R; 10084:PQBP1:NM_001032384:R5utr-R-R; 10084:PQBP1:NM_005710:R5utr-R-R;
chrX	48759244	48759854	p004_U2OS_CTL_22824	3	+	48759244	48759854	0	2	75,345,	0.265	1.000e-261	1.000e-258	2.75	; 10084;	; PQBP1;	; NM_001032381; NM_001032382; NM_001032383; NM_001032384; NM_001167989; NM_001167990; NM_001167992; NM_005710; NM_144495;	; 10084:PQBP1:NM_001032381:R-Rcds-R; 10084:PQBP1:NM_001032382:R-Rcds-R; 10084:PQBP1:NM_001032383:R-Rcds-R; 10084:PQBP1:NM_144495:R-Rcds-R; 10084:PQBP1:NM_001167989:R-Rcds-R; 10084:PQBP1:NM_001167990:R-Rcds-R; 10084:PQBP1:NM_001032384:R-Rcds-R; 10084:PQBP1:NM_005710:R-Rcds-R; 10084:PQBP1:NM_001167992:R-Rcds-R;
chrX	48759942	48760123	p004_U2OS_CTL_22825	2	+	48759942	48760123	0	1	181	0	1.000e-12	1.585e-11	1.88	; 10084;	; PQBP1;	; NM_001032381; NM_001032382; NM_001032383; NM_001032384; NM_001167989; NM_001167990; NM_001167992; NM_005710; NM_144495;	; 10084:PQBP1:NM_001032381:R-Rcds-R; 10084:PQBP1:NM_001032382:R-Rcds-R; 10084:PQBP1:NM_001032383:R-Rcds-R; 10084:PQBP1:NM_144495:R-Rcds-R; 10084:PQBP1:NM_001167989:R-Rcds-R; 10084:PQBP1:NM_001167990:R-Rcds-R; 10084:PQBP1:NM_001032384:R-Rcds-R; 10084:PQBP1:NM_005710:R-Rcds-R; 10084:PQBP1:NM_001167992:R-Rcds-R;

## Sheet: HeLa gene list of TE up
chr	chromStart	chromEnd	name	score	strand	thickStart	thickEnd	itemRgb	blockCount	blockSizes	blockStarts	pval	fdr	fold_enrchment	gene_overlapping
chr1	59147682	59147863	p007_HeLa1_ctrl_1480	5	-	59147682	59147863	0	1	181	0	1.622e-07	1.202e-06	4.09	; 114803;	; MYSM1;	; NM_001085487;	; 114803:MYSM1:NM_001085487:R-Rcds-R;
chr1	89299004	89299214	p007_HeLa1_ctrl_518	4	+	89299004	89299214	0	1	210	0	1.995e-21	3.162e-20	3.58	; 5586;	; PKN2;	; NM_001320707; NM_001320708; NM_001320709; NM_006256;	; 5586:PKN2:NM_001320707:R-Rcds-R3utr; 5586:PKN2:NM_001320708:R-Rcds-R3utr; 5586:PKN2:NM_001320709:R-Rcds-R3utr; 5586:PKN2:NM_006256:R-Rcds-R3utr;
chr1	35824747	35824957	p007_HeLa1_ctrl_335	4	+	35824747	35824957	0	1	210	0	2.630e-08	2.089e-07	3.08	; 9202;	; ZMYM4;	; NM_005095;	; 9202:ZMYM4:NM_005095:R-Rcds-R;
chr1	35885092	35885541	p007_HeLa1_ctrl_336	6	+	35885092	35885541	0	1	449	0	2.042e-10	1.862e-09	5.19	; 9202;	; ZMYM4;	; NM_005095;	; 9202:ZMYM4:NM_005095:R-Rcds-R3utr;
chr1	10363494	10363675	p007_HeLa1_ctrl_101	3	+	10363494	10363675	0	1	181	0	4.266e-06	2.754e-05	2.28	; 23095;	; KIF1B;	; NM_183416;	; 23095:KIF1B:NM_183416:R-Rcds-R;
chr1	10363973	10364753	p007_HeLa1_ctrl_102	8	+	10363973	10364753	0	1	780	0	1.995e-39	6.310e-38	7.46	; 23095;	; KIF1B;	; NM_183416;	; 23095:KIF1B:NM_183416:R-Rcds-R3utr;
chr1	10425488	10425579	p007_HeLa1_ctrl_103	2	+	10425488	10425579	0	1	91	0	1.202e-03	5.754e-03	1.76	; 23095;	; KIF1B;	; NM_015074;	; 23095:KIF1B:NM_015074:R-Rcds-R;
chr1	10438274	10438665	p007_HeLa1_ctrl_104	4	+	10438274	10438665	0	1	391	0	1.023e-08	8.318e-08	3.39	; 23095;	; KIF1B;	; NM_015074;	; 23095:KIF1B:NM_015074:R-R-R3utr;
chr1	10439023	10439144	p007_HeLa1_ctrl_105	4	+	10439023	10439144	0	1	121	0	1.479e-04	8.128e-04	3.07	; 23095;	; KIF1B;	; NM_015074;	; 23095:KIF1B:NM_015074:R-R-R3utr;
chr1	10439353	10439534	p007_HeLa1_ctrl_106	3	+	10439353	10439534	0	1	181	0	1.380e-04	7.586e-04	2.2	; 23095;	; KIF1B;	; NM_015074;	; 23095:KIF1B:NM_015074:R-R-R3utr;
chr1	10440731	10440822	p007_HeLa1_ctrl_107	3	+	10440731	10440822	0	1	91	0	1.000e-03	4.898e-03	2.05	; 23095;	; KIF1B;	; NM_015074;	; 23095:KIF1B:NM_015074:R-R-R3utr;
chr1	243327611	243328151	p007_HeLa1_ctrl_1999	7	-	243327611	243328151	0	1	540	0	6.310e-58	3.162e-56	6.19	; 9859;	; CEP170;	; NM_001042404; NM_001042405; NM_014812;	; 9859:CEP170:NM_001042404:R-Rcds-R; 9859:CEP170:NM_001042405:R-Rcds-R; 9859:CEP170:NM_014812:R-Rcds-R;
chr1	243328360	243328870	p007_HeLa1_ctrl_2000	5	-	243328360	243328870	0	1	510	0	5.012e-19	7.943e-18	4.07	; 9859;	; CEP170;	; NM_001042404; NM_001042405; NM_014812;	; 9859:CEP170:NM_001042404:R-Rcds-R; 9859:CEP170:NM_001042405:R-Rcds-R; 9859:CEP170:NM_014812:R-Rcds-R;
chr1	243328958	243329199	p007_HeLa1_ctrl_2001	4	-	243328958	243329199	0	1	241	0	1.259e-30	3.162e-29	3.72	; 9859;	; CEP170;	; NM_001042404; NM_001042405; NM_014812;	; 9859:CEP170:NM_001042404:R-Rcds-R; 9859:CEP170:NM_001042405:R-Rcds-R; 9859:CEP170:NM_014812:R-Rcds-R;
chr1	243349212	243349638	p007_HeLa1_ctrl_2002	4	-	243349212	243349638	0	2	162,78,	0.348	1.000e-21	1.585e-20	3.74	; 9859;	; CEP170;	; NM_001042404; NM_001042405; NM_014812;	; 9859:CEP170:NM_014812:R-Rcds-R; 9859:CEP170:NM_001042404:R-Rcds-R; 9859:CEP170:NM_001042405:R-Rcds-R;
chr1	243354442	243354742	p007_HeLa1_ctrl_2003	3	-	243354442	243354742	0	1	300	0	3.981e-13	3.981e-12	2.09	; 9859;	; CEP170;	; NM_001042404; NM_001042405; NM_014812;	; 9859:CEP170:NM_001042404:R-Rcds-R; 9859:CEP170:NM_001042405:R-Rcds-R; 9859:CEP170:NM_014812:R-Rcds-R;
chr1	243418408	243418588	p007_HeLa1_ctrl_2004	2	-	243418408	243418588	0	1	180	0	5.754e-06	3.715e-05	2	; 9859;	; CEP170;	; NM_001042404; NM_001042405; NM_014812;	; 9859:CEP170:NM_001042404:R5utr-R-R; 9859:CEP170:NM_001042405:R5utr-R-R; 9859:CEP170:NM_014812:R5utr-R-R;
chr1	222801302	222801393	p007_HeLa1_ctrl_937	2	+	222801302	222801393	0	1	91	0	9.772e-04	4.786e-03	1.8	; 375056;	; MIA3;	; NM_001324062; NM_001324063; NM_001324064; NM_198551;	; 375056:MIA3:NM_001324062:R-Rcds-R; 375056:MIA3:NM_001324063:R-Rcds-R; 375056:MIA3:NM_001324064:R-Rcds-R; 375056:MIA3:NM_198551:R-Rcds-R;
chr1	222802200	222802441	p007_HeLa1_ctrl_938	3	+	222802200	222802441	0	1	241	0	9.120e-10	7.943e-09	2.84	; 375056;	; MIA3;	; NM_001324062; NM_001324063; NM_001324064; NM_198551;	; 375056:MIA3:NM_001324062:R-Rcds-R; 375056:MIA3:NM_001324063:R-Rcds-R; 375056:MIA3:NM_001324064:R-Rcds-R; 375056:MIA3:NM_198551:R-Rcds-R;
chr1	222802949	222803400	p007_HeLa1_ctrl_939	4	+	222802949	222803400	0	1	451	0	1.259e-26	2.512e-25	3.71	; 375056;	; MIA3;	; NM_001324062; NM_001324063; NM_001324064; NM_198551;	; 375056:MIA3:NM_001324062:R-Rcds-R; 375056:MIA3:NM_001324063:R-Rcds-R; 375056:MIA3:NM_001324064:R-Rcds-R; 375056:MIA3:NM_198551:R-Rcds-R;
chr1	222838684	222838985	p007_HeLa1_ctrl_940	3	+	222838684	222838985	0	1	301	0	1.000e-24	1.995e-23	2.53	; 375056;	; MIA3;	; NM_001300867; NM_001324062; NM_001324063; NM_001324064; NM_001324065; NM_198551;	; 375056:MIA3:NM_001324062:R-Rcds-R3utr; 375056:MIA3:NM_001324063:R-Rcds-R3utr; 375056:MIA3:NM_001324064:R-Rcds-R3utr; 375056:MIA3:NM_198551:R-Rcds-R3utr; 375056:MIA3:NM_001300867:R-Rcds-R3utr; 375056:MIA3:NM_001324065:R-Rcds-R3utr;
chr1	225674893	225675044	p007_HeLa1_ctrl_1915	4	-	225674893	225675044	0	1	151	0	3.020e-04	1.585e-03	3.18	; 55740;	; ENAH;	; NM_001008493; NM_018212;	; 55740:ENAH:NM_001008493:R-R-R3utr; 55740:ENAH:NM_018212:R-R-R3utr;
chr1	225685174	225685504	p007_HeLa1_ctrl_1916	2	-	225685174	225685504	0	1	330	0	7.943e-19	1.259e-17	1.98	; 55740;	; ENAH;	; NM_001008493; NM_018212;	; 55740:ENAH:NM_001008493:R-Rcds-R3utr; 55740:ENAH:NM_018212:R-Rcds-R3utr;
chr1	225702486	225702697	p007_HeLa1_ctrl_1917	3	-	225702486	225702697	0	1	211	0	7.943e-13	7.943e-12	2.2	; 55740;	; ENAH;	; NM_001008493; NM_018212;	; 55740:ENAH:NM_001008493:R-Rcds-R; 55740:ENAH:NM_018212:R-Rcds-R;
chr1	225704973	225707195	p007_HeLa1_ctrl_1918	2	-	225704973	225707195	0	2	35,296,	0.1926	1.995e-39	6.310e-38	1.7	; 55740;	; ENAH;	; NM_001008493; NM_018212;	; 55740:ENAH:NM_001008493:R-Rcds-R; 55740:ENAH:NM_018212:R-Rcds-R;
chr1	225840484	225840695	p007_HeLa1_ctrl_1919	3	-	225840484	225840695	0	1	211	0	1.047e-09	9.120e-09	2.84	; 55740;	; ENAH;	; NM_001008493; NM_018212;	; 55740:ENAH:NM_001008493:R5utr-R-R; 55740:ENAH:NM_018212:R5utr-R-R;
chr1	21268037	21268397	p007_HeLa1_ctrl_1235	4	-	21268037	21268397	0	1	360	0	1.000e-27	1.995e-26	3.02	; 8672;	; EIF4G3;	; NM_001198801; NM_001198802; NM_001198803; NM_003760;	; 8672:EIF4G3:NM_003760:R-Rcds-R; 8672:EIF4G3:NM_001198801:R-Rcds-R; 8672:EIF4G3:NM_001198802:R-Rcds-R; 8672:EIF4G3:NM_001198803:R-Rcds-R;
chr1	21268516	21268696	p007_HeLa1_ctrl_1236	2	-	21268516	21268696	0	1	180	0	1.259e-13	1.259e-12	1.88	; 8672;	; EIF4G3;	; NM_001198801; NM_001198802; NM_001198803; NM_003760;	; 8672:EIF4G3:NM_003760:R-Rcds-R; 8672:EIF4G3:NM_001198801:R-Rcds-R; 8672:EIF4G3:NM_001198802:R-Rcds-R; 8672:EIF4G3:NM_001198803:R-Rcds-R;
chr1	21276577	21299554	p007_HeLa1_ctrl_1237	2	-	21276577	21299554	0	3	27,123,60,	0,19389,22917	1.585e-14	1.995e-13	1.84	; 8672;	; EIF4G3;	; NM_001198801; NM_001198802; NM_001198803; NM_003760;	; 8672:EIF4G3:NM_003760:R-Rcds-R; 8672:EIF4G3:NM_001198801:R-Rcds-R; 8672:EIF4G3:NM_001198802:R-Rcds-R; 8672:EIF4G3:NM_001198803:R-Rcds-R;
chr1	21502778	21503351	p007_HeLa1_ctrl_1238	4	-	21502778	21503351	0	2	73,137,	0.436	1.349e-06	9.120e-06	3.87	; 8672;	; EIF4G3;	; NM_001198801; NM_001198802;	; 8672:EIF4G3:NM_001198801:R5utr-R-R; 8672:EIF4G3:NM_001198802:R5utr-R-R;
chr1	27022521	27022672	p007_HeLa1_ctrl_253	5	+	27022521	27022672	0	1	151	0	1.230e-03	5.888e-03	4.24	; 8289;	; ARID1A;	; NM_006015; NM_139135;	; 8289:ARID1A:NM_006015:R5utr-R-R; 8289:ARID1A:NM_139135:R5utr-R-R;
chr1	27023271	27023871	p007_HeLa1_ctrl_254	19	+	27023271	27023871	0	1	600	0	1.995e-17	3.162e-16	18.6	; 8289;	; ARID1A;	; NM_006015; NM_139135;	; 8289:ARID1A:NM_006015:R-Rcds-R; 8289:ARID1A:NM_139135:R-Rcds-R;
chr1	27056249	27059209	p007_HeLa1_ctrl_255	4	+	27056249	27059209	0	3	105,453,43,	0,1393,2917	1.000e-115	1.000e-113	3.58	; 8289;	; ARID1A;	; NM_006015; NM_139135;	; 8289:ARID1A:NM_006015:R-Rcds-R; 8289:ARID1A:NM_139135:R-Rcds-R;
chr1	27087361	27087511	p007_HeLa1_ctrl_256	2	+	27087361	27087511	0	1	150	0	3.802e-05	2.239e-04	1.68	; 8289;	; ARID1A;	; NM_006015; NM_139135;	; 8289:ARID1A:NM_006015:R-Rcds-R; 8289:ARID1A:NM_139135:R-Rcds-R;
chr1	27100871	27102188	p007_HeLa1_ctrl_257	3	+	27100871	27102188	0	2	840,121,	0.1196	1.000e-19	1.259e-18	2.89	; 8289;	; ARID1A;	; NM_006015; NM_139135;	; 8289:ARID1A:NM_006015:R-Rcds-R; 8289:ARID1A:NM_139135:R-Rcds-R;
chr1	27105692	27107522	p007_HeLa1_ctrl_258	13	+	27105692	27107522	0	1	1830	0	1.000e-228	1.000e-225	13	; 8289;	; ARID1A;	; NM_006015; NM_139135;	; 8289:ARID1A:NM_006015:R-Rcds-R3utr; 8289:ARID1A:NM_139135:R-Rcds-R3utr;
chr1	27108090	27108241	p007_HeLa1_ctrl_259	2	+	27108090	27108241	0	1	151	0	1.072e-03	5.129e-03	1.71	; 8289;	; ARID1A;	; NM_006015; NM_139135;	; 8289:ARID1A:NM_006015:R-R-R3utr; 8289:ARID1A:NM_139135:R-R-R3utr;
chr1	114472115	114483980	p007_HeLa1_ctrl_586	7	+	114472115	114483980	0	3	39,123,977,	0,323,10888	1.259e-78	1.000e-76	6.13	; 204851;	; HIPK1;	; NM_152696; NM_198268;	; 204851:HIPK1:NM_152696:R5utr-Rcds-R; 204851:HIPK1:NM_198268:R5utr-Rcds-R;
chr1	114514692	114515939	p007_HeLa1_ctrl_587	3	+	114514692	114515939	0	2	6,294,	0.953	1.413e-07	1.047e-06	2.11	; 204851;	; HIPK1;	; NM_152696; NM_181358; NM_198268; NM_198269;	; 204851:HIPK1:NM_152696:R-R-R3utr; 204851:HIPK1:NM_198268:R-Rcds-R; 204851:HIPK1:NM_198269:R-Rcds-R; 204851:HIPK1:NM_181358:R-Rcds-R;
chr1	203651976	203652487	p007_HeLa1_ctrl_869	6	+	203651976	203652487	0	1	511	0	3.981e-30	1.000e-28	5.21	; 493;	; ATP2B4;	; NM_001001396; NM_001684;	; 493:ATP2B4:NM_001001396:R5utr-Rcds-R; 493:ATP2B4:NM_001684:R5utr-Rcds-R;
chr1	203708679	203709160	p007_HeLa1_ctrl_870	4	+	203708679	203709160	0	1	481	0	1.349e-07	1.000e-06	3.68	; 493;	; ATP2B4;	; NM_001001396; NM_001684;	; 493:ATP2B4:NM_001001396:R-Rcds-R3utr; 493:ATP2B4:NM_001684:R-Rcds-R3utr;
chr1	78470680	78470740	p007_HeLa1_ctrl_507	4	+	78470680	78470740	0	1	60	0	2.239e-03	1.047e-02	3.23	; 11080;	; DNAJB4;	; NM_001317103; NM_007034;	; 11080:DNAJB4:NM_001317103:R5utr-R-R; 11080:DNAJB4:NM_007034:R5utr-R-R;
chr1	78478942	78479150	p007_HeLa1_ctrl_508	3	+	78478942	78479150	0	1	208	0	4.467e-07	3.162e-06	2.65	; 11080;	; DNAJB4;	; NM_001317099; NM_001317100; NM_001317101; NM_001317102; NM_007034;	; 11080:DNAJB4:NM_001317100:R-Rcds-R; 11080:DNAJB4:NM_001317101:R-Rcds-R; 11080:DNAJB4:NM_001317102:R-Rcds-R; 11080:DNAJB4:NM_001317099:R-Rcds-R; 11080:DNAJB4:NM_007034:R-Rcds-R;
chr1	25071879	25072089	p007_HeLa1_ctrl_223	6	+	25071879	25072089	0	1	210	0	1.995e-20	3.162e-19	5.03	; 25932;	; CLIC4;	; NM_013943;	; 25932:CLIC4:NM_013943:R5utr-Rcds-R;
chr1	12336501	12336592	p007_HeLa1_ctrl_134	3	+	12336501	12336592	0	1	91	0	7.079e-04	3.548e-03	2.23	; 55187;	; VPS13D;	; NM_015378; NM_018156;	; 55187:VPS13D:NM_015378:R-Rcds-R; 55187:VPS13D:NM_018156:R-Rcds-R;
chr1	12336981	12337282	p007_HeLa1_ctrl_135	5	+	12336981	12337282	0	1	301	0	2.512e-23	3.981e-22	4.64	; 55187;	; VPS13D;	; NM_015378; NM_018156;	; 55187:VPS13D:NM_015378:R-Rcds-R; 55187:VPS13D:NM_018156:R-Rcds-R;
chr1	12337730	12337971	p007_HeLa1_ctrl_136	3	+	12337730	12337971	0	1	241	0	1.122e-04	6.166e-04	2.22	; 55187;	; VPS13D;	; NM_015378; NM_018156;	; 55187:VPS13D:NM_015378:R-Rcds-R; 55187:VPS13D:NM_018156:R-Rcds-R;
chr1	12567091	12569250	p007_HeLa1_ctrl_137	7	+	12567091	12569250	0	2	56,304,	0.1855	5.012e-30	1.000e-28	6.38	; 55187;	; VPS13D;	; NM_015378; NM_018156;	; 55187:VPS13D:NM_015378:R-Rcds-R3utr; 55187:VPS13D:NM_018156:R-Rcds-R3utr;
chr1	201617569	201617660	p007_HeLa1_ctrl_838	4	+	201617569	201617660	0	1	91	0	3.388e-03	1.514e-02	3.39	; 89796;	; NAV1;	; NM_020443;	; 89796:NAV1:NM_020443:R5utr-R-R;
chr1	201618048	201618529	p007_HeLa1_ctrl_839	3	+	201618048	201618529	0	1	481	0	7.079e-05	4.074e-04	2.71	; 89796;	; NAV1;	; NM_020443;	; 89796:NAV1:NM_020443:R-Rcds-R;
chr1	201687569	201687779	p007_HeLa1_ctrl_840	3	+	201687569	201687779	0	1	210	0	4.677e-05	2.692e-04	2.05	; 89796;	; NAV1;	; NM_020443;	; 89796:NAV1:NM_020443:R-Rcds-R;
chr1	201750303	201754452	p007_HeLa1_ctrl_841	11	+	201750303	201754452	0	4	134,694,447,15,	0,1000,2230,4134	1.000e-68	6.310e-67	10.3	; 89796;	; NAV1;	; NM_001167738; NM_020443;	; 89796:NAV1:NM_020443:R-Rcds-R; 89796:NAV1:NM_001167738:R-Rcds-R;
chr1	201789029	201789809	p007_HeLa1_ctrl_842	10	+	201789029	201789809	0	1	780	0	5.012e-47	1.995e-45	10	; 89796;	; NAV1;	; NM_001167738; NM_020443;	; 89796:NAV1:NM_020443:R-Rcds-R3utr; 89796:NAV1:NM_001167738:R-Rcds-R3utr;
chr1	201790767	201791098	p007_HeLa1_ctrl_843	8	+	201790767	201791098	0	1	331	0	2.512e-12	3.162e-11	7.05	; 89796;	; NAV1;	; NM_001167738; NM_020443;	; 89796:NAV1:NM_020443:R-R-R3utr; 89796:NAV1:NM_001167738:R-R-R3utr;
chr1	201791277	201791398	p007_HeLa1_ctrl_844	3	+	201791277	201791398	0	1	121	0	3.715e-03	1.622e-02	2.47	; 89796;	; NAV1;	; NM_001167738; NM_020443;	; 89796:NAV1:NM_020443:R-R-R3utr; 89796:NAV1:NM_001167738:R-R-R3utr;
chr1	201791636	201791787	p007_HeLa1_ctrl_845	3	+	201791636	201791787	0	1	151	0	1.479e-04	8.128e-04	2.86	; 89796;	; NAV1;	; NM_001167738; NM_020443;	; 89796:NAV1:NM_020443:R-R-R3utr; 89796:NAV1:NM_001167738:R-R-R3utr;
chr1	201791936	201792147	p007_HeLa1_ctrl_846	3	+	201791936	201792147	0	1	211	0	1.288e-06	8.913e-06	2.9	; 89796;	; NAV1;	; NM_001167738; NM_020443;	; 89796:NAV1:NM_020443:R-R-R3utr; 89796:NAV1:NM_001167738:R-R-R3utr;
chr2	73613065	73613245	p007_HeLa1_ctrl_2209	3	+	73613065	73613245	0	1	180	0	2.239e-03	1.023e-02	2.07	; 7840;	; ALMS1;	; NM_015120;	; 7840:ALMS1:NM_015120:R-Rcds-R;
chr2	73675193	73675434	p007_HeLa1_ctrl_2210	4	+	73675193	73675434	0	1	241	0	4.786e-06	3.090e-05	3.07	; 7840;	; ALMS1;	; NM_015120;	; 7840:ALMS1:NM_015120:R-Rcds-R;
chr2	73675673	73676183	p007_HeLa1_ctrl_2211	5	+	73675673	73676183	0	1	510	0	1.549e-09	1.349e-08	4.89	; 7840;	; ALMS1;	; NM_015120;	; 7840:ALMS1:NM_015120:R-Rcds-R;
chr2	73676661	73676722	p007_HeLa1_ctrl_2212	3	+	73676661	73676722	0	1	61	0	1.514e-03	7.244e-03	2.55	; 7840;	; ALMS1;	; NM_015120;	; 7840:ALMS1:NM_015120:R-Rcds-R;
chr2	73678369	73678639	p007_HeLa1_ctrl_2213	5	+	73678369	73678639	0	1	270	0	5.012e-17	6.310e-16	4.26	; 7840;	; ALMS1;	; NM_015120;	; 7840:ALMS1:NM_015120:R-Rcds-R;
chr2	73716976	73717246	p007_HeLa1_ctrl_2214	4	+	73716976	73717246	0	1	270	0	3.802e-07	2.692e-06	3.19	; 7840;	; ALMS1;	; NM_015120;	; 7840:ALMS1:NM_015120:R-Rcds-R;
chr2	73717814	73718085	p007_HeLa1_ctrl_2215	4	+	73717814	73718085	0	1	271	0	6.310e-08	4.898e-07	3.21	; 7840;	; ALMS1;	; NM_015120;	; 7840:ALMS1:NM_015120:R-Rcds-R;
chr2	73718174	73718325	p007_HeLa1_ctrl_2216	5	+	73718174	73718325	0	1	151	0	1.259e-03	6.026e-03	5	; 7840;	; ALMS1;	; NM_015120;	; 7840:ALMS1:NM_015120:R-Rcds-R;
chr2	73799470	73799980	p007_HeLa1_ctrl_2217	5	+	73799470	73799980	0	1	510	0	7.943e-22	1.259e-20	4.66	; 7840;	; ALMS1;	; NM_015120;	; 7840:ALMS1:NM_015120:R-Rcds-R;
chr2	73800099	73800459	p007_HeLa1_ctrl_2218	3	+	73800099	73800459	0	1	360	0	2.630e-05	1.585e-04	2.64	; 7840;	; ALMS1;	; NM_015120;	; 7840:ALMS1:NM_015120:R-Rcds-R;
chr2	136481585	136481854	p007_HeLa1_ctrl_2355	3	+	136481585	136481854	0	1	269	0	7.943e-14	7.943e-13	2.61	; 23518;	; R3HDM1;	; NM_001282798; NM_001282799; NM_001282800; NM_015361;	; 23518:R3HDM1:NM_001282799:R-Rcds-R; 23518:R3HDM1:NM_015361:R-Rcds-R; 23518:R3HDM1:NM_001282798:R-Rcds-R; 23518:R3HDM1:NM_001282800:R-Rcds-R;
chr2	209190259	209190740	p007_HeLa1_ctrl_2458	5	+	209190259	209190740	0	1	481	0	5.129e-09	4.266e-08	4.25	; 200576;	; PIKFYVE;	; NM_015040;	; 200576:PIKFYVE:NM_015040:R-Rcds-R;
chr2	209219935	209220116	p007_HeLa1_ctrl_2459	3	+	209219935	209220116	0	1	181	0	1.862e-09	1.585e-08	2.82	; 200576;	; PIKFYVE;	; NM_015040;	; 200576:PIKFYVE:NM_015040:R-Rcds-R3utr;
chr2	25964853	25972823	p007_HeLa1_ctrl_2630	9	-	25964853	25972823	0	2	2492,259,	0.7711	1.000e-165	1.000e-162	8.49	; 55252;	; ASXL2;	; NM_018263;	; 55252:ASXL2:NM_018263:R-Rcds-R3utr;
chr2	25991715	26003174	p007_HeLa1_ctrl_2631	2	-	25991715	26003174	0	3	22,101,57,	0,2593,11402	4.266e-05	2.512e-04	1.37	; 55252;	; ASXL2;	; NM_018263;	; 55252:ASXL2:NM_018263:R-Rcds-R;
chr2	26101042	26101312	p007_HeLa1_ctrl_2632	8	-	26101042	26101312	0	1	270	0	1.514e-10	1.413e-09	7.17	; 55252;	; ASXL2;	; NM_018263;	; 55252:ASXL2:NM_018263:R5utr-Rcds-R;
chr2	160035224	160035464	p007_HeLa1_ctrl_2375	3	+	160035224	160035464	0	1	240	0	3.311e-05	1.950e-04	2.14	; 85461;	; TANC1;	; NM_001145909; NM_033394;	; 85461:TANC1:NM_001145909:R-Rcds-R; 85461:TANC1:NM_033394:R-Rcds-R;
chr2	160074020	160075867	p007_HeLa1_ctrl_2376	3	+	160074020	160075867	0	2	121,119,	0.1728	3.236e-04	1.698e-03	2.28	; 85461;	; TANC1;	; NM_001145909; NM_033394;	; 85461:TANC1:NM_001145909:R-Rcds-R; 85461:TANC1:NM_033394:R-Rcds-R;
chr2	160086176	160086386	p007_HeLa1_ctrl_2377	3	+	160086176	160086386	0	1	210	0	3.162e-06	2.089e-05	2.84	; 85461;	; TANC1;	; NM_001145909; NM_033394;	; 85461:TANC1:NM_001145909:R-R-R3utr; 85461:TANC1:NM_033394:R-Rcds-R;
chr2	160086595	160087494	p007_HeLa1_ctrl_2378	9	+	160086595	160087494	0	1	899	0	1.259e-41	3.981e-40	8.05	; 85461;	; TANC1;	; NM_001145909; NM_033394;	; 85461:TANC1:NM_001145909:R-R-R3utr; 85461:TANC1:NM_033394:R-Rcds-R;
chr2	61149254	61149493	p007_HeLa1_ctrl_2161	4	+	61149254	61149493	0	1	239	0	3.090e-09	2.630e-08	3.58	; 5966;	; REL;	; NM_001291746; NM_002908;	; 5966:REL:NM_001291746:R-Rcds-R; 5966:REL:NM_002908:R-Rcds-R;
chr2	39212588	39214645	p007_HeLa1_ctrl_2678	7	-	39212588	39214645	0	2	868,32,	0.2025	1.995e-52	1.000e-50	6.64	; 6654;	; SOS1;	; NM_005633;	; 6654:SOS1:NM_005633:R-Rcds-R3utr;
chr2	39250113	39251168	p007_HeLa1_ctrl_2679	4	-	39250113	39251168	0	2	253,18,	0.1037	7.943e-20	1.259e-18	3.81	; 6654;	; SOS1;	; NM_005633;	; 6654:SOS1:NM_005633:R-Rcds-R;
chr2	191301326	191301536	p007_HeLa1_ctrl_2418	9	+	191301326	191301536	0	1	210	0	2.291e-08	1.820e-07	8.55	; 54842;	; MFSD6;	; NM_017694;	; 54842:MFSD6:NM_017694:R-Rcds-R;
chr2	54683573	54684436	p007_HeLa1_ctrl_2148	3	+	54683573	54684436	0	2	82,39,	0.824	1.660e-05	1.023e-04	2.9	; 6711;	; SPTBN1;	; NM_003128;	; 6711:SPTBN1:NM_003128:R5utr-R-R;
chr2	54785596	54786017	p007_HeLa1_ctrl_2149	3	+	54785596	54786017	0	1	421	0	3.981e-39	1.259e-37	2.78	; 6711;	; SPTBN1;	; NM_178313;	; 6711:SPTBN1:NM_178313:R5utr-Rcds-R;
chr2	54852098	54853278	p007_HeLa1_ctrl_2150	2	+	54852098	54853278	0	2	1,210,	0.97	6.310e-22	1.000e-20	1.76	; 6711;	; SPTBN1;	; NM_003128; NM_178313;	; 6711:SPTBN1:NM_003128:R-Rcds-R; 6711:SPTBN1:NM_178313:R-Rcds-R;
chr2	54856121	54856212	p007_HeLa1_ctrl_2151	2	+	54856121	54856212	0	1	91	0	3.020e-05	1.778e-04	1.36	; 6711;	; SPTBN1;	; NM_003128; NM_178313;	; 6711:SPTBN1:NM_003128:R-Rcds-R; 6711:SPTBN1:NM_178313:R-Rcds-R;
chr2	54856391	54856452	p007_HeLa1_ctrl_2152	2	+	54856391	54856452	0	1	61	0	7.079e-04	3.548e-03	1.27	; 6711;	; SPTBN1;	; NM_003128; NM_178313;	; 6711:SPTBN1:NM_003128:R-Rcds-R; 6711:SPTBN1:NM_178313:R-Rcds-R;
chr2	54856601	54856842	p007_HeLa1_ctrl_2153	3	+	54856601	54856842	0	1	241	0	1.995e-29	3.981e-28	2.25	; 6711;	; SPTBN1;	; NM_003128; NM_178313;	; 6711:SPTBN1:NM_003128:R-Rcds-R; 6711:SPTBN1:NM_178313:R-Rcds-R;
chr2	54858024	54858715	p007_HeLa1_ctrl_2154	3	+	54858024	54858715	0	1	691	0	1.000e-74	6.310e-73	2.45	; 6711;	; SPTBN1;	; NM_003128; NM_178313;	; 6711:SPTBN1:NM_003128:R-Rcds-R; 6711:SPTBN1:NM_178313:R-Rcds-R;
chr2	54876185	54877120	p007_HeLa1_ctrl_2155	3	+	54876185	54877120	0	2	142,369,	0.566	5.012e-79	3.981e-77	2.42	; 6711;	; SPTBN1;	; NM_003128; NM_178313;	; 6711:SPTBN1:NM_003128:R-Rcds-R; 6711:SPTBN1:NM_178313:R-Rcds-R;
chr2	54885070	54887237	p007_HeLa1_ctrl_2156	2	+	54885070	54887237	0	3	113,113,165,	0,1220,2002	7.943e-12	7.943e-11	1.45	; 6711;	; SPTBN1;	; NM_003128; NM_178313;	; 6711:SPTBN1:NM_003128:R-Rcds-R; 6711:SPTBN1:NM_178313:R-Rcds-R3utr;
chr2	54889396	54891781	p007_HeLa1_ctrl_2157	3	+	54889396	54891781	0	2	49,192,	0.2193	1.259e-15	1.585e-14	2.23	; 6711;	; SPTBN1;	; NM_003128; NM_178313;	; 6711:SPTBN1:NM_178313:R-R-R3utr; 6711:SPTBN1:NM_003128:R-Rcds-R;
chr2	54893213	54895853	p007_HeLa1_ctrl_2158	3	+	54893213	54895853	0	3	12,43,366,	0,1527,2274	1.000e-44	3.981e-43	2.09	; 6711;	; SPTBN1;	; NM_003128;	; 6711:SPTBN1:NM_003128:R-Rcds-R3utr;
chr3	122419821	122420181	p007_HeLa1_ctrl_3362	12	+	122419821	122420181	0	1	360	0	6.918e-04	3.467e-03	11.6	; 54625;	; PARP14;	; NM_017554;	; 54625:PARP14:NM_017554:R-Rcds-R;
chr3	122437304	122437545	p007_HeLa1_ctrl_3363	4	+	122437304	122437545	0	1	241	0	3.631e-07	2.630e-06	3.5	; 54625;	; PARP14;	; NM_017554;	; 54625:PARP14:NM_017554:R-Rcds-R;
chr3	42678598	42678779	p007_HeLa1_ctrl_3169	5	+	42678598	42678779	0	1	181	0	5.012e-22	7.943e-21	4.04	; 4820;	; NKTR;	; NM_005385;	; 4820:NKTR:NM_005385:R-Rcds-R;
chr3	42679737	42679978	p007_HeLa1_ctrl_3170	4	+	42679737	42679978	0	1	241	0	1.000e-20	1.585e-19	3.95	; 4820;	; NKTR;	; NM_005385;	; 4820:NKTR:NM_005385:R-Rcds-R;
chr3	42680367	42680428	p007_HeLa1_ctrl_3171	2	+	42680367	42680428	0	1	61	0	1.738e-04	9.333e-04	1.97	; 4820;	; NKTR;	; NM_005385;	; 4820:NKTR:NM_005385:R-Rcds-R;
chr3	153993904	153994593	p007_HeLa1_ctrl_3970	7	-	153993904	153994593	0	2	241,58,	0.631	1.995e-48	7.943e-47	6.1	; 170506;	; DHX36;	; NM_001114397; NM_020865;	; 170506:DHX36:NM_001114397:R-Rcds-R3utr; 170506:DHX36:NM_020865:R-Rcds-R3utr;
chr3	154042195	154042286	p007_HeLa1_ctrl_3971	5	-	154042195	154042286	0	1	91	0	3.631e-06	2.399e-05	4.36	; 170506;	; DHX36;	; NM_001114397; NM_020865;	; 170506:DHX36:NM_001114397:R5utr-Rcds-R; 170506:DHX36:NM_020865:R5utr-Rcds-R;
chr3	78667131	78676651	p007_HeLa1_ctrl_3822	3	-	78667131	78676651	0	2	60,181,	0.9339	9.550e-06	6.026e-05	2.09	; 6091;	; ROBO1;	; NM_001145845; NM_002941; NM_133631;	; 6091:ROBO1:NM_001145845:R-Rcds-R; 6091:ROBO1:NM_133631:R-Rcds-R; 6091:ROBO1:NM_002941:R-Rcds-R;
chr3	78676709	78680421	p007_HeLa1_ctrl_3823	2	-	78676709	78680421	0	2	10,111,	0.3601	9.120e-04	4.467e-03	1.64	; 6091;	; ROBO1;	; NM_001145845; NM_002941; NM_133631;	; 6091:ROBO1:NM_001145845:R-Rcds-R; 6091:ROBO1:NM_133631:R-Rcds-R; 6091:ROBO1:NM_002941:R-Rcds-R;
chr3	78987861	79067911	p007_HeLa1_ctrl_3824	5	-	78987861	79067911	0	2	216,355,	0.79695	1.585e-17	1.995e-16	4.5	; 6091;	; ROBO1;	; NM_001145845; NM_002941; NM_133631;	; 6091:ROBO1:NM_001145845:R5utr-Rcds-R; 6091:ROBO1:NM_133631:R5utr-Rcds-R; 6091:ROBO1:NM_002941:R-Rcds-R;
chr3	79068059	79068150	p007_HeLa1_ctrl_3825	6	-	79068059	79068150	0	1	91	0	9.333e-04	4.571e-03	5.16	; 6091;	; ROBO1;	; NM_001145845; NM_133631;	; 6091:ROBO1:NM_001145845:R5utr-R-R; 6091:ROBO1:NM_133631:R5utr-R-R;
chr3	79068449	79174626	p007_HeLa1_ctrl_3826	17	-	79068449	79174626	0	2	160,21,	0.106156	1.288e-05	7.943e-05	16.9	; 6091;	; ROBO1;	; NM_001145845; NM_002941; NM_133631;	; 6091:ROBO1:NM_001145845:R5utr-R-R; 6091:ROBO1:NM_133631:R5utr-R-R; 6091:ROBO1:NM_002941:R-Rcds-R;
chr3	69096873	69096964	p007_HeLa1_ctrl_3814	3	-	69096873	69096964	0	1	91	0	4.677e-03	1.995e-02	2.2	; 7110;	; TMF1;	; NM_007114;	; 7110:TMF1:NM_007114:R-Rcds-R;
chr3	69097083	69097593	p007_HeLa1_ctrl_3815	4	-	69097083	69097593	0	1	510	0	3.162e-18	5.012e-17	3.37	; 7110;	; TMF1;	; NM_007114;	; 7110:TMF1:NM_007114:R-Rcds-R;
chr3	151986097	151986338	p007_HeLa1_ctrl_3447	6	+	151986097	151986338	0	1	241	0	6.918e-07	4.786e-06	5.25	; 4154;	; MBNL1;	; NM_001314057; NM_021038; NM_207292;	; 4154:MBNL1:NM_001314057:R5utr-R-R; 4154:MBNL1:NM_021038:R5utr-R-R; 4154:MBNL1:NM_207292:R5utr-R-R;
chr3	170078079	170078829	p007_HeLa1_ctrl_3467	5	+	170078079	170078829	0	1	750	0	1.259e-16	1.585e-15	4.74	; 6498;	; SKIL;	; NM_001145097; NM_001145098; NM_001248008; NM_005414;	; 6498:SKIL:NM_001145098:R5utr-Rcds-R; 6498:SKIL:NM_001248008:R5utr-Rcds-R; 6498:SKIL:NM_001145097:R5utr-Rcds-R; 6498:SKIL:NM_005414:R5utr-Rcds-R;
[truncated: 325 more rows]

## Sheet: HeLa gene list of TE down
chr	chromStart	chromEnd	name	score	strand	thickStart	thickEnd	itemRgb	blockCount	blockSizes	blockStarts	pval	fdr	fold_enrchment	gene_overlapping
[truncated: 314 more rows]
