# Supplementary material for: An epitranscriptomic mechanism underlies selective mRNA translation remodelling in melanoma persister cells
Source: Nat Commun. 2019 Dec 16;10:5713. doi: 10.1038/s41467-019-13360-6 (PMC6915789; doi:10.1038/s41467-019-13360-6)
Supplement: Supplementary file 9 — Source Data [file 41467_2019_13360_MOESM9_ESM.xlsx]

## Sheet: Figure 1b
Figure 1b dynamics of A375 parental and persister cell responses to BRAFi/MEKi
Day1
BRAFi + MEKi log(uM)	Parental			Persister
0.001	0.989157	1.045986	0.9648569	1.045099	0.9813057	0.9735953
0.08	0.8352494	0.7472833	0.8483673	0.9648517	1.020474	0.9936543
0.4	0.2200702	0.2278845	0.2226861	0.958352	0.960949	0.9588699
2	0.1544092	0.1721338	0.1935913	0.942509	0.9013161	0.855338
10	0.0289515	0.032454	0.021059	0.7988433	0.783576	0.725099
Day3
BRAFi + MEKi log(uM)	Parental			Persister
0.001	0.999235	1.020345	0.996985	1.004302	0.983985	0.998705
0.08	0.552949	0.508973	0.693034	0.845091	0.820954	0.832054
0.4	-0.310798	-0.320885	-0.450341	0.513401	0.509806	0.510342
2	-0.530443	-0.509099	-0.509985	0.450985	0.449908	0.451543
10	-0.610322	-0.607064	-0.608034	0.404465	0.410322	0.405609
Day6
BRAFi + MEKi log(uM)	Parental			Persister
0.001	0.990751	1.055098	1.100765	1.103509	1.045069	0.991067
0.08	0.895098	0.953099	0.902301	0.889763	0.930325	0.909954
0.4	0.320986	0.340756	0.359806	0.550678	0.591098	0.579576
2	0.205504	0.190435	0.210043	0.490034	0.480765	0.505598
10	0.099451	0.103654	0.098945	0.400304	0.399986	0.400342
Day9
BRAFi + MEKi log(uM)	Parental			Persister
0.001	0.990987	0.999865	1.120435	0.990965	1.110954	0.999564
0.08	0.920095	0.809943	0.910034	0.829049	0.920986	0.950989
0.4	0.381643	0.490095	0.391102	0.330645	0.278549	0.304569
2	0.250094	0.170094	0.166654	0.119094	0.100094	0.240988
10	0.001009	0.002985	0.003345	0.002098	0.007901	0.006978

## Sheet: Figure 2d
Figure 2d RT-qPCR of polysome fraction
Day1
CREBBP	fraction	Ct		meanCT	2^CT	%FP
Par	7	24.509	24.7	24.6045	3.92019e-08	6.34612
	8	25.151	25.243	25.197	2.59984e-08	4.2087
	9	25.212	25.118	25.165	2.65815e-08	4.3031
	10	24.832	24.929	24.8805	3.2376e-08	5.24112
	11	24.981	24.998	24.9895	3.002e-08	4.85973
	12	25.288	25.333	25.3105	2.40315e-08	3.89028
	13	24.707	24.651	24.679	3.72289e-08	6.02673
	14	24.417	24.678	24.5475	4.07818e-08	6.60187
	15	24.491	24.454	24.4725	4.29579e-08	6.95415
	16	24.998	24.988	24.993	2.99473e-08	4.84795
	17	24.526	24.322	24.424	4.44266e-08	7.19191
	18	23.972	24.084	24.028	5.8459e-08	9.46351
	19	23.767	23.9	23.8335	6.68962e-08	10.8294
	20	23.812	24.087	23.9495	6.1728e-08	9.9927
	21	24.662	24.911	24.7865	3.45557e-08	5.59398
	22	25.704	25.847	25.7755	1.74101e-08	2.8184
	23	27.522	27.555	27.5385	5.12962e-09	0.830398
Per	7	30.952	30.919	30.9355	4.86952e-10	0.00932777
	8	27.603	27.205	27.404	5.63085e-09	0.107861
	9	24.429	24.352	24.3905	4.54703e-08	0.871002
	10	24.607	24.286	24.4465	4.37391e-08	0.837841
	11	24.576	24.434	24.505	4.2001e-08	0.804547
	12	23.684	23.376	23.53	8.2559e-08	1.58145
	13	22.82	22.577	22.6985	1.46917e-07	2.81425
	14	22.394	22.169	22.2815	1.96155e-07	3.75744
	15	22.179	21.911	22.045	2.31097e-07	4.42675
	16	21.575	21.847	21.711	2.91298e-07	5.57993
	17	21.322	21.292	21.307	3.85437e-07	7.38321
	18	20.97	20.687	20.8285	5.37028e-07	10.287
	19	20.638	20.803	20.7205	5.78773e-07	11.0866
	20	20.027	20.266	20.1465	8.61587e-07	16.504
	21	20.091	20.173	20.132	8.7029e-07	16.6708
	22	20.294	20.261	20.2775	7.868e-07	15.0715
	23	23.049	23.05	23.0495	1.15189e-07	2.20648
HPRT	fraction	Ct		meanCT	2^CT	%FP
Par	7	25.815	25.996	25.9055	1.59099e-08	5.19126
	8	26.383	26.498	26.4405	1.09804e-08	3.58279
	9	26.636	26.755	26.6955	9.2014e-09	3.00233
	10	26.501	26.496	26.4985	1.05477e-08	3.44161
	11	26.66	26.658	26.659	9.43716e-09	3.07926
	12	26.702	26.548	26.625	9.66221e-09	3.15269
	13	25.98	26.041	26.0105	1.47931e-08	4.82686
	14	25.472	25.629	25.5505	2.03485e-08	6.63954
	15	24.96	24.988	24.974	3.03443e-08	9.90107
	16	25.772	25.712	25.742	1.78191e-08	5.81421
	17	25.024	24.958	24.991	2.99888e-08	9.78508
	18	24.327	24.48	24.4035	4.50624e-08	14.7035
	19	24.171	24.376	24.2735	4.93115e-08	16.0899
	20	25.63	25.644	25.637	1.91644e-08	6.25316
	21	26.937	27.337	27.137	6.77562e-09	2.21082
	22	27.429	27.44	27.4345	5.51306e-09	1.79886
	23	29.23	29.181	29.2055	1.61536e-09	0.527076
Per	7	25.059	25.033	25.046	2.88671e-08	1.356
	8	24.911	24.711	24.811	3.39739e-08	1.59589
	9	24.342	24.368	24.355	4.66031e-08	2.18913
	10	24.471	24.614	24.5425	4.09234e-08	1.92233
	11	25.123	25.081	25.102	2.7768e-08	1.30437
	12	24.559	24.455	24.507	4.19428e-08	1.97022
	13	24.07	23.999	24.0345	5.81962e-08	2.7337
	14	23.7	23.493	23.5965	7.88398e-08	3.70342
	15	23.464	23.19	23.327	9.50327e-08	4.46406
	16	22.214	22.513	22.3635	1.85317e-07	8.70507
	17	22.339	22.342	22.3405	1.88295e-07	8.84497
	18	21.571	21.52	21.5455	3.26707e-07	15.3467
	19	21.246	21.218	21.232	4.06005e-07	19.0716
	20	21.704	21.822	21.763	2.80986e-07	13.199
	21	22.71	22.798	22.754	1.41372e-07	6.6408
	22	23.211	23.27	23.2405	1.00905e-07	4.7399
	23	24.333	24.346	24.3395	4.71064e-08	2.21278

## Sheet: Figure 2e
Figure 2e RT-qPCR of polysome fraction
Day3								Day9
CREBBP	fraction	Ct		meanCT	2^CT	%FP		CREBBP	fraction	Ct		meanCT	2^CT	%FP
Par	7	29.286	29.014	29.15	1.67871e-09	0.404909		Par	7	28.412	28.75	28.581	2.49036e-09	2.48264
	8	26.119	26.229	26.174	1.32081e-08	3.18583			8	29.301	29.001	29.151	1.67755e-09	1.67235
	9	25.904	25.928	25.916	1.57945e-08	3.80968			9	29.534	29.067	29.3005	1.51241e-09	1.50773
	10	25.433	25.543	25.488	2.12494e-08	5.12542			10	29.424	29.548	29.486	1.32993e-09	1.32581
	11	26.852	26.857	26.8545	8.24119e-09	1.9878			11	29.627	30.034	29.8305	1.04743e-09	1.04418
	12	27.226	27.341	27.2835	6.12136e-09	1.47649			12	28.763	29.03	28.8965	2.00118e-09	1.99498
	13	25.183	25.315	25.249	2.5078e-08	6.04888			13	27.737	28.159	27.948	3.86201e-09	3.85005
	14	23.896	23.927	23.9115	6.33755e-08	15.2863			14	27.061	27.114	27.0875	7.01213e-09	6.99041
	15	24.645	24.65	24.6475	3.80507e-08	9.17793			15	26.339	26.383	26.361	1.16024e-08	11.5665
	16	23.799	23.7467	23.7729	6.97684e-08	16.8283			16	26.723	26.714	26.7185	9.05587e-09	9.02781
	17	24.469	24.464	24.4665	4.3137e-08	10.4047			17	26.321	26.301	26.311	1.20116e-08	11.9744
	18	24.598	24.413	24.5055	4.19865e-08	10.1272			18	26.48	26.207	26.3435	1.1744e-08	11.7076
	19	25.308	25.342	25.325	2.37911e-08	5.73848			19	26.154	26.291	26.2225	1.27715e-08	12.7319
	20	25.8302	25.8241	25.8271	1.67978e-08	4.05168			20	26.252	26.236	26.244	1.25825e-08	12.5436
	21	26.965	26.9108	26.9379	7.77829e-09	1.87614			21	27.172	27.401	27.2865	6.10865e-09	6.08972
	22	25.685	25.6857	25.6854	1.85327e-08	4.47014			22	27.916	28.263	28.0895	3.50121e-09	3.49036
Per	7	27.001	27.084	27.0425	7.2343e-09	1.31494		Per	7	32.222	32.679	32.4505	1.70383e-10	0.0211618
	8	27.179	27.192	27.1855	6.55162e-09	1.19086			8	31.792	31.724	31.758	2.75353e-10	0.0341992
	9	24.788	24.824	24.806	3.40918e-08	6.1967			9	32.733	33.314	33.0235	1.14534e-10	0.0142253
	10	25.462	25.415	25.4385	2.19912e-08	3.99722			10	30.912	30.458	30.685	5.79288e-10	0.0719483
	11	26.542	26.62	26.581	9.96143e-09	1.81064			11	29.555	29.593	29.574	1.25123e-09	0.155405
	12	27.109	26.966	27.0375	7.25942e-09	1.31951			12	27.414	27.492	27.453	5.44281e-09	0.676005
	13	26.083	26.086	26.0845	1.40535e-08	2.55443			13	25.675	25.579	25.627	1.92976e-08	2.39679
	14	24.608	24.547	24.5775	3.99425e-08	7.26015			14	24.07	24.059	24.0645	5.69985e-08	7.07929
	15	25.113	24.976	25.0445	2.88971e-08	5.25248			15	22.555	22.801	22.678	1.49019e-07	18.5084
	16	23.738	23.671	23.7045	7.31534e-08	13.2967			16	22.98	22.96	22.97	1.21714e-07	15.1171
	17	23.6	23.532	23.566	8.05244e-08	14.6365			17	22.749	22.76	22.7545	1.41323e-07	17.5525
	18	24.357	24.213	24.285	4.892e-08	8.89195			18	22.978	22.851	22.9145	1.26488e-07	15.7099
	19	24.144	24.141	24.1425	5.39987e-08	9.81507			19	23.837	23.984	23.9105	6.34194e-08	7.87678
	20	24.091	24.1512	24.1211	5.48057e-08	9.96175			20	24.377	23.677	24.027	5.84995e-08	7.26571
	21	24.225	24.283	24.254	4.99825e-08	9.08508			21	24.425	24.403	24.414	4.47357e-08	5.55623
	22	25.6934	25.637	25.6652	1.87934e-08	3.41598			22	25.95	25.878	25.914	1.58164e-08	1.96442
Per+	7	30.177	30.596	30.3865	7.12446e-10	0.0608769		Per+	7	32.56	32.83	32.695	1.43821e-10	0.055242
	8	26.511	26.691	26.601	9.82429e-09	0.839463			8	32.048	32.077	32.0625	2.22959e-10	0.0856389
	9	24.01	24.077	24.0435	5.78343e-08	4.94181			9	31.876	31.06	31.468	3.36657e-10	0.12931
	10	26.332	26.47	26.401	1.12851e-08	0.96429			10	30.441	30.319	30.38	7.15663e-10	0.274887
	11	27.309	27.501	27.405	5.62695e-09	0.48081			11	29.559	29.293	29.426	1.38641e-09	0.532521
	12	26.555	26.95	26.7525	8.84494e-09	0.75578			12	27.898	27.701	27.7995	4.28072e-09	1.64423
	13	25.275	25.362	25.3185	2.38986e-08	2.04208			13	26.248	26.199	26.2235	1.27626e-08	4.90214
	14	23.229	23.303	23.266	9.91371e-08	8.47104			14	25.129	25.095	25.112	2.75762e-08	10.5921
	15	23.631	23.603	23.617	7.77274e-08	6.64163			15	25.687	25.735	25.711	1.82061e-08	6.99299
	16	22.431	22.506	22.4685	1.72309e-07	14.7234			16	26.804	26.739	26.7715	8.72922e-09	3.3529
	17	22.815	22.814	22.8145	1.35566e-07	11.5838			17	26.189	26.098	26.1435	1.34903e-08	5.18165
	18	23.302	23.28	23.291	9.74339e-08	8.32551			18	25.905	25.796	25.8505	1.65281e-08	6.34847
	19	23.0327	23.0405	23.0366	1.16223e-07	9.931			19	25.053	24.929	24.991	2.99888e-08	11.5187
	20	23.159	23.185	23.172	1.05812e-07	9.04135			20	23.901	23.989	23.945	6.19208e-08	23.7838
	21	22.4794	22.4789	22.4792	1.71042e-07	14.6151			21	24.425	24.318	24.3715	4.60731e-08	17.6967
	22	23.631	23.629	23.63	7.70302e-08	6.58205			22	25.736	25.721	25.7285	1.79866e-08	6.90868
HPRT	fraction	Ct		meanCT	2^CT	%FP		HPRT	fraction	Ct		meanCT	2^CT	%FP
Par	7	25.388	25.359	25.3735	2.30046e-08	3.37079		Par	7	30.839	31.303	31.071	4.43299e-10	0.065746
	8	26.444	26.387	26.4155	1.11723e-08	1.63704			8	28.957	28.906	28.9315	1.95322e-09	0.289683
	9	25.579	25.567	25.573	2.00336e-08	2.93546			9	27.237	27.264	27.2505	6.263e-09	0.928869
	10	25.336	24.986	25.161	2.66553e-08	3.90572			10	27.282	27.291	27.2865	6.10865e-09	0.905977
	11	26.478	26.55	26.514	1.0435e-08	1.529			11	26.769	26.675	26.722	9.03393e-09	1.33983
	12	26.038	25.979	26.0085	1.48136e-08	2.17059			12	25.47	25.524	25.497	2.11173e-08	3.13192
	13	25.256	25.244	25.25	2.50607e-08	3.67206			13	24.628	24.543	24.5855	3.97216e-08	5.89114
	14	24.338	24.396	24.367	4.6217e-08	6.77203			14	24.183	24.206	24.1945	5.20871e-08	7.72506
	15	23.644	23.597	23.6205	7.75392e-08	11.3616			15	23.917	23.949	23.933	6.2438e-08	9.26023
	16	23.501	23.499	23.5	8.42937e-08	12.3513			16	24.116	24.119	24.1175	5.49426e-08	8.14857
	17	23.696	23.802	23.749	7.09314e-08	10.3933			17	24.98	24.895	24.9375	3.11218e-08	4.61569
	18	22.924	22.95	22.937	1.2453e-07	18.247			18	24.299	24.273	24.286	4.88861e-08	7.25033
	19	23.954	23.952	23.953	6.15784e-08	9.02288			19	23.406	23.433	23.4195	8.91308e-08	13.2191
	20	25.103	25.134	25.1185	2.74522e-08	4.02249			20	22.888	22.928	22.908	1.27059e-07	18.8442
	21	24.92	24.966	24.943	3.10034e-08	4.54282			21	23.907	23.335	23.621	7.75123e-08	11.4959
	22	25.08	25.126	25.103	2.77488e-08	4.06594			22	24.373	24.347	24.36	4.64418e-08	6.88782
Per	7	26.376	26.263	26.3195	1.1941e-08	2.94491		Per	7	31.946	31.933	31.9395	2.42802e-10	0.0311293
	8	25.938	25.982	25.96	1.53201e-08	3.77826			8	30.27	30.291	30.2805	7.66763e-10	0.0983056
	9	24.649	24.699	24.674	3.73582e-08	9.21333			9	29.31	29.038	29.174	1.65101e-09	0.211674
	10	25.71	25.656	25.683	1.85629e-08	4.57802			10	27.897	28.172	28.0345	3.63726e-09	0.466328
	11	26.771	26.732	26.7515	8.85108e-09	2.18286			11	26.721	26.995	26.858	8.22122e-09	1.05403
	12	27.146	27.199	27.1725	6.61093e-09	1.6304			12	25.434	25.524	25.479	2.13824e-08	2.74141
	13	26.311	26.67	26.4905	1.06063e-08	2.61575			13	24.254	24.809	24.5315	4.12366e-08	5.28688
	14	25.429	25.661	25.545	2.04263e-08	5.03755			14	24.124	24.182	24.153	5.36071e-08	6.87289
	15	24.974	24.869	24.9215	3.14689e-08	7.76089			15	24.098	24.063	24.0805	5.63699e-08	7.22711
	16	24.229	24.312	24.2705	4.94142e-08	12.1866			16	23.807	23.816	23.8115	6.79242e-08	8.70846
	17	23.903	23.95	23.9265	6.272e-08	15.4681			17	23.176	23.167	23.1715	1.05848e-07	13.5706
	18	24.884	24.857	24.8705	3.26012e-08	8.04015			18	22.858	22.822	22.84	1.33191e-07	17.0762
	19	24.177	24.065	24.121	5.48094e-08	13.5172			19	23.062	23.075	23.0685	1.13681e-07	14.5749
	20	26.137	26.13	26.1335	1.35842e-08	3.35014			20	23.006	23.57	23.288	9.76368e-08	12.5179
	21	25.399	26.023	25.711	1.82061e-08	4.49002			21	23.997	24.218	24.1075	5.53247e-08	7.09311
	22	26.05	26.344	26.197	1.29992e-08	3.20589			22	25.495	25.765	25.63	1.92576e-08	2.46898
Per+	7	28.523	28.31	28.4165	2.79114e-09	0.33737		Per+	7	27.436	27.398	27.417	5.58034e-09	3.04334
	8	23.986	23.897	23.9415	6.20712e-08	7.50266			8	27.69	27.662	27.676	4.6633e-09	2.54322
	9	24.151	24.288	24.2195	5.11922e-08	6.1877			9	27.288	27.157	27.2225	6.38574e-09	3.48258
	10	26.352	26.371	26.3615	1.15984e-08	1.40192			10	27.438	27.291	27.3645	5.78715e-09	3.15613
	11	27.243	27.188	27.2155	6.4168e-09	0.775609			11	27.456	27.469	27.4625	5.40709e-09	2.94886
	12	27.161	27.144	27.1525	6.70322e-09	0.81023			12	27.164	27.138	27.151	6.71019e-09	3.65953
	13	25.47	25.386	25.428	2.21518e-08	2.67753			13	26.773	26.81	26.7915	8.60904e-09	4.6951
	14	24.232	24.168	24.2	5.18889e-08	6.2719			14	26.511	26.472	26.4915	1.0599e-08	5.78035
	15	23.965	23.917	23.941	6.20927e-08	7.50526			15	26.093	26.248	26.1705	1.32402e-08	7.22079
	16	22.601	22.522	22.5615	1.61552e-07	19.5271			16	26.622	26.609	26.6155	9.72605e-09	5.30428
	17	22.696	22.644	22.67	1.49848e-07	18.1124			17	25.729	25.635	25.682	1.85758e-08	10.1307
	18	22.96	22.986	22.973	1.21461e-07	14.6812			18	25.298	25.222	25.26	2.48876e-08	13.5729
	19	24.171	24.003	24.087	5.61165e-08	6.7829			19	25.279	25.323	25.301	2.41902e-08	13.1926
	20	25.207	25.299	25.253	2.50086e-08	3.02283			20	25.486	25.68	25.583	1.98953e-08	10.8503
	21	25.622	25.415	25.5185	2.08049e-08	2.51473			21	26.934	26.755	26.8445	8.29852e-09	4.52575
	22	25.916	25.947	25.9315	1.56257e-08	1.88871			22	26.383	26.544	26.4635	1.08067e-08	5.89363

## Sheet: Figure 2g
Figure 2g shRNA screening
Condition	Rep1	Rep2	Rep3
Control	0.880321	1.20039	0.919292
SOS1	1.05482	1.62772	1.79567
RAD50	1.33558	1.36018	1.55705
MYST3	1.43098	1.37589	1.40582
NCOA2	1.26906	1.26473	1.24129
IQGAP1	1.0652	1.30747	1.36671
TP53BP1	0.949115	1.15503	1.38882
EIF4G3	0.990504	1.09145	0.997245
CAT	0.999876	1.00232	0.903332
HIPK2	0.94302	0.894696	0.988204
REL	0.950512	0.860015	0.975591
UBE2D1	0.95367	1.02516	0.806825
EIF2AK4	0.882256	0.963927	0.900093
ARID5B	0.879652	0.87392	0.879042
PIK3C2A	0.795985	0.820297	0.997891
APC	0.792077	0.803652	1.01477
TPR	0.832766	0.928201	0.825875
LEO1	0.884007	0.911349	0.780433
RB1	0.728756	0.998086	0.84113
NF1	0.764665	0.891373	0.885067
MYSM1	0.809256	0.916683	0.805646
CREBBP	0.830109	0.8428	0.786186
PIK3R1	0.7206	0.860235	0.813774
DYNC1H1	0.684919	0.852915	0.780534
NCOA6	0.703952	0.794387	0.801012
ARID1A	0.838734	0.795972	0.608535
PIKFYVE	0.642305	0.776927	0.704054
CHD6	0.655937	0.689965	0.69131
MLL3	0.511796	0.681525	0.696987
PIAS1	0.476607	0.602567	0.662934
RICTOR	0.463296	0.556548	0.531824

## Sheet: Figure 2f
Figure 2f Western blot

## Sheet: Figure 3b
Figure 3b dynamics of A375 parental and persister cell responses to silvestrol
Day1
Silvestrol log(uM)	Parental			Persister
0	1.01527	1.01862	0.966109	1.11997	0.883259	0.996775
0.005	0.801557	0.88221	0.997379	0.480769	0.650496	0.456753
0.025	0.659684	0.651736	0.659018	0.347509	0.336994	0.330272
0.125	0.499371	0.518865	0.640524	0.294585	0.294085	0.291512
0.625	0.199367	0.153361	0.180544	0.129698	0.107208	0.0786418
Day3
Silvestrol log(uM)	Parental			Persister
0	1.10346	1.02304	0.989975	1.10893	0.990098	1.00045
0.005	0.890043	0.896053	0.909945	0.550404	0.510043	0.500432
0.025	0.543768	0.550967	0.540095	0.320089	0.300043	0.322593
0.125	0.430098	0.500434	0.440345	0.220098	0.240085	0.210675
0.625	0.103068	0.130098	0.100356	0.001145	0.002341	0.004769
Day6
Silvestrol log(uM)	Parental			Persister
0	1.05689	1.12441	1.10056	1.11441	1.10046	1.09944
0.005	0.700956	0.730267	0.770443	0.590335	0.592433	0.620056
0.025	0.500334	0.520032	0.544332	0.440056	0.450447	0.400682
0.125	0.400562	0.399923	0.390084	0.211334	0.233478	0.212245
0.625	0.114432	0.100366	0.110496	0.089956	0.090043	0.086554
Day9
Silvestrol log(uM)	Parental			Persister
0	1.03005	1.10033	1.00478	1.013	1.10034	1.00337
0.005	0.920045	0.941554	0.920089	0.890057	0.900345	0.905574
0.025	0.633305	0.600034	0.622258	0.700365	0.680034	0.683354
0.125	0.550332	0.500021	0.504408	0.500671	0.514432	0.510088
0.625	0.119889	0.100034	0.120445	0.140089	0.140032	0.135504

## Sheet: Figure 3c
Figure 3c shRNA screening of eIF4A family proteins
condition	Rep1	Rep2	Rep3
Control	1.00554	1.02703	0.967421
EIF4A1	0.450343	0.413662	0.381585
EIF4A2	0.98239	1.14065	1.24995
EIF4A3	0.908281	0.952202	0.890323

## Sheet: Figure 3e
Figure 3e RT-qPCR of polysome fractions
HPRT	fraction	Ct		meanCT	2^CT	%FP
Per	7	27.276	27.575	27.4255	5.54756e-09	1.44109
	8	25.263	25.441	25.352	2.335e-08	6.06564
	9	26.69	26.837	26.7635	8.77776e-09	2.2802
	10	27.069	27.143	27.106	6.92279e-09	1.79833
	11	28.584	28.654	28.619	2.42562e-09	0.630103
	12	27.55	27.715	27.6325	4.80606e-09	1.24847
	13	26.077	26.004	26.0405	1.44887e-08	3.76372
	14	24.54	24.596	24.568	4.02064e-08	10.4444
	15	24.356	24.731	24.5435	4.0895e-08	10.6233
	16	23.951	24.046	23.9985	5.96667e-08	15.4996
	17	23.686	23.704	23.695	7.36367e-08	19.1286
	18	24.101	24.129	24.115	5.50379e-08	14.2972
	19	25.512	25.507	25.5095	2.09351e-08	5.43832
	20	26.471	26.621	26.546	1.0206e-08	2.65123
	21	26.348	26.435	26.3915	1.13597e-08	2.95091
	22	27.116	27.193	27.1545	6.69393e-09	1.73888
Per+Silv	7	27.997	27.991	27.994	3.74082e-09	0.853851
	8	24.885	25.103	24.994	2.99265e-08	6.83081
	9	25.544	25.709	25.6265	1.93043e-08	4.40627
	10	25.563	25.585	25.574	2.00198e-08	4.56957
	11	27.073	27.091	27.082	7.03892e-09	1.60665
	12	27.508	27.611	27.5595	5.0555e-09	1.15393
	13	25.777	25.781	25.779	1.73679e-08	3.96427
	14	24.57	24.672	24.621	3.87561e-08	8.84619
	15	23.698	24.246	23.972	6.07728e-08	13.8715
	16	23.942	23.939	23.9405	6.21143e-08	14.1778
	17	23.291	23.284	23.2875	9.76706e-08	22.2936
	18	24.543	24.808	24.6755	3.73194e-08	8.51825
	19	25.7	25.842	25.771	1.74645e-08	3.98632
	20	26.467	26.809	26.638	9.57554e-09	2.18564
	21	27.229	27.446	27.3375	5.89648e-09	1.34589
	22	27.299	27.284	27.2915	6.08751e-09	1.38949
CREBBP	fraction	Ct		meanCT	2^CT	%FP
Per	7	28.854	28.07	28.462	2.70448e-09	0.209465
	8	24.71	25.006	24.858	3.28849e-08	2.54697
	9	25.001	24.94	24.9705	3.0418e-08	2.35591
	10	24.734	24.744	24.739	3.57124e-08	2.76596
	11	25.163	25.221	25.192	2.60887e-08	2.0206
	12	26.994	27.117	27.0555	7.1694e-09	0.555278
	13	24.632	24.506	24.569	4.01785e-08	3.11187
	14	23.345	23.35	23.3475	9.36919e-08	7.25654
	15	22.943	23.378	23.1605	1.06658e-07	8.2608
	16	23.132	23.12	23.126	1.0924e-07	8.46073
	17	23.332	23.36	23.346	9.37893e-08	7.26408
	18	22.953	22.93	22.9415	1.24142e-07	9.61496
	19	22.171	22.114	22.1425	2.15995e-07	16.729
	20	22.412	22.427	22.4195	1.78262e-07	13.8066
	21	22.929	22.937	22.933	1.24876e-07	9.67178
	22	23.925	23.639	23.782	6.93274e-08	5.36948
Per+Silv	7	25.51	25.657	25.5835	1.98884e-08	0.684783
	8	25.393	25.856	25.6245	1.93311e-08	0.665596
	9	24.193	24.325	24.259	4.98096e-08	1.71501
	10	26.217	26.307	26.262	1.24265e-08	0.427863
	11	22.235	22.376	22.3055	1.92919e-07	6.64247
	12	22.666	22.624	22.645	1.52467e-07	5.24964
	13	21.965	21.968	21.9665	2.44019e-07	8.40192
	14	21.672	21.693	21.6825	2.9711e-07	10.2299
	15	21.257	21.38	21.3185	3.82377e-07	13.1658
	16	21.836	21.782	21.809	2.72168e-07	9.37111
	17	21.288	21.246	21.267	3.96273e-07	13.6442
	18	21.518	21.563	21.5405	3.27841e-07	11.288
	19	22.38	22.219	22.2995	1.93723e-07	6.67016
	20	22.313	22.463	22.388	1.82197e-07	6.27328
	21	23.169	23.084	23.1265	1.09202e-07	3.75997
	22	24.1	24.262	24.181	5.25768e-08	1.81029

## Sheet: Figure 3f
Figure 3f Western blot

## Sheet: Figure 3g
	Figure 3g Western blot

[truncated: 19 more sheets: Figure 3i, Figure 4e, Figure 4g, Figure 5a, Figure 5c, Figure 5d, Figure 6c, Figure 6d, Supplementary Fig 1c, Supplementary Fig 1d, Supplementary Fig 2b, Supplementary Fig3a, Supplementary Fig7c, Supplementary Fig7d, Supplementary Fig 8b, Supplementary Fig 8c, Supplementary Fig 8d, Supplementary Fig 8e, Supplementary Fig10a]
